# Supplementary material for: Liver ubiquitome uncovers nutrient-stress-mediated trafficking and secretion of complement C3
Source: Cell Death Dis. 2016 Oct 13;7(10):e2411–. doi: 10.1038/cddis.2016.312 (PMC5133979; doi:10.1038/cddis.2016.312)
Supplement: Supplementary Table S1 [file cddis2016312x15.xlsx]

## Sheet: TUBEs 1
Method	Protein Names	Gene Names	Uniprot	Protein IDs	log2(REFED/FASTED)	-Log ANOVA p value
TUBEs 1	[Acyl-carrier-protein] S-acetyltransferase;[Acyl-carrier-protein] S-malonyltransferase;3-hydroxypalmitoyl-[acyl-carrier-protein] dehydratase;3-oxoacyl-[acyl-carrier-protein] reductase;3-oxoacyl-[acyl-carrier-protein] synthase;Enoyl-[acyl-carrier-protein] reductase;Fatty acid synthase;Oleoyl-[acyl-carrier-protein] hydrolase;Putative uncharacterized protein	Fasn	P19096;O89060;Q3TB22;Q3UHT6	REFSEQ:NP_032014;ENSEMBL:ENSMUSP00000097451	2.65933	0.169837
TUBEs 1	[Pyruvate dehydrogenase [lipoamide]] kinase isozyme 4, mitochondrial;Pyruvate dehydrogenase kinase isoform 4;Putative uncharacterized protein;Pyruvate dehydrogenase kinase, isoenzyme 4	Pdk4;mCG_6168	O70571;Q544J2	REFSEQ:NP_038771	-4.19448	0.799205
TUBEs 1	102 kDa cadherin-associated protein;Alpha E-catenin;CAP102;Catenin alpha-1;Putative uncharacterized protein;Catenin (Cadherin associated protein), alpha 1;Catenin (Cadherin associated protein), alpha 1, isoform CRA_a	Catna1;Ctnna1;mCG_123912	P26231;Q3TGQ3;Q545R0;Q6NV50	ENSEMBL:ENSMUSP00000049007	0.190648	0.00513134
TUBEs 1	10-formyltetrahydrofolate dehydrogenase;Aldehyde dehydrogenase family 1 member L1;Putative uncharacterized protein;Aldh1l1 protein	Aldh1l1;Fthfd	Q8R0Y6;Q8BLE0;Q8CIF2;Q9CVJ8	REFSEQ:NP_081682;REFSEQ:NP_705771	-0.3367	0.0946056
TUBEs 1	110 kDa cell membrane glycoprotein;Adhesion-regulating molecule 1;Proteasomal ubiquitin receptor ADRM1;Rpn13 homolog;Adrm1 protein	Adrm1;Gp110	Q9JKV1;Q8VCI8	REFSEQ:NP_062796;TREMBL:Q8VCI8	-0.134087	0.1012
TUBEs 1	11beta-HSD1A;11-beta-hydroxysteroid dehydrogenase 1;Corticosteroid 11-beta-dehydrogenase isozyme 1;11B-hydroxysteroid dehydrogenase type 1;Hydroxysteroid 11-beta dehydrogenase 1;Putative uncharacterized protein	Hsd11;Hsd11b1	P50172;Q4JHD9;Q3TJI8	REFSEQ:NP_001038216;NP_032314;TREMBL:Q3TJI8	8.71742	3.18815
TUBEs 1	11S regulator complex subunit alpha;Activator of multicatalytic protease subunit 1;Proteasome activator 28 subunit alpha;Proteasome activator complex subunit 1;Proteasome (Prosome, macropain) 28 subunit, alpha;Proteasome (Prosome, macropain) 28 subunit, alpha, isoform CRA_b;Putative uncharacterized protein	Psme1;mCG_22049	P97371;Q5HZK3	ENSEMBL:ENSMUSP00000087046	0.739375	0.340806
TUBEs 1	14-3-3 protein epsilon;Putative uncharacterized protein;Tyrosine 3-monooxygenase/tryptophan 5-monooxygenase activation protein, epsilon polypeptide;Tyrosine 3-monooxygenase/tryptophan 5-monooxygenase activation protein, epsilon polypeptide, isoform CRA_c	Ywhae;mCG_10775;RP23-78H4.1-001;RP23-78H4.1-005	P62259;Q3V453;Q5SS40;Q8BPH1;A2ACM8	REFSEQ:NP_033562;ENSEMBL:ENSMUSP00000104060	1.62951	1.11176
TUBEs 1	14-3-3 protein gamma;14-3-3 protein gamma, N-terminally processed;14-3-3 protein gamma subtype	Ywhag;14-3-3 gamma	P61982;A8IP69	REFSEQ:NP_061359	0.768465	0.0174227
TUBEs 1	14-3-3 protein zeta/delta;Protein kinase C inhibitor protein 1;SEZ-2;Putative uncharacterized protein	Ywhaz	P63101;Q3UA58	REFSEQ:NP_035870	0.210287	0.0937776
TUBEs 1	15-hydroxyprostaglandin dehydrogenase [NAD+];Prostaglandin dehydrogenase 1	Hpgd;Pgdh1	Q8VCC1	ENSEMBL:ENSMUSP00000034026	9.25747	1.14705
TUBEs 1	17 kDa myosin light chain;Myosin light chain 3;Myosin light chain alkali 3;Myosin light polypeptide 6;Smooth muscle and nonmuscle myosin light chain alkali 6;Myosin light polypeptide 6 alkali smooth muscle and non-muscle protein;Putative uncharacterized protein;MCG140959, isoform CRA_a;Myl6 protein;Myosin, light polypeptide 6, alkali, smooth muscle and non-muscle	Myl6;Myln;Gm8894;mCG_140959	Q60605-2;Q60605;B0LAC7;Q3TIG9;Q642K0	ENSEMBL:ENSMUSP00000074216;TREMBL:B0LAC7;Q3TIG9;Q642K0;ENSEMBL:ENSMUSP00000026428	2.08115	0.829023
TUBEs 1	17-beta-HSD 5;Estradiol 17 beta-dehydrogenase 5;MCG9091, isoform CRA_d;Putative uncharacterized protein	Akr1c6;Hsd17b5;mCG_9091	P70694;Q3UEM0	REFSEQ:NP_085114;ENSEMBL:ENSMUSP00000079232;REFSEQ:NP_473421;REFSEQ:NP_598827;REFSEQ:NP_084177;REFSEQ:NP_081858;ENSEMBL:ENSMUSP00000106332	1.64102	1.08638
TUBEs 1	17-beta-hydroxysteroid dehydrogenase 11;17-beta-hydroxysteroid dehydrogenase XI;Dehydrogenase/reductase SDR family member 8;Estradiol 17-beta-dehydrogenase 11;Dehydrogenase/reductase (SDR family) member 8, isoform CRA_b;Hydroxysteroid (17-beta) dehydrogenase 11;Dehydrogenase/reductase (SDR family) member 8, isoform CRA_a	Dhrs8;Hsd17b11;Pan1b;mCG_1164;RP23-102H7.2-001;RP23-102H7.2-002	Q9EQ06-1;Q9EQ06;A8Y5N3;Q9EQ06-2;A8Y5N2	REFSEQ:NP_444492;ENSEMBL:ENSMUSP00000113455;REV__REFSEQ:NP_081876;REV__TREMBL:Q9D5T8	-2.52261	0.377477
TUBEs 1	17-beta-hydroxysteroid dehydrogenase 12;3-ketoacyl-CoA reductase;Estradiol 17-beta-dehydrogenase 12;KIK-I;Hydroxysteroid (17-beta) dehydrogenase 12;Hydroxysteroid (17-beta) dehydrogenase 12, isoform CRA_b;Hydroxysteroid (17-beta)dehydrogenase 12;Putative uncharacterized protein	Hsd17b12;Kik1;mCG_18031;RP23-41P22.3-001	O70503-1;O70503;Q0VGQ1;Q9CSR6	REFSEQ:NP_062631	0.523536	0.186409
TUBEs 1	17-beta-hydroxysteroid dehydrogenase type 2;Estradiol 17-beta-dehydrogenase 2;Testosterone 17-beta-dehydrogenase;Hsd17b2 protein	Edh17b2;Hsd17b2	P51658;Q91X35	ENSEMBL:ENSMUSP00000034304	0.855735	0.688506
TUBEs 1	1-acylglycerol-3-phosphate O-acyltransferase 2;1-acyl-sn-glycerol-3-phosphate acyltransferase beta;Lysophosphatidic acid acyltransferase beta;1-acylglycerol-3-phosphate O-acyltransferase 2 (Lysophosphatidic acid acyltransferase, beta);1-acylglycerol-3-phosphate O-acyltransferase 2 (Lysophosphatidic acid acyltransferase, beta), isoform CRA_a;Putative uncharacterized protein	Agpat2;mCG_11366;RP23-125H15.1-001	Q8K3K7;Q059U0;Q9CWA8	REFSEQ:NP_080488	0.875064	0.223781
TUBEs 1	1-acylglycerol-3-phosphate O-acyltransferase 3;1-acyl-sn-glycerol-3-phosphate acyltransferase gamma;Lysophosphatidic acid acyltransferase gamma;1-acylglycerol-3-phosphate O-acyltransferase 3, isoform CRA_a;Lysophosphatidic acid acyltransferase 3;Putative uncharacterized protein	Agpat3;lpaat3;mCG_118398	Q9D517;C4B4E7;Q3TXT9	REFSEQ:NP_443747	-2.58994	0.654691
TUBEs 1	2,4-dienoyl-CoA reductase [NADPH];2,4-dienoyl-CoA reductase, mitochondrial;2,4-dienoyl CoA reductase 1, mitochondrial;Decr1 protein;Putative uncharacterized protein	Decr1;RP23-338J24.3-001	Q9CQ62;Q4FJK0	REFSEQ:NP_080448	-1.59603	0.235607
TUBEs 1	2,4-dienoyl-CoA reductase 2;Peroxisomal 2,4-dienoyl-CoA reductase;Putative uncharacterized protein;2-4-dienoyl-Coenzyme A reductase 2, peroxisomal	Decr2;Pdcr;mCG_1579	Q9WV68;Q3TR93;Q3UEY0;Q3UVJ7	REFSEQ:NP_036063	0.478307	0.174352
TUBEs 1	2,5-phosphodiesterase 12	Pde12	Q3TIU4	ENSEMBL:ENSMUSP00000059666	1.20173	0.251565
TUBEs 1	20.5;Low affinity cationic amino acid transporter 2;Solute carrier family 7 member 2;T-cell early activation protein;Cationic amino acid transporter 2A;Cationic amino acid transporter 2B	Atrc2;Slc7a2;Tea	P18581-2;P18581;Q8R2J2;P18581-1;Q8R2J3	ENSEMBL:ENSMUSP00000112848;REFSEQ:NP_001038205;REFSEQ:NP_031540	-4.91573	1.51996
TUBEs 1	24-dehydrocholesterol reductase;3-beta-hydroxysterol delta-24-reductase	Dhcr24;Kiaa0018;mCG_2395;RP23-97O7.9-001	Q8VCH6;B1B0I4	REFSEQ:NP_444502	2.61084	1.27656
TUBEs 1	26S protease regulatory subunit 10B;26S proteasome AAA-ATPase subunit RPT4;Proteasome 26S subunit ATPase 6;Proteasome subunit p42;Proteasome (Prosome, macropain) 26S subunit, ATPase, 6;Proteasome (Prosome, macropain) 26S subunit, ATPase, 6, isoform CRA_b;Psmc6 protein	Psmc6;Sug2;mCG_2025	P62334;Q14AQ1;Q8QZS9	ENSEMBL:ENSMUSP00000022380	0.185487	0.012012
TUBEs 1	26S protease regulatory subunit 4;26S proteasome AAA-ATPase subunit RPT2;Proteasome 26S subunit ATPase 1;MCG122657;Putative uncharacterized protein	Psmc1;mCG_122657	P62192;Q542I9	ENSEMBL:ENSMUSP00000021595	-0.37727	0.0253134
TUBEs 1	26S protease regulatory subunit 7;26S proteasome AAA-ATPase subunit RPT1;Proteasome 26S subunit ATPase 2;Protein MSS1;Putative uncharacterized protein	Mss1;Psmc2	P46471;Q3U5V3;Q3UIH5;Q8BVQ9	REFSEQ:NP_035318	-0.375304	0.0105318
TUBEs 1	26S protease subunit S5 basic;26S proteasome non-ATPase regulatory subunit 5;26S proteasome subunit S5B;Psmd5 protein	Kiaa0072;Psmd5	Q8BJY1;Q921U5	REFSEQ:NP_542121;TREMBL:B0R0S3	-0.0418224	0.0315438
TUBEs 1	26S proteasome non-ATPase regulatory subunit 1;26S proteasome regulatory subunit RPN2;26S proteasome regulatory subunit S1;Psmd1 protein;Putative uncharacterized protein	Psmd1	Q3TXS7;A0JLU3;Q05CG9;Q5HZG6;Q8BU34;Q8CGG2;Q8CGI9	REFSEQ:NP_081633	0.120126	0.00340579
TUBEs 1	26S proteasome non-ATPase regulatory subunit 11;26S proteasome regulatory subunit p44.5;26S proteasome regulatory subunit RPN6;26S proteasome regulatory subunit S9;Putative uncharacterized protein;Proteasome (Prosome, macropain) 26S subunit, non-ATPase, 11;MCG19050, isoform CRA_d;Psmd11 protein	Psmd11;mCG_19050;RP23-252E4.4-001	Q8BG32;Q3THG2;Q3UWW9;Q497E8;Q5BKQ9;Q7TMI0;Q8BK73;Q8C0Z6;Q8K2N7	REFSEQ:NP_848731	0.238039	0.00333645
TUBEs 1	26S proteasome non-ATPase regulatory subunit 13;26S proteasome regulatory subunit p40.5;26S proteasome regulatory subunit RPN9;26S proteasome regulatory subunit S11;Proteasome (Prosome, macropain) 26S subunit, non-ATPase, 13	Psmd13;mCG_22589	Q9WVJ2-1;Q9WVJ2;B2RT97	REFSEQ:NP_036005	0.36143	0.0155164
TUBEs 1	26S proteasome non-ATPase regulatory subunit 14;26S proteasome regulatory subunit RPN11;MAD1;Proteasome (Prosome, macropain) 26S subunit, non-ATPase, 14;Proteasome (Prosome, macropain) 26S subunit, non-ATPase, 14, isoform CRA_b;Putative uncharacterized protein	Pad1;Psmd14;mCG_15136;RP23-1O11.2-001	O35593;A2AR77;Q3UD26;Q9CSU2	REFSEQ:NP_067501	0.0985519	0.0161388
TUBEs 1	26S proteasome non-ATPase regulatory subunit 2;26S proteasome regulatory subunit RPN1;26S proteasome regulatory subunit S2;26S proteasome subunit p97;Putative uncharacterized protein;MCG129789, isoform CRA_b;Psmd2 protein	Psmd2;mCG_129789	Q8VDM4;Q3TI61;Q3TIP0;Q3TKV1;Q3TW71;Q3TWL6;Q3TXV1;Q3U9Y8;Q80V77;Q99JX8;Q9CRK7	ENSEMBL:ENSMUSP00000007212	0.178512	0.0052661
TUBEs 1	26S proteasome non-ATPase regulatory subunit 4;26S proteasome regulatory subunit RPN10;26S proteasome regulatory subunit S5A;Multiubiquitin chain-binding protein;Putative uncharacterized protein;26S proteasome non-ATPase regulatory subunit 4;26S proteasome regulatory subunit RPN10;26S proteasome regulatory subunit S5A;Multiubiquitin chain-binding protein;Putative uncharacterized protein	Mcb1;Psmd4;Mcb1;Psmd4	O35226-2;O35226;Q3ULG4;O35226-3;O35226-1;O35226;Q9CY29	ENSEMBL:ENSMUSP00000071589;ENSEMBL:ENSMUSP00000113554;REFSEQ:NP_032977	-0.367701	0.0236429
TUBEs 1	26S proteasome non-ATPase regulatory subunit 6;26S proteasome regulatory subunit RPN7;26S proteasome regulatory subunit S10;p42A;Putative uncharacterized protein	Psmd6	Q99JI4;Q8C1T2	REFSEQ:NP_079826	-0.036526	0.00131621
TUBEs 1	26S proteasome non-ATPase regulatory subunit 7;26S proteasome regulatory subunit RPN8;26S proteasome regulatory subunit S12;Mov34 protein;Proteasome subunit p40;Proteasome (Prosome, macropain) 26S subunit, non-ATPase, 7	Mov34;Mov-34;Psmd7;mCG_9335	P26516;A1L3B8	ENSEMBL:ENSMUSP00000041968	-0.0356877	0.00836374
TUBEs 1	26S proteasome non-ATPase regulatory subunit 9;26S proteasome regulatory subunit p27;Proteasome (Prosome, macropain) 26S subunit, non-ATPase, 9;Putative uncharacterized protein	Psmd9;mCG_11113	Q9CR00;Q3THC1;Q9CZZ4;Q3ULI3	REFSEQ:NP_080276;TREMBL:Q3THC1;Q9CZZ4;TREMBL:Q3ULI3	-0.32366	0.0014664
TUBEs 1	28S ribosomal protein S18-1, mitochondrial;28S ribosomal protein S18c, mitochondrial;Mitochondrial ribosomal protein S18C, isoform CRA_a;Putative uncharacterized protein	Mrps18c;mCG_1083	Q8R2L5;Q8BTZ9	REFSEQ:NP_081102;ENSEMBL:ENSMUSP00000108522	4.99093	1.90277
TUBEs 1	28S ribosomal protein S28, mitochondrial	Mrps28	Q9CY16	REFSEQ:NP_079710	-0.379713	0.215063
TUBEs 1	2-amino-3-ketobutyrate coenzyme A ligase, mitochondrial;Aminoacetone synthase;Glycine acetyltransferase;Putative uncharacterized protein	Gcat;Kbl	O88986;Q9CZ08	ENSEMBL:ENSMUSP00000006544	0.198058	0.157542
TUBEs 1	2-hydroxyacyl-CoA lyase 1;2-hydroxyphytanoyl-CoA lyase;Phytanoyl-CoA 2-hydroxylase 2	Hacl1;Hpcl;Phyh2	Q9QXE0	REFSEQ:NP_064359	-0.0894874	0.0588888
TUBEs 1	2-oxoglutarate dehydrogenase complex component E2;Dihydrolipoamide succinyltransferase component of 2-oxoglutarate dehydrogenase complex;Dihydrolipoyllysine-residue succinyltransferase component of 2-oxoglutarate dehydrogenase complex, mitochondrial;E2K	Dlst	Q9D2G2-1;Q9D2G2	ENSEMBL:ENSMUSP00000060346	2.10053	1.12191
TUBEs 1	2-phospho-D-glycerate hydro-lyase;Alpha-enolase;Enolase 1;Non-neural enolase;Enolase	Eno1;Eno-1;EG433182;mCG_115657;mCG_17183;RP23-278I3.3-001;RP23-278I3.3-002	P17182;Q5FW97;Q6PHC1	REFSEQ:NP_001020559;NP_075608;XP_001471566;ENSEMBL:ENSMUSP00000079045;ENSEMBL:ENSMUSP00000081546;TREMBL:B1ARR7;REFSEQ:NP_001129534;NP_031959;REFSEQ:NP_038537;ENSEMBL:ENSMUSP00000072634;ENSMUSP00000108095;TREMBL:B1ARR6;TREMBL:Q5SX59;TREMBL:Q5SX60;TREMBL:Q5SX61	4.53596	1.52422
TUBEs 1	3 beta-hydroxysteroid dehydrogenase type 5;3 beta-hydroxysteroid dehydrogenase type V;3-beta-hydroxy-5-ene steroid dehydrogenase;NADPH-dependent 3-beta-hydroxy-Delta(5)-steroid dehydrogenase;Progesterone reductase;3 beta-hydroxysteroid dehydrogenase type 4;3 beta-hydroxysteroid dehydrogenase type IV;Hydroxy-delta-5-steroid dehydrogenase, 3 beta-and steroid delta-isomerase 4;Putative uncharacteriz…	Hsd3b5;Hsd3b4	Q61694;Q61767;Q3UIU9	ENSEMBL:ENSMUSP00000041442;ENSEMBL:ENSMUSP00000049743;ENSMUSP00000055886;TREMBL:B1ARP0;TREMBL:A2AEP7	-0.268033	0.0929532
TUBEs 1	3 beta-hydroxysteroid dehydrogenase type 7;3 beta-hydroxysteroid dehydrogenase type VII;3-beta-hydroxy-Delta(5)-C27 steroid oxidoreductase;Cholest-5-ene-3-beta,7-alpha-diol 3-beta-dehydrogenase;Putative uncharacterized protein	Hsd3b7	Q9EQC1;Q3UBW4	REFSEQ:NP_598704;TREMBL:Q3UBW4;ENSEMBL:ENSMUSP00000101879;ENSEMBL:ENSMUSP00000101878	0.180983	0.143696
TUBEs 1	3 beta-hydroxysteroid dehydrogenase/Delta 5-->4-isomerase type 3;3 beta-hydroxysteroid dehydrogenase/Delta 5-->4-isomerase type III;3-beta-hydroxy-5-ene steroid dehydrogenase;3-beta-hydroxy-Delta(5)-steroid dehydrogenase;Delta-5-3-ketosteroid isomerase;Progesterone reductase;Steroid Delta-isomerase;Hydroxysteroid dehydrogenase-2, delta<5>-3-beta;MCG140534, isoform CRA_a;3 beta-hydroxysteroid dehy…	Hsd3b3;mCG_140534;RP23-112E4.4-001;RP23-112E4.3-001;Hsd3b6;mCG_19918;RP23-112E4.5-001;3beta-Hsd VI;RP23-112E4.4-006;RP23-112E4.4-005	P26150;B1ARN8;B1ARN7;O35469;Q541Q1;Q3UQN7;Q76CU3;Q7TPU0;B1ARP1;Q5FW73;B1ARN9	REFSEQ:NP_001155214;NP_001155215;NP_001155216;NP_001155217;REFSEQ:NP_694873;SWISS-PROT:O35469;REFSEQ:NP_038849;REFSEQ:NP_001012306;TREMBL:B1ARN9	-3.39786	0.813671
TUBEs 1	32 kDa thioredoxin-related protein;Thioredoxin-like protein 1;Putative uncharacterized protein	Trp32;Txnl;Txnl1	Q8CDN6;Q3U8R9;Q3UBF4	ENSEMBL:ENSMUSP00000025476	-0.0894038	0.023639
TUBEs 1	37 kDa laminin receptor precursor;37 kDa oncofetal antigen;37/67 kDa laminin receptor;40S ribosomal protein SA;67 kDa laminin receptor;Laminin receptor 1;Laminin-binding protein precursor p40;OFA/iLRP;Laminin receptor	Lamr1;P40-8;Rpsa	P14206;B2CY77	ENSEMBL:ENSMUSP00000035105;ENSEMBL:ENSMUSP00000087466	-1.23973	0.0881131
TUBEs 1	39S ribosomal protein L11, mitochondrial	Mrpl11	Q9CQF0	ENSEMBL:ENSMUSP00000025836	0.108669	0.0100464
TUBEs 1	39S ribosomal protein L12, mitochondrial	Mrpl12;Rpml12	Q9DB15	REFSEQ:NP_081480	-0.652207	0.0448614
TUBEs 1	39S ribosomal protein L2, mitochondrial;Mitochondrial ribosomal protein L2;Mitochondrial ribosomal protein L2, isoform CRA_d;Mitochondrial ribosomal protein L2, isoform CRA_c	Mrpl2;mCG_2358;RP23-76I16.2-001;RP23-76I16.2-003;RP23-76I16.2-002	Q9D773;B1B1D6;B1B1D8;B1B1D7	REFSEQ:NP_079578;ENSEMBL:ENSMUSP00000109057;ENSEMBL:ENSMUSP00000109056	1.22388	0.274726
TUBEs 1	39S ribosomal protein L27, mitochondrial;MCG50294;Mitochondrial ribosomal protein L27;Mitochondrial ribosomal protein L27, isoform CRA_a;Mitochondrial ribosomal protein L27, isoform CRA_b	Mrpl27;EG622268;Gm6304;mCG_1801;mCG_50294;RP23-290B5.4-001	Q99N92;Q5SUY2	REFSEQ:NP_444391;XP_001474707;XP_892550	0.0909405	0.13653
TUBEs 1	39S ribosomal protein L30, mitochondrial	Mrpl30	Q9D7N6	REFSEQ:NP_081374	0.319582	0.349919
TUBEs 1	39S ribosomal protein L32, mitochondrial;Heart-expressed gene 1 protein	Heg1;Mrpl32	Q9DCI9	ENSEMBL:ENSMUSP00000015816	-0.16862	0.109574
TUBEs 1	39S ribosomal protein L34, mitochondrial	Mrpl34	Q99N91	ENSEMBL:ENSMUSP00000044497	0.896165	0.41711
TUBEs 1	39S ribosomal protein L41, mitochondrial;MCG55255;Mitochondrial ribosomal protein L41	Mrpl41;mCG_55255;RP23-226M2.3-001	Q9CQN7;A2AJ87	REFSEQ:NP_001026978	-0.568423	0.0383138
TUBEs 1	39S ribosomal protein L43, mitochondrial;Mitochondrial ribosomal protein bMRP36a;Mitochondrial ribosomal protein L43;Mrpl43 protein	Mrpl43;mCG_16934	Q99N89;Q5RL20;Q6P060;Q810B1	SWISS-PROT:Q99N89;ENSEMBL:ENSMUSP00000095322	0.273256	0.153799
TUBEs 1	39S ribosomal protein L52, mitochondrial	Mrpl52	Q9D0Y8-1;Q9D0Y8	ENSEMBL:ENSMUSP00000010550	0.386593	0.153105
TUBEs 1	39S ribosomal protein L53, mitochondrial	Mrpl53	Q9D1H8	REFSEQ:NP_081020	4.7829	1.1539
TUBEs 1	3-alpha-hydroxysteroid dehydrogenase type 1;Aldo-keto reductase family 1, member C14;Aldo-keto reductase family 1, member C14, isoform CRA_b;Putative uncharacterized protein	Akr1c14;mCG_1727	Q91WT7	REFSEQ:NP_598833	2.06601	1.39898
TUBEs 1	3-hydroxy-3-methylglutaryl coenzyme A synthase;Hydroxymethylglutaryl-CoA synthase, cytoplasmic;Putative uncharacterized protein;3-hydroxy-3-methylglutaryl-Coenzyme A synthase 1	Hmgcs1	Q8JZK9;Q3UJ70;Q3UJQ2;Q3UKE7;Q3UWQ9;Q8K0I5	ENSEMBL:ENSMUSP00000097858;ENSMUSP00000107745	2.39793	0.815925
TUBEs 1	3-hydroxy-3-methylglutaryl coenzyme A synthase;Hydroxymethylglutaryl-CoA synthase, mitochondrial;cDNA fis, clone TRACH2006528,highly similar to HYDROXYMETHYLGLUTARYL-COA SYNTHASE, MITOCHONDRIAL (EC 4.1.3.5)	Hmgcs2	P54869;Q8N7N8	REFSEQ:NP_032282	0.023275	0.000492142
TUBEs 1	3-hydroxy-3-methylglutaryl-coenzyme A reductase;HMGCR protein;Hmgcr protein;Putative uncharacterized protein	Hmgcr;HMGCR	Q01237;Q61671;Q6PB59;Q8BV96	ENSEMBL:ENSMUSP00000022176	7.88443	1.91351
TUBEs 1	3-hydroxybutyrate dehydrogenase;Putative uncharacterized protein	Bdh1;Bdh	A1E283;Q3UL45	REFSEQ:NP_001116155;NP_780386	-0.0760564	0.0155751
TUBEs 1	3-ketoacyl-CoA thiolase;Acetyl-CoA acyltransferase;Beta-ketothiolase;TP-beta;Trifunctional enzyme subunit beta, mitochondrial	Hadhb	Q99JY0	REFSEQ:NP_663533	4.2706	1.5025
TUBEs 1	3-methylcrotonyl-CoA carboxylase 1;3-methylcrotonyl-CoA carboxylase biotin-containing subunit;3-methylcrotonyl-CoA:carbon dioxide ligase subunit alpha;Methylcrotonoyl-CoA carboxylase subunit alpha, mitochondrial;Putative uncharacterized protein	Mcca;Mccc1	Q99MR8;Q3TVD9	REFSEQ:NP_076133;TREMBL:Q3TVD9	-8.87257	1.52397
TUBEs 1	40S ribosomal protein S10;Putative uncharacterized protein;MCG21688;Ribosomal protein S10	Rps10;mCG_21688;RP24-535O17.1-001;RP24-535O17.1-002	P63325;Q3U9P0;Q5M9K7;Q3UW83	REFSEQ:NP_080239;ENSEMBL:ENSMUSP00000025052	-0.404495	0.0194111
TUBEs 1	40S ribosomal protein S12	mCG_132913;mCG_6749;Rps12	Q6ZWZ6	REFSEQ:NP_035425;XP_001478109;ENSEMBL:ENSMUSP00000073879;ENSEMBL:ENSMUSP00000098820;ENSEMBL:ENSMUSP00000072568;ENSEMBL:ENSMUSP00000089878	-0.120896	0.137715
TUBEs 1	40S ribosomal protein S13;MCG10205;MCG11549;MCG123365, isoform CRA_c;Putative uncharacterized protein;Ribosomal protein S13;Rps13 protein	Rps13;mCG_10205;mCG_11549;mCG_123365	P62301;Q5BLJ7;Q921R2	ENSEMBL:ENSMUSP00000082124;ENSMUSP00000091035	0.041979	0.129341
TUBEs 1	40S ribosomal protein S14;Ribosomal protein S14;Putative uncharacterized protein	Rps14;rps14	P62264;O70569;Q3UJS5	REFSEQ:NP_065625;ENSEMBL:ENSMUSP00000072558	-0.413466	0.149824
TUBEs 1	40S ribosomal protein S17;Putative uncharacterized protein;MCG15301, isoform CRA_a;Ribosomal protein S17	Rps17;mCG_15301	P63276;Q3TK12;Q5M9L7;Q8BT90	REFSEQ:NP_033118;ENSEMBL:ENSMUSP00000059158	-0.414247	0.303972
TUBEs 1	40S ribosomal protein S18;Ke-3;Putative uncharacterized protein;MCG23000, isoform CRA_b;Ribosomal protein S18;MCG116671;Ribosomal protein S18 (Rps18) pseudogene	Rps18;mCG_23000;mCG_116671;OTTMUSG00000000655;RP23-371K8.1-001	P62270;Q3TW65;Q561N5;Q5SVZ5	ENSEMBL:ENSMUSP00000008812;ENSEMBL:ENSMUSP00000079301;ENSEMBL:ENSMUSP00000088922;ENSEMBL:ENSMUSP00000071929	-0.624022	0.0316516
TUBEs 1	40S ribosomal protein S2;40S ribosomal protein S4;Protein LLRep3;Ribosomal protein S2;Putative uncharacterized protein;MCG12811, isoform CRA_b;MCG142391	Llrep3;Rps2;Rps4;LLRep3;mCG_12811;mCG_142391	P25444;O89072;Q3TI78;Q3TL20;Q3TLE5;Q3TXR5;Q3TXS9;Q58EU3;Q3UB36	REFSEQ:NP_032529;XP_001002026;XP_001477099;XP_916624;ENSEMBL:ENSMUSP00000100598;ENSEMBL:ENSMUSP00000093124;TREMBL:Q3UB36;ENSEMBL:ENSMUSP00000095922;ENSEMBL:ENSMUSP00000110610;ENSEMBL:ENSMUSP00000071402;TREMBL:Q3V2B9	0.412026	0.0759684
TUBEs 1	40S ribosomal protein S20;MCG3574;Putative uncharacterized protein;Ribosomal protein S20	Rps20;mCG_3574;RP23-24J10.1-001	P60867;Q5BLK2	REFSEQ:NP_080423	-0.310398	0.21069
TUBEs 1	40S ribosomal protein S23;Ribosomal protein S23;Putative uncharacterized protein	Rps23	P62267;Q497E1;Q9CSN9;Q9CWI9;Q9CZI5	ENSEMBL:ENSMUSP00000054490;ENSEMBL:ENSMUSP00000095178	1.76859	0.515229
TUBEs 1	40S ribosomal protein S24	Rps24;mCG_126607;mCG_7861	P62849-1;P62849;Q3TIF8;Q5M9M7;Q9CQK2;Q9CY61;Q9D7P1;Q9DCA4;P62849-3;P62849-2	ENSEMBL:ENSMUSP00000108003;ENSEMBL:ENSMUSP00000074112;ENSEMBL:ENSMUSP00000108001;ENSEMBL:ENSMUSP00000077825;ENSEMBL:ENSMUSP00000111765	-0.70057	0.155009
TUBEs 1	40S ribosomal protein S25;MCG10725, isoform CRA_a;Putative uncharacterized protein;Ribosomal protein S25	Rps25;mCG_10725	P62852;Q58EA6	ENSEMBL:ENSMUSP00000079180;ENSEMBL:ENSMUSP00000111798	0.290649	0.177215
TUBEs 1	40S ribosomal protein S26;MCG18667;MCG9347;Putative uncharacterized protein;Ribosomal protein S26	Rps26;mCG_18667;mCG_9347	P62855;Q497N1	ENSEMBL:ENSMUSP00000026420;ENSMUSP00000076447	-0.0464039	0.00460482
TUBEs 1	40S ribosomal protein S27	Rps27	Q6ZWU9	ENSEMBL:ENSMUSP00000060523	-0.441368	0.01725
TUBEs 1	40S ribosomal protein S27-like;40S ribosomal protein S27	Rps27l;Rps27	Q6ZWY3;Q6ZWU9	REFSEQ:NP_080743;ENSEMBL:ENSMUSP00000060523	0.0488947	0.132162
TUBEs 1	40S ribosomal protein S28;MCG22987, isoform CRA_a;Ribosomal protein S28;Rps28 protein	Rps28;mCG_22987	P62858;Q059I1	ENSEMBL:ENSMUSP00000110013;ENSEMBL:ENSMUSP00000089074;ENSMUSP00000089087;ENSEMBL:ENSMUSP00000082253;ENSEMBL:ENSMUSP00000098214	-0.444412	0.551668
TUBEs 1	40S ribosomal protein S29	Rps29	P62274	REFSEQ:NP_033119;XP_900017;XP_918427;ENSEMBL:ENSMUSP00000071652;ENSEMBL:ENSMUSP00000079061	-1.58487	0.352446
TUBEs 1	40S ribosomal protein S3;Ribosomal protein S3;Putative uncharacterized protein;Ribosomal protein S3, isoform CRA_g	Rps3;mCG_7040	P62908;O89068;Q3UCL7;Q3UK56;Q5YLW3;Q9CZP6;Q9D0A2	REFSEQ:NP_036182;ENSEMBL:ENSMUSP00000102713	1.60093	0.296072
TUBEs 1	40S ribosomal protein S3a;Protein TU-11;Putative uncharacterized protein;MCG1128, isoform CRA_c;Ribosomal protein S3A	Rps3a;mCG_1128	P97351;Q3U5P8;Q3UAC2;Q3UJU5;Q564F3;Q9D1S3	ENSEMBL:ENSMUSP00000029722;ENSEMBL:ENSMUSP00000073864;ENSEMBL:ENSMUSP00000096784	-0.948615	0.24936
TUBEs 1	40S ribosomal protein S4, X isoform;Putative uncharacterized protein;MCG116623;Ribosomal protein S4 X-linked;Ribosomal protein S4, X-linked	Rps4;Rps4x;mCG_116623;RP23-331B22.2-001	P62702;Q3UXQ6;Q545F8;Q545X8	REFSEQ:NP_033120;ENSEMBL:ENSMUSP00000096104;ENSEMBL:ENSMUSP00000071658	-0.472156	0.000614138
TUBEs 1	40S ribosomal protein S6;Phosphoprotein NP33;Putative uncharacterized protein;MCG6542, isoform CRA_f;Ribosomal protein S6	Rps6;mCG_6542;RP24-468M3.2-001	P62754;Q3TL53;Q5BLK1;Q8BT09	REFSEQ:NP_033122;XP_001003926;ENSEMBL:ENSMUSP00000111807;ENSEMBL:ENSMUSP00000098079	1.50059	0.28705
TUBEs 1	40S ribosomal protein S7;Putative uncharacterized protein;Ribosomal protein S7;Ribosomal protein S7 transcript variant A	Rps7;Rps7A	P62082;Q4FZE6	ENSEMBL:ENSMUSP00000073880;ENSEMBL:ENSMUSP00000100516;ENSEMBL:ENSMUSP00000100505	-0.426763	0.062909
TUBEs 1	40S ribosomal protein S8;Ribosomal protein S8	Rps8;mCG_14435;RP23-59L24.9-001;mCG_7626;OTTMUSG00000000623;RP23-169M24.1-001	P62242;Q3UA25;Q3UJU6;Q497E9;Q9CQW4;Q9CRJ5;Q5M9L9;Q5SZV3	REFSEQ:NP_033124;XP_001474155;XP_001474171;TREMBL:Q5M9L9;REFSEQ:XP_001477347;ENSEMBL:ENSMUSP00000082858;ENSEMBL:ENSMUSP00000090184	2.04125	0.563232
TUBEs 1	40S ribosomal protein S9;Rps9 protein;Putative uncharacterized protein	Rps9	Q6ZWN5;Q96EC0;Q9CXW7	REFSEQ:NP_084043;ENSEMBL:ENSMUSP00000104263;ENSEMBL:ENSMUSP00000104264	0.232238	0.0544086
TUBEs 1	4-hydroxyphenylpyruvate dioxygenase;4-hydroxyphenylpyruvic acid oxidase;F Alloantigen	Hpd	P49429	REFSEQ:NP_032303	0.0940622	0.014319
TUBEs 1	4-nitrophenol 2-hydroxylase;CYPIIE1;Cytochrome P450 2E1;Cytochrome P450-ALC;Cytochrome P450-J	Cyp2e;Cyp2e1;Cyp2e-1	Q05421;Q0PGA1	ENSEMBL:ENSMUSP00000026552;TREMBL:Q0PGA1;TREMBL:Q0PGA0	0.268177	0.0183812
TUBEs 1	52 kDa FK506-binding protein;59 kDa immunophilin;FK506-binding protein 4;FKBP59;HSP-binding immunophilin;Immunophilin FKBP52;Peptidyl-prolyl cis-trans isomerase FKBP4;Peptidyl-prolyl cis-trans isomerase FKBP4, N-terminally processed;Rotamase;Putative uncharacterized protein	Fkbp4;Fkpb52	P30416;Q8CBS1	REFSEQ:NP_034349	0.385054	0.0336559
TUBEs 1	5-beta-cholestane-3-alpha,7-alpha,12-alpha-triol 27-hydroxylase;Cytochrome P450 27;Cytochrome P-450C27/25;Sterol 26-hydroxylase, mitochondrial;Sterol 27-hydroxylase;Vitamin D(3) 25-hydroxylase;Cyp27a1 protein	Cyp27a1	Q9DBG1;Q99LX3	ENSEMBL:ENSMUSP00000027356	0.384554	0.0312405
TUBEs 1	5-oxo-L-prolinase;5-oxoprolinase;Pyroglutamase;Putative uncharacterized protein	Oplah	Q8K010;Q3TPB5;Q3TYS9	ENSEMBL:ENSMUSP00000023222	1.10323	0.0256143
TUBEs 1	6.8 kDa mitochondrial proteolipid	Mp68	P56379	ENSEMBL:ENSMUSP00000021719	-0.443557	0.229454
TUBEs 1	60S acidic ribosomal protein P0;60S ribosomal protein L10E;MCG17387, isoform CRA_a;Ribosomal protein, large, P0;Putative uncharacterized protein	Arbp;Rplp0;mCG_17387	P14869;Q5FWB6;Q5M8R8	REFSEQ:NP_031501	-0.292924	0.00620533
TUBEs 1	60S acidic ribosomal protein P1;MCG10168;Putative uncharacterized protein;Ribosomal protein, large, P1;Rplp1 protein	Rplp1;mCG_10168	P47955;Q58E35	ENSEMBL:ENSMUSP00000008036	0.707711	0.282019
TUBEs 1	60S ribosomal protein L10;Protein QM homolog;60S ribosomal protein L10-like;Ribosomal protein 10	Qm;Rpl10;Rpl10l;RP23-436K3.4-011	Q6ZWV3;P86048;B7FAU6	REFSEQ:NP_443067;XP_001479819;XP_001479953;XP_001480054;XP_001480060;ENSEMBL:ENSMUSP00000100795;TREMBL:B7FAU6	1.17361	0.242413
TUBEs 1	60S ribosomal protein L11;MCG5487, isoform CRA_b;Ribosomal protein L11;Rpl11 protein	Rpl11;mCG_5487;RP23-49E16.1-001;RP23-49E16.1-002	Q9CXW4;A2BH07;Q8VC94;A2BH06	REFSEQ:NP_080195;ENSEMBL:ENSMUSP00000078670;ENSEMBL:ENSMUSP00000081663;ENSEMBL:ENSMUSP00000078001;ENSEMBL:ENSMUSP00000082771	-0.231443	0.0109307
TUBEs 1	60S ribosomal protein L13a;Transplantation antigen P198;Tum-P198 antigen;MCG23455, isoform CRA_e;Putative uncharacterized protein;Ribosomal protein L13A;Rpl13a protein	P198;Rpl13a;Tstap198-7;mCG_23455	P19253;Q5M9M0	REFSEQ:NP_033464;ENSEMBL:ENSMUSP00000071763;REV__REFSEQ:NP_034079;REV__ENSEMBL:ENSMUSP00000102332;REV__ENSEMBL:ENSMUSP00000102331	-0.484191	0.190889
TUBEs 1	60S ribosomal protein L14;Ribosomal protein L14	Rpl14;Gm9811	Q9CR57;B0LAB8	ENSEMBL:ENSMUSP00000077118;ENSEMBL:ENSMUSP00000111673	-0.764977	0.0492784
TUBEs 1	60S ribosomal protein L15;Ribosomal protein L15	Rpl15;mCG_10029;RP23-205G15.1-001;RP23-205G15.1-003	Q9CZM2;Q3U7D2;Q5M8Q0;B8JKK2	REFSEQ:NP_079862;ENSEMBL:ENSMUSP00000100802;ENSEMBL:ENSMUSP00000098794;TREMBL:B8JKK2	-0.85424	0.048112
TUBEs 1	60S ribosomal protein L17;Rpl17 protein;MCG123291, isoform CRA_d;MCG50776;Putative uncharacterized protein;Ribosomal protein L17	Rpl17;mCG_123291;mCG_50776	Q9CPR4;Q505B1;Q6PHZ1;Q80V08;Q6ZWZ7	ENSEMBL:ENSMUSP00000082448;TREMBL:Q505B1;Q6PHZ1;Q80V08;ENSEMBL:ENSMUSP00000078654;ENSEMBL:ENSMUSP00000089551;ENSEMBL:ENSMUSP00000098125;ENSEMBL:ENSMUSP00000100733;ENSEMBL:ENSMUSP00000089419	0.0884167	0.023333
TUBEs 1	60S ribosomal protein L18;Ribosomal protein L18	Rpl18;RPL18;mCG_132477	P35980;Q0QEW9;Q58EW0;Q642K1	REFSEQ:NP_033103	-0.449802	0.0619831
TUBEs 1	60S ribosomal protein L18a;Putative uncharacterized protein	Rpl18a	P62717;Q3THJ0	ENSEMBL:ENSMUSP00000058368;ENSEMBL:ENSMUSP00000082845	-0.335375	0.830066
TUBEs 1	60S ribosomal protein L19;Ribosomal protein L19	Rpl19;mCG_11796;mCG_21896;RP23-309H19.6-001;RP23-309H19.6-002	P84099;Q5I0T8;A2A547	REFSEQ:NP_033104;XP_001475785;REFSEQ:NP_001152955	-0.368742	0.18702
TUBEs 1	60S ribosomal protein L22;Heparin-binding protein HBp15;MCG12304;MCG130059;Putative uncharacterized protein;Ribosomal protein L22	Rpl22;mCG_12304;mCG_130059;RP23-421E12.9-001	P67984;Q4VAG4	REFSEQ:NP_033105;XP_001477749	-0.645487	0.188123
TUBEs 1	60S ribosomal protein L23;Ribosomal protein L23;Ribosomal protein L23, isoform CRA_b	Rpl23;mCG_21892;RP23-386E10.5-001	P62830;A2A6F9	REFSEQ:NP_075029;TREMBL:A2A6F8	-0.266713	0.00653201
TUBEs 1	60S ribosomal protein L23a;Rpl23a protein;MCG10806;Putative uncharacterized protein;Ribosomal protein L23a	Rpl23a;mCG_10806;RP23-185A18.4-001	P62751;Q4V9X9;Q5M9M5;Q91YK6	REFSEQ:NP_997406;XP_001480950;ENSEMBL:ENSMUSP00000093719;ENSEMBL:ENSMUSP00000100528;ENSEMBL:ENSMUSP00000097032;ENSMUSP00000097036;ENSEMBL:ENSMUSP00000097034;ENSMUSP00000097035;ENSEMBL:ENSMUSP00000097030;ENSEMBL:ENSMUSP00000100711;ENSEMBL:ENSMUSP00000082772;ENSEMBL:ENSMUSP00000096144;ENSEMBL:ENSMUSP00000100806;ENSEMBL:ENSMUSP00000100805	-0.619562	0.494133
TUBEs 1	60S ribosomal protein L26;Silica-induced gene 20 protein;Putative uncharacterized protein;MCG50660, isoform CRA_a;MCG50660, isoform CRA_b;MCG6351;Ribosomal protein L26	Rpl26;mCG_50660;mCG_6351;RP23-396M19.1-001;RP23-396M19.1-003;RP23-396M19.1-002	P61255;Q3U7N1;Q4FZH2;B1ARA3;B1ARA5	REFSEQ:NP_033106;TREMBL:B1ARA3;ENSEMBL:ENSMUSP00000098576;ENSEMBL:ENSMUSP00000082495;ENSEMBL:ENSMUSP00000076909	-1.22673	0.431555
TUBEs 1	60S ribosomal protein L29;MCG19505, isoform CRA_a;Putative uncharacterized protein;Ribosomal protein L29;Rpl29 protein	Rpl29;Rpl43;mCG_19505	P47915;Q5M8M8	REFSEQ:NP_033108;XP_979163;XP_990228;XP_996735;ENSEMBL:ENSMUSP00000075346;ENSEMBL:ENSMUSP00000096592;ENSEMBL:ENSMUSP00000100736;ENSEMBL:ENSMUSP00000100655	0.323467	0.155465
TUBEs 1	60S ribosomal protein L31;Rpl31 protein;MCG126194, isoform CRA_a;Putative uncharacterized protein;Ribosomal protein L31	Rpl31;mCG_126194	P62900;Q58DZ1;Q5M9K9;Q9CY93	ENSEMBL:ENSMUSP00000083722;ENSMUSP00000086021;ENSEMBL:ENSMUSP00000075797	-1.36673	0.444683
TUBEs 1	60S ribosomal protein L32;Ribosomal protein L32	Rpl32	P62911;Q5PR09	REFSEQ:NP_742083;REFSEQ:NP_001078979;SWISS-PROT:P17932	0.20748	0.101937
TUBEs 1	60S ribosomal protein L34	Rpl34	Q9D1R9	REFSEQ:NP_001005859;NP_081000;XP_001481222;ENSEMBL:ENSMUSP00000081485;ENSEMBL:ENSMUSP00000072164;ENSEMBL:ENSMUSP00000080380;ENSEMBL:ENSMUSP00000100531	-0.574237	0.0329308
TUBEs 1	60S ribosomal protein L35	Rpl35	Q6ZWV7	REFSEQ:NP_079868;XP_001472032;ENSEMBL:ENSMUSP00000089648	-0.892487	0.575549
TUBEs 1	60S ribosomal protein L35a;MCG1036414;MCG115732;MCG121795;MCG128444;MCG130125, isoform CRA_a;MCG133520;Putative uncharacterized protein;Ribosomal protein L35A;Rpl35a protein	Rpl35a;mCG_1036414;mCG_115732;mCG_121795;mCG_128444;mCG_130125;mCG_133520	O55142;Q6ZWX1;Q8BQV7;Q9DC85	REFSEQ:NP_001123956;NP_001123957;NP_067313;XP_001472582;XP_001474472;XP_001474486;XP_001474693;XP_001474709;XP_001474737;XP_001475682;XP_001478748;XP_001479869;XP_001479993;XP_001480091;XP_001480314;XP_001480480;ENSEMBL:ENSMUSP00000087876;ENSEMBL:ENSMUSP00000087063;ENSEMBL:ENSMUSP00000077500	-1.80656	0.056141
TUBEs 1	60S ribosomal protein L36	Rpl36;mCG_20352	Q5M9L1;Q6ZWZ4	ENSEMBL:ENSMUSP00000079340;ENSEMBL:ENSMUSP00000082867;ENSEMBL:ENSMUSP00000082452;ENSEMBL:ENSMUSP00000088626;ENSEMBL:ENSMUSP00000078747;REFSEQ:NP_444424;REFSEQ:NP_001035785	-0.135049	0.0376133
TUBEs 1	60S ribosomal protein L36a;60S ribosomal protein L44;MCG115063, isoform CRA_a;MCG1423;Putative uncharacterized protein;Ribosomal protein L36a;Ribosomal protein L36A	Rpl36a;Rpl44;mCG_115063;mCG_1423;RP23-26D22.2-001	P83882;Q5M9P1	REFSEQ:NP_063918;NP_079865;XP_001473523;XP_001475071;XP_001480174;ENSEMBL:ENSMUSP00000100587	-3.86915	0.211031
TUBEs 1	60S ribosomal protein L37	Rpl37	Q9D823	ENSEMBL:ENSMUSP00000046506	0.634153	0.0126187
TUBEs 1	60S ribosomal protein L37a;Putative uncharacterized protein;MCG112980, isoform CRA_a;MCG5220;Ribosomal protein L37a;Rpl37a protein	Rpl37a;mCG_112980;mCG_5220	P61514;Q3TLC1;Q3U8M3;Q4VAF2;Q5M9N6;Q9CYW3	ENSEMBL:ENSMUSP00000058919	-0.871829	0.619072
TUBEs 1	60S ribosomal protein L38;MCG13615, isoform CRA_a;MCG14541;MCG7366;Putative uncharacterized protein;Ribosomal protein L38	Rpl38;mCG_13615;mCG_14541;mCG_7366;RP23-38A10.1-001	Q9JJI8;Q52KP0	REFSEQ:NP_001041522;NP_001041523;NP_075861;XP_919650;XP_978248;XP_983381	-3.77882	0.874581
TUBEs 1	60S ribosomal protein L4;Putative uncharacterized protein;Ribosomal protein L4	Rpl4;mCG_12784	Q9D8E6;Q564E8;Q5ZEY2;Q9CSM5	ENSEMBL:ENSMUSP00000034966	0.133856	0.0229221
TUBEs 1	60S ribosomal protein L5;Putative uncharacterized protein;MCG13589;Ribosomal protein L5	Rpl5;mCG_13589	P47962;Q3THE1;Q3U850;Q58EU6;Q3TKR5	REFSEQ:NP_058676;XP_001479502;TREMBL:Q3TKR5	1.06889	0.276107
TUBEs 1	60S ribosomal protein L6;TAX-responsive enhancer element-binding protein 107	Rpl6;mCG_16023	P47911;Q3UCH0;Q3UFI4	REFSEQ:NP_035420;ENSEMBL:ENSMUSP00000094313	-0.31337	0.166754
TUBEs 1	60S ribosomal protein L7;Putative uncharacterized protein;Ribosomal protein L7	Rpl7	P14148;Q3TK73;Q3UBI6;Q5M9N8	REFSEQ:NP_035421;ENSEMBL:ENSMUSP00000085823	-0.634518	0.040479
TUBEs 1	60S ribosomal protein L7a;Surfeit locus protein 3;MCG11348;Putative uncharacterized protein;Ribosomal protein L7a;Ribosomal protein L7A;Rpl7a protein	Rpl7a;Surf3;Surf-3;mCG_11348;RP23-414L19.4-001	P12970;Q58ET1;Q5EBG5;Q6P1A9;Q80UT7	REFSEQ:NP_038749;XP_990387;ENSEMBL:ENSMUSP00000071166;ENSEMBL:ENSMUSP00000082477;ENSEMBL:ENSMUSP00000091314;ENSEMBL:ENSMUSP00000087632;ENSEMBL:ENSMUSP00000092843;ENSEMBL:ENSMUSP00000092345;ENSEMBL:ENSMUSP00000071496;TREMBL:Q8CDE3;ENSEMBL:ENSMUSP00000098212;ENSEMBL:ENSMUSP00000037431;TREMBL:Q8C565;REFSEQ:NP_543123;ENSEMBL:ENSMUSP00000079107	-0.105908	0.00512212
TUBEs 1	60S ribosomal protein L8;Putative uncharacterized protein;Ribosomal protein L8	Rpl8	P62918;Q3THC7;Q3UJS0;Q9Z237	ENSEMBL:ENSMUSP00000004072	-0.494863	0.0100654
TUBEs 1	7-alpha-hydroxy-4-cholesten-3-one 12-alpha-hydroxylase;7-alpha-hydroxycholest-4-en-3-one 12-alpha-hydroxylase;CYPVIIIB1;Cytochrome P450 8B1;Sterol 12-alpha-hydroxylase	Cyp12;Cyp8b1	O88962	REFSEQ:NP_034142	-0.266397	0.00995208
TUBEs 1	8 kDa dynein light chain b;Dynein light chain 2, cytoplasmic;Dynein light chain LC8-type 2;Dynein light chain 2;Dynein light chain LC8-type 2, isoform CRA_a;8 kDa dynein light chain;Dynein light chain 1, cytoplasmic;Dynein light chain LC8-type 1;Protein inhibitor of neuronal nitric oxide synthase;Putative uncharacterized protein	Dlc2;Dynll2;mCG_7675;RP23-449F16.9-001;Dlc1;Dncl1;Dnclc1;Dynll1	Q9D0M5;B2KGQ2;P63168;Q9D6F6	REFSEQ:NP_080832;REFSEQ:NP_062656	-0.664441	0.437727
TUBEs 1	AAM-B protein;MCG20149, isoform CRA_a;Methyltransferase like 7A1;Putative uncharacterized protein;MCG20149, isoform CRA_d	Aam-B;Mettl7a;Mettl7a1;mCG_20149	Q5K4Q9;Q8C6B0;Q9D7S5	ENSEMBL:ENSMUSP00000065271;ENSEMBL:ENSMUSP00000074875;TREMBL:Q9D7S5	-0.367781	0.0687384
TUBEs 1	aarF domain-containing protein kinase 3;Chaperone activity of bc1 complex-like, mitochondrial	Adck3;Cabc1	Q60936-1;Q60936	ENSEMBL:ENSMUSP00000027766	0.877027	0.21304
TUBEs 1	Abhydrolase domain-containing protein 15;Alpha/beta hydrolase;RIKEN cDNA 1300007F04	Abhd15;mCG_52216	Q5F2F2;B6DQM2	REFSEQ:NP_080461	3.1878	0.885992
TUBEs 1	Abhydrolase domain-containing protein 2;Lung alpha/beta hydrolase 2	Abhd2;Labh2;Labh-2	Q9QXM0	REFSEQ:NP_061281	-3.80405	0.811556
TUBEs 1	ACC-alpha;Acetyl-CoA carboxylase 1;Acetyl-CoA carboxylase 265;Biotin carboxylase;Acetyl-CoA carboxylase	Acac;Acaca;Gm738	Q5SWU9-2;Q5SWU9;Q5SWU9-1;Q9ESZ5	ENSEMBL:ENSMUSP00000048865;REFSEQ:NP_579938;REFSEQ:NP_598665;ENSEMBL:ENSMUSP00000103728	2.32849	1.18987
TUBEs 1	Actin-like protein 2;Actin-related protein 2;ARP2 actin-related protein 2 homolog (Yeast);Putative uncharacterized protein	Actr2;Arp2;mCG_122263;RP23-19L22.1-003	P61161;Q5SW83	REFSEQ:NP_666355	3.05716	0.814676
TUBEs 1	Actin-like protein 3;Actin-related protein 3;Putative uncharacterized protein;Actr3 protein;MCG1196	Actr3;Arp3;mCG_1196	Q99JY9;Q3TGE1;Q3TGW0;Q3TWJ4;Q3UGH0;Q3ULF7;Q9ERF8	ENSEMBL:ENSMUSP00000027579	5.70804	1.80759
TUBEs 1	Actin-related protein 2/3 complex subunit 1B;Arp2/3 complex 41 kDa subunit;p41-ARC;Putative uncharacterized protein;Arpc1b protein;Actin related protein 2/3 complex, subunit 1B;Actin related protein 2/3 complex, subunit 1B, isoform CRA_a;Actin related protein 2/3 complex, subunit 1B, isoform CRA_b	Arpc1b;mCG_126730	Q9WV32;Q3TBA2;Q3TCE7;Q3U094;Q91Z25;Q9CRC4	ENSEMBL:ENSMUSP00000106288;REFSEQ:NP_075631;ENSEMBL:ENSMUSP00000054004	3.26861	0.99052
TUBEs 1	Actin-related protein 2/3 complex subunit 2;Arp2/3 complex 34 kDa subunit;Putative uncharacterized protein;Arpc2 protein	Arpc2	Q9CVB6;Q3UA52;Q4FZG5	REFSEQ:NP_083987;ENSEMBL:ENSMUSP00000109450	5.06504	1.78982
TUBEs 1	Actin-related protein 2/3 complex subunit 3;Arp2/3 complex 21 kDa subunit	Arpc3	Q9JM76	REFSEQ:NP_062798;ENSEMBL:ENSMUSP00000031421;ENSEMBL:ENSMUSP00000107342;ENSEMBL:ENSMUSP00000107345	5.0481	1.08773
TUBEs 1	Activation peptide;Angiostatin;Plasmin heavy chain A;Plasmin heavy chain A, short form;Plasmin light chain B;Plasminogen;Putative uncharacterized protein	Plg	P20918;Q3V1T9;Q6TCI0	ENSEMBL:ENSMUSP00000014578;CON__P06868	1.44718	0.657748
TUBEs 1	Acyl-CoA dehydrogenase family member 11;Nephrocystin 3	Acad11;Nphp3	Q80XL6;Q7TNH5	REFSEQ:NP_780533;ENSEMBL:ENSMUSP00000112994;ENSEMBL:ENSMUSP00000040662	8.03978	0.816188
TUBEs 1	Acyl-CoA desaturase 1;Delta(9)-desaturase 1;Fatty acid desaturase 1;Stearoyl-CoA desaturase 1;Putative uncharacterized protein;MCG131749;Scd1 protein;Stearoyl-coenzyme A desaturase 1;Fatty acid desaturase;Stearoyl-coenzyme A desaturase 3;MCG9775, isoform CRA_a;MCG10078, isoform CRA_b;Stearoyl-Coenzyme A desaturase 2;MCG10079;Stearoyl-coenzyme A desaturase 4;Stearoyl-CoA desaturase-4	Scd1;mCG_131749;Scd3;mCG_9775;mCG_10078;Scd2;mCG_10079;Scd4	P13516;Q3UXG5;Q547C4;Q3UWK5;Q99PL7;Q9D550;Q8BH96;B9EIY5;Q6T707	ENSEMBL:ENSMUSP00000036936;ENSEMBL:ENSMUSP00000026220;ENSEMBL:ENSMUSP00000026221;REFSEQ:NP_899039	7.12498	1.50433
TUBEs 1	Acyl-CoA synthetase long-chain family member 1;Putative uncharacterized protein	Acsl1	Q6GTG6	REFSEQ:NP_032007;ENSEMBL:ENSMUSP00000106000;REFSEQ:NP_659072;REFSEQ:NP_001028769;REFSEQ:NP_001028770;REFSEQ:NP_001028771;ENSEMBL:ENSMUSP00000000145;ENSMUSP00000104528;TREMBL:A6PW74	-0.670825	0.0790967
TUBEs 1	Acyl-coenzyme A amino acid N-acyltransferase 1;Acyl-coenzyme A amino acid N-acyltransferase 2	Acnat1;Acnat2;RP24-410N21.1-003	A2AKK5-1;A2AKK5;A2AKK5-2;Q8BGG9-1;Q8BGG9;Q8BGG9-2;A2BH60	REFSEQ:NP_001158037;ENSEMBL:ENSMUSP00000103325;REFSEQ:NP_663343;ENSEMBL:ENSMUSP00000103326;TREMBL:A2BH60;TREMBL:A2AKK6	0.287463	0.0151423
TUBEs 1	Acyl-Coenzyme A oxidase 1, palmitoyl;Acyl-Coenzyme A oxidase 1, palmitoyl, isoform CRA_a;Putative uncharacterized protein;Acyl-Coenzyme A oxidase 1, palmitoyl, isoform CRA_b	Acox1;mCG_6832;RP23-42F6.11-002;RP23-42F6.11-001;RP23-42F6.11-003	A2A850;Q8BW35;Q8BYC3;A2A848;Q8C168	ENSEMBL:ENSMUSP00000072717;REFSEQ:NP_056544;ENSEMBL:ENSMUSP00000021129	-0.749538	0.0520195
TUBEs 1	Adapter-related protein complex 1 subunit beta-1;Adaptor protein complex AP-1 subunit beta-1;AP-1 complex subunit beta-1;Beta-1-adaptin;Beta-adaptin 1;Clathrin assembly protein complex 1 beta large chain;Golgi adaptor HA1/AP1 adaptin beta subunit;Putative uncharacterized protein;Adaptor protein complex AP-1, beta 1 subunit;Adaptor protein complex AP-1, beta 1 subunit, isoform CRA_b;Ap1b1 protein	Adtb1;Ap1b1;RP23-64E17.3-002;mCG_14701;RP23-64E17.3-001	O35643;Q3TVN4;Q3U1K9;Q5SVG4;Q8CC13;Q3TXG4;Q5SVG5;Q6NXY3	ENSEMBL:ENSMUSP00000070598;ENSMUSP00000099134;REFSEQ:NP_031480	1.82735	0.818486
TUBEs 1	Adenosine 5-phosphotransferase;Adenosine kinase;Putative uncharacterized protein	Adk	P55264-1;P55264;Q3TZR1;Q8BMC5;Q8BWS6;Q99PB8	ENSEMBL:ENSMUSP00000047665	2.14815	0.058662
TUBEs 1	Adenylate cyclase-stimulating G alpha protein;Extra large alphas protein;Guanine nucleotide-binding protein G(s) subunit alpha isoforms XLas;Guanine nucleotide-binding protein G(s) subunit alpha isoforms short;Guanine nucleotide binding protein, alpha stimulating, olfactory type;Putative uncharacterized protein;Adenylate cyclase-stimulating G alpha protein, olfactory type;Guanine nucleotide-bindi…	Gnas;Gnas1;MNCb-5546;Gnal;Gna12;Gna-12;Gna13;Gna-13;mCG_19634;RP23-465A12.1-001;Gnai2;Gnat2;RP23-89M15.3-001;Gnai1;Gnat3;mCG_21847;Gna0;Gnao;Gnao1;mCG_14665;Gnai3;Gnat1;Gnat-1;RP23-89M15.3-006;RP23-465A12.1-002;RP23-89M15.3-003;RP23-439H2.1-018	Q6R0H7-1;Q6R0H7;Q6R0H7-4;P63094-1;P63094;P63094-2;Q66L47;Q8BHK8;Q8CGK7;Q3TY78;Q8C040;P27600;Q2NKI3;P27601;A2AA49;Q3UE40;P63094-3;Q3TXK7;Q8JZT4;Q922Y6;P50149;A2AE33;Q8BSY7;Q9D7B3;B2RSH2;Q61018;Q3V3I2;B2RVZ3;P18872-2;P18872;P18872-1;Q543S2;Q9DC51;Q3TJH1;P20612;A2AE32;Q8C5L2;Q9D034;A2AE31;A2A610;Q6LEA6;Q9JJ21	REFSEQ:NP_034439;REFSEQ:NP_001070975;REFSEQ:NP_963910;REFSEQ:NP_001070978;ENSEMBL:ENSMUSP00000104712;ENSEMBL:ENSMUSP00000025402;ENSEMBL:ENSMUSP00000075908;REFSEQ:NP_034432;REFSEQ:NP_034433;SWISS-PROT:P63094-3;ENSEMBL:ENSMUSP00000057543;REFSEQ:NP_032167;ENSEMBL:ENSMUSP00000074259;ENSEMBL:ENSMUSP00000030561;REFSEQ:NP_001106855;REFSEQ:NP_034438;REFSEQ:NP_034436;ENSEMBL:ENSMUSP00000010205;TREMBL:A2AE…	0.740066	0.221089
TUBEs 1	ADP-ribosylation factor 1;ADP-ribosylation factor 3;Putative uncharacterized protein;ADP-ribosylation factor 2;ADP-ribosylation factor 2, isoform CRA_a;ADP-ribosylation factor 5	Arf1;Arf3;mCG_18411;Arf2;mCG_19164;RP23-416G21.1-001;Arf5	P84078;P61205;Q3U344;Q8BSL7;A2A6T7;P84084	REFSEQ:NP_001123880;NP_031502;REFSEQ:NP_031504;REFSEQ:NP_031503;REFSEQ:NP_031506;ENSEMBL:ENSMUSP00000102621	2.42188	2.19648
TUBEs 1	ADP-ribosylation factor 4;Putative uncharacterized protein	Arf4;mCG_5889	P61750;Q14BR4;Q9DD04	ENSEMBL:ENSMUSP00000022429	-1.06691	0.391096
TUBEs 1	ADP-ribosylation factor-like protein 6-interacting protein 2;Atlastin-2;Putative uncharacterized protein;ARL-6 interacting protein-2	Arl6ip2;Atl2;Aip-2	Q6PA06-1;Q6PA06;Q8BYP9;Q6PA06-2;Q3TSG2;Q8C081;Q9WUG4	ENSEMBL:ENSMUSP00000064758;TREMBL:Q8BYP9;ENSEMBL:ENSMUSP00000108056	-2.88346	0.958522
TUBEs 1	Agmatinase, mitochondrial;Agmatine ureohydrolase;Agmat protein	Agmat	A2AS89;Q8R0Z1	REFSEQ:NP_001074877	0.167375	0.115862
TUBEs 1	Alanine aminotransferase 1;Glutamate pyruvate transaminase 1;Glutamic--alanine transaminase 1;Glutamic--pyruvic transaminase 1	Gpt;Gpt1;Alt1	Q8QZR5;Q566C3	ENSEMBL:ENSMUSP00000023203	0.524909	0.44119
TUBEs 1	Alanine--glyoxylate aminotransferase;Serine--pyruvate aminotransferase, mitochondrial;Putative uncharacterized protein;Alanine-glyoxylate aminotransferase;Alanine-glyoxylate aminotransferase, isoform CRA_b	Agxt;Agxt1;mCG_16569	O35423-1;O35423;Q3UEN9;Q8R128	ENSEMBL:ENSMUSP00000027491	-1.76248	0.210404
TUBEs 1	Aldehyde dehydrogenase family 1 member A1;Aldehyde dehydrogenase, cytosolic;ALDH-E1;ALHDII;Retinal dehydrogenase 1	Ahd2;Ahd-2;Aldh1;Aldh1a1	P24549	REFSEQ:NP_038495	0.21343	0.018913
TUBEs 1	Aldehyde dehydrogenase family 16 member A1;Putative uncharacterized protein	Aldh16a1	Q571I9;Q9CWT9	REFSEQ:NP_666066;ENSEMBL:ENSMUSP00000103445	0.788885	0.406736
TUBEs 1	Aldehyde dehydrogenase family 3, subfamily A2;Putative uncharacterized protein;Fatty aldehyde dehydrogenase variant form;Aldehyde dehydrogenase 3;Aldehyde dehydrogenase family 3 member A2;Fatty aldehyde dehydrogenase	Aldh3a2;RP23-55I2.7-001;Ahd3;Ahd-3;Aldh3;Aldh4;RP23-55I2.7-003;RP23-55I2.7-002	B1ATI0;Q8BQ93;Q99PH4;P47740;B1AV77;Q3U7B5;Q8C3C9;Q99PH3;Q99L64;Q8C5J1	ENSEMBL:ENSMUSP00000067767;TREMBL:Q8BQ93;Q99PH4;ENSEMBL:ENSMUSP00000104355;REFSEQ:NP_031463;TREMBL:Q8C5J1	0.776991	0.162933
TUBEs 1	Aldehyde dehydrogenase family 7 member A1;Alpha-aminoadipic semialdehyde dehydrogenase;Antiquitin-1;Betaine aldehyde dehydrogenase;Delta1-piperideine-6-carboxylate dehydrogenase	Ald7a1;Aldh7a1	Q3TFC7;Q3TVH7;Q3UKT6;Q9DBF1	ENSEMBL:ENSMUSP00000112334;ENSEMBL:ENSMUSP00000065089	2.71653	1.55362
TUBEs 1	Aldehyde dehydrogenase family 8 member A1;Retinal dehydrogenase 4	Aldh8a1;Raldh4	Q8BH00	REFSEQ:NP_848828	0.561035	0.0695756
TUBEs 1	Aldehyde oxidase 1	Aox1	Q8R387	REFSEQ:NP_033806	-0.0261807	0.000524073
TUBEs 1	Aldehyde oxidase 3;Aldehyde oxidase 1;Putative uncharacterized protein;AOH1;Aldehyde oxidase homolog-1	Aox3;Aoh1	B2RSI5;Q6V954;Q6V956;Q6V957;Q8C6Q4;Q8VI15;Q9CW59;Q9ESH4	REFSEQ:NP_076106;REFSEQ:NP_076120	-1.40485	0.129521
TUBEs 1	Aldehyde oxygenase;CYPIIC29;Cytochrome P450 2C29;Cytochrome P-450 MUT-2;Putative uncharacterized protein	Cyp2c29	Q64458;Q3UEF2;Q3UT49	REFSEQ:NP_031841;REFSEQ:NP_034133;REFSEQ:NP_941002	1.10872	0.11715
TUBEs 1	Alpha-1 protease inhibitor 1;Alpha-1-antiproteinase;Alpha-1-antitrypsin 1-1;Serine protease inhibitor 1-1;Serine protease inhibitor A1a;Alpha-1 protease inhibitor 4;Alpha-1-antitrypsin 1-4;Serine protease inhibitor 1-4;Serine protease inhibitor A1d;Serpina1d protein;Alpha-1 protease inhibitor 2;Alpha-1-antitrypsin 1-2;Serine protease inhibitor 1-2;Serine protease inhibitor A1b	Dom1;Serpina1a;Spi1-1;Dom4;Serpina1d;Spi1-4;Aat2;Dom2;Serpina1b;Spi1-2	P07758;Q00897;Q8VC41;P22599	REFSEQ:NP_033269;REFSEQ:NP_033272;REFSEQ:NP_033271;ENSEMBL:ENSMUSP00000093101	1.92977	0.819957
TUBEs 1	Alpha-1 protease inhibitor 2;Alpha-1-antiproteinase;Alpha-1-antitrypsin 1-2;Serine protease inhibitor 1-2;Serine protease inhibitor A1b;Alpha-1 protease inhibitor 1;Alpha-1-antitrypsin 1-1;Serine protease inhibitor 1-1;Serine protease inhibitor A1a;Alpha-1 protease inhibitor 4;Alpha-1-antitrypsin 1-4;Serine protease inhibitor 1-4;Serine protease inhibitor A1d;Serpina1d protein	Aat2;Dom2;Serpina1b;Spi1-2;Dom1;Serpina1a;Spi1-1;Dom4;Serpina1d;Spi1-4	P22599;P07758;Q00897;Q8VC41	ENSEMBL:ENSMUSP00000093101;REFSEQ:NP_033269;REFSEQ:NP_033272;REFSEQ:NP_033271	1.30716	0.296508
TUBEs 1	Alpha-2-HS-glycoprotein;Countertrypin;Fetuin-A;Alpha 2-Heremans-Schmid-glycoprotein;Putative uncharacterized protein;Alpha-2-HS-glycoprotein, isoform CRA_a	Ahsg;Fetua;mCG_128255	P29699;O35399;Q3TIU3;Q3UEK5;Q3UEK9	ENSEMBL:ENSMUSP00000023583	-0.466956	0.0112297
TUBEs 1	Alpha-2-macroglobulin;Alpha-2-macroglobulin 165 kDa subunit;Alpha-2-macroglobulin 35 kDa subunit;Pregnancy zone protein	A2m;Pzp	Q61838	REFSEQ:NP_031402	-3.88779	0.684801
TUBEs 1	Alpha-actinin-4;F-actin cross-linking protein;Non-muscle alpha-actinin 4;Putative uncharacterized protein;Actinin alpha 4;Alpha-actinin;Alpha-actinin cytoskeletal isoform;Alpha-actinin-1;Non-muscle alpha-actinin-1;Alpha actinin 1a;Actn1 protein	Actn4;mCG_2999;FR-17;Actn1;Actn1a	P57780;Q1A602;Q3UDJ7;Q3ULT2;Q61064;Q8BP35;Q61063;Q7TPR4;A1BN54;Q99LJ3	REFSEQ:NP_068695;TREMBL:Q61063;ENSEMBL:ENSMUSP00000021554;REFSEQ:NP_150371;REFSEQ:NP_038484	3.95653	1.15548
TUBEs 1	Alpha-aminoadipic semialdehyde synthase, mitochondrial;LKR/SDH;Lysine ketoglutarate reductase;Saccharopine dehydrogenase;Aminoadipate-semialdehyde synthase;Putative uncharacterized protein	Aass;Lorsdh;mCG_20727	Q99K67;Q3UEQ9;Q3UWN2	REFSEQ:NP_038958	-1.64697	0.0121467
TUBEs 1	Alpha-CP1;Heterogeneous nuclear ribonucleoprotein E1;Poly(rC)-binding protein 1	Pcbp1	P60335	REFSEQ:NP_035995	0.0373778	0.17746
TUBEs 1	Alpha-CP2;CTBP;Poly(rC)-binding protein 2;Putative heterogeneous nuclear ribonucleoprotein X;Poly(RC) binding protein 2;Putative uncharacterized protein;Alpha-CP3;Poly(rC)-binding protein 3;Pcbp3 protein	Cbp;Hnrnpx;Hnrpx;Pcbp2;Pcbp3	Q61990-1;Q61990;B2M1R7;Q3TF69;Q61990-3;Q61990-2;Q3TT81;Q3V486;P57722-1;P57722;Q8CFQ6	ENSEMBL:ENSMUSP00000076294;ENSEMBL:ENSMUSP00000077509;ENSEMBL:ENSMUSP00000104466;ENSEMBL:ENSMUSP00000001148;ENSMUSP00000101051;TREMBL:Q8CFQ6	0.707304	0.386108
TUBEs 1	Alpha-crystallin C chain;Heat shock protein beta-8;Small stress protein-like protein HSP22	Cryac;Hsp22;Hspb8	Q9JK92	REFSEQ:NP_109629	-1.09064	0.200048
TUBEs 1	Alpha-II spectrin;Fodrin alpha chain;Spectrin alpha chain, brain;Spectrin, non-erythroid alpha chain;Putative uncharacterized protein;Spna2 protein;Spectrin alpha 2	Spna2;Spta2;Sptan1;RP23-443G7.6-001;RP23-443G7.6-004	P16546-1;P16546;P16546-2;Q3TNY2;Q3TYI8;Q3URW8;Q3V1V5;Q58ES7;Q6PA04;A3KGU5;B2RXX6;B7ZWK3;B9EKJ1;A3KGU7	ENSEMBL:ENSMUSP00000092697;ENSEMBL:ENSMUSP00000047792;REFSEQ:NP_001070022;ENSEMBL:ENSMUSP00000097797;TREMBL:A3KGU9;REFSEQ:NP_001156452;ENSEMBL:ENSMUSP00000109370	8.99739	1.60173
TUBEs 1	Alpha-NAC, muscle-specific form;Nascent polypeptide-associated complex subunit alpha, muscle-specific form;Alpha-NAC;Alpha-NAC/1.9.2;Nascent polypeptide-associated complex subunit alpha;Putative uncharacterized protein	Gm1878;Naca	P70670;Q60817;Q3UK68	ENSEMBL:ENSMUSP00000089680;ENSEMBL:ENSMUSP00000073532	2.12352	0.740443
TUBEs 1	Alpha-SGT;Small glutamine-rich tetratricopeptide repeat-containing protein alpha;Putative uncharacterized protein;Small glutamine-rich tetratricopeptide repeat (TPR)-containing, alpha, isoform CRA_b	Sgt;Sgta;mCG_12152	Q8BJU0-1;Q8BJU0;Q8BJU0-2;Q3TN35	ENSEMBL:ENSMUSP00000005067;SWISS-PROT:Q8BJU0-2	-2.48808	0.0216118
TUBEs 1	Alpha-tocopherol-associated protein;SEC14-like protein 2;SEC14-like 2 (S. cerevisiae);SEC14-like 2 (S. cerevisiae), isoform CRA_b	Sec14l2;mCG_9618;RP23-81P12.5-006	Q99J08;Q5SQ25	REFSEQ:NP_653103	0.557657	0.47052
TUBEs 1	Alpha-tubulin 4;Alpha-tubulin isotype M-alpha-4;Tubulin alpha-4 chain;Tubulin alpha-4A chain	Tuba4;Tuba4a	P68368	ENSEMBL:ENSMUSP00000078429	0.220508	0.13443
TUBEs 1	Alveolar soft part sarcoma chromosomal region candidate gene 1 protein homolog;Tether containing UBX domain for GLUT4;Alveolar soft part sarcoma chromosome region, candidate 1 (Human)	Aspscr1;Tug;RP23-84C12.15-011	Q8VBT9-1;Q8VBT9;Q8VBT9-2;Q8VBT9-3;A2AC05	REFSEQ:NP_081153;REFSEQ:NP_937866;REFSEQ:NP_001157696;TREMBL:A2AC04;TREMBL:A2AC03;TREMBL:A2AC02	-1.85476	1.32774
TUBEs 1	Amino acid transporter A3;Na(+)-coupled neutral amino acid transporter 4;Sodium-coupled neutral amino acid transporter 4;Solute carrier family 38 member 4;System A amino acid transporter 3;Putative uncharacterized protein	Ata3;Nat3;Slc38a4;Snat4	Q8R1S9;Q9CVZ0	ENSEMBL:ENSMUSP00000023101	-1.32226	0.20893
TUBEs 1	AN1-type zinc finger protein 2B	Zfand2b	Q91X58	ENSEMBL:ENSMUSP00000027394	-0.722615	0.0714378
TUBEs 1	Anandamide amidohydrolase 1;Fatty-acid amide hydrolase 1;Oleamide hydrolase 1;Fatty acid amide hydrolase;Fatty acid amide hydrolase, isoform CRA_c;Putative uncharacterized protein;Fatty acid amide hydrolase protein	Faah;Faah1;mCG_19656;RP23-383D12.3-001	O08914;B1ASG4;Q3UUF0;Q8C541;Q8K4D9;Q8K4H2;Q8BRM1	REFSEQ:NP_034303;TREMBL:Q8BRM1	2.30232	0.830336
TUBEs 1	Ancient ubiquitous protein 1;Putative uncharacterized protein;MCG133576, isoform CRA_a	Aup1;mCG_133576	P70295;Q3TAZ9;Q3TBX5;Q3U0H4;Q3U3K9	ENSEMBL:ENSMUSP00000090281	0.184742	0.177435
TUBEs 1	Ankyrin repeat and IBR domain-containing protein 1;Ankib1 protein	Ankib1;Kiaa1386	Q6ZPS6;B2RX15	ENSEMBL:ENSMUSP00000040946	-0.229972	1.4943
TUBEs 1	Anti-carcinoma embryonic antigen heavy chain variable region		A2NMA2	ENSEMBL:ENSMUSP00000100267;TREMBL:A2NMA2	3.49053	0.796088
TUBEs 1	Apob protein;Apolipoprotein B;Putative uncharacterized protein;Apolipoprotein (apoB)	Apob	Q3UH74;Q61314;Q61318;Q497D8;Q8CGG8	ENSEMBL:ENSMUSP00000035761;TREMBL:Q497D8;Q8CGG8	2.54029	1.74756
TUBEs 1	APOBEC1 complementation factor;APOBEC1-stimulating protein	A1cf;Acf;Asp	Q5YD48-1;Q5YD48	ENSEMBL:ENSMUSP00000075235	1.19692	0.211381
TUBEs 1	Apolipoprotein A-I;Putative uncharacterized protein;Apoa1 protein	Apoa1	O08855;O09042;Q3V2G1;Q58EV2;Q8BPD5	REFSEQ:NP_033822	3.22337	0.0815627
TUBEs 1	Apolipoprotein C1;Apolipoprotein C-I;Truncated apolipoprotein C-I	Apoc1;Apoc1b	P34928	ENSEMBL:ENSMUSP00000045571;ENSMUSP00000104091	7.96625	0.814699
TUBEs 1	Apolipoprotein L 7a;MCG23624, isoform CRA_a;Putative uncharacterized protein	Apol7a;mCG_23624;Apol3	B2RT54;Q8BUC6;Q9D2Y0	ENSEMBL:ENSMUSP00000105401	5.05983	1.92156
TUBEs 1	Apoptosis-inducing factor 1, mitochondrial;Programmed cell death protein 8;Apoptosis-inducing factor, mitochondrion-associated 1;Programmed cell death 8;Apoptosis-inducing factor short isoform 2;Apoptosis-inducing factor short isoform 1	Aif;Aifm1;Pdcd8;mCG_5046;RP23-35N5.1-001;RP23-35N5.1-002	Q9Z0X1;B1AU24;Q1L6K5;B1AU25;Q2QKE3	REFSEQ:NP_036149;ENSEMBL:ENSMUSP00000110595	-0.259369	0.0070713
TUBEs 1	Aquaporin-1;Aquaporin-CHIP;Delayed early response protein 2;Water channel protein for red blood cells and kidney proximal tubule;Putative uncharacterized protein	Aqp1	Q02013;Q3TLW5	REFSEQ:NP_031498	3.85549	0.945916
TUBEs 1	Arachidonic acid epoxygenase;CYPIIJ5;Cytochrome P450 2J5;Cytochrome P450, family 2, subfamily j, polypeptide 5;Putative uncharacterized protein	Cyp2j5;mCG_8008;RP23-120E8.3-001	O54749;Q3TNC5;Q3UEF7	REFSEQ:NP_034137;REFSEQ:NP_083255;REFSEQ:NP_034138;ENSEMBL:ENSMUSP00000015368	2.02205	0.168506
TUBEs 1	Arsenical pump-driving ATPase;Arsenite-stimulated ATPase;ATPase Asna1;Putative uncharacterized protein;Asna1 protein	Arsa;Asna1	O54984;Q8C1Q1;Q8VEI6	ENSEMBL:ENSMUSP00000065337	3.53129	1.0276
TUBEs 1	Aryl sulfotransferase;Phenol sulfotransferase;Phenol/aryl sulfotransferase;ST1A4;Sulfokinase;Sulfotransferase 1A1;Arylsulfotransferase ST1A4;Sulfotransferase family 1A, phenol-preferring, member 1;Sulfotransferase family 1A, phenol-preferring, member 1, isoform CRA_a	St1a1;Stp;Stp1;Sult1a1;mCG_141844	P52840;Q9R1S5;Q91W19	ENSEMBL:ENSMUSP00000075321;ENSMUSP00000101981;REFSEQ:NP_598431	1.53172	0.0757493
TUBEs 1	Arylacetamide deacetylase	Aada;Aadac	Q99PG0	REFSEQ:NP_075872	3.93783	1.52492
TUBEs 1	Asialoglycoprotein receptor 1;Asialoglycoprotein receptor 1, isoform CRA_d;Asialoglycoprotein receptor major subunit;Putative uncharacterized protein;Asialoglycoprotein receptor 1, isoform CRA_b	Asgr1;mCG_22510;RP23-172M21.2-001;RP23-172M21.2-003	Q91Y84;B1AR34	REFSEQ:NP_033844;ENSEMBL:ENSMUSP00000104226;TREMBL:B1AR32	-0.232273	0.0185185
TUBEs 1	Aspartyl aminopeptidase;Putative uncharacterized protein;Aspartyl aminopeptidase, isoform CRA_a;Dnpep protein	Dnpep;mCG_133858	Q9Z2W0;Q3TVK3;Q3U3I6;Q8CAJ7;Q56A00;Q8BPW9	ENSEMBL:ENSMUSP00000070821;ENSEMBL:ENSMUSP00000109235	-0.0393843	0.00387383
TUBEs 1	Ataxin-1 ubiquitin-like-interacting protein A1U;Ubiquilin-4	Ubin;Ubqln4	Q99NB8	ENSEMBL:ENSMUSP00000008748	1.22974	1.10437
TUBEs 1	Ataxin-10;Brain protein E46;Spinocerebellar ataxia type 10 protein homolog;Putative uncharacterized protein	Atxn10;Sca10	P28658;Q3TCF4;Q3TKP3;Q8BWX1	ENSEMBL:ENSMUSP00000016685	0.940405	0.251882
TUBEs 1	ATL-derived factor;Thioredoxin;MCG2706;Thioredoxin 1	Txn;Txn1;mCG_2706;RP23-332H16.1-001	P10639;A2AV97	REFSEQ:NP_035790	-0.546408	0.22879
TUBEs 1	ATP synthase subunit d, mitochondrial;ATP synthase, H+ transporting, mitochondrial F0 complex, subunit d	Atp5h;RP23-380B14.2-007	Q9DCX2;B1ASE2	REFSEQ:NP_082138;ENSEMBL:ENSMUSP00000087974;TREMBL:B1ASE2;ENSEMBL:ENSMUSP00000111841;ENSEMBL:ENSMUSP00000076538	-0.28198	0.0106089
TUBEs 1	ATP synthase subunit epsilon, mitochondrial;ATP synthase, H+ transporting, mitochondrial F1 complex, epsilon subunit;ATP synthase, H+ transporting, mitochondrial F1 complex, epsilon subunit, isoform CRA_a;Putative uncharacterized protein;H+ transporting F1 ATP synthase epsilon subunit	Atp5e;mCG_9961;RP23-59M10.5-001	P56382;Q545F5;Q6VEU5	REFSEQ:NP_080259	-1.46183	0.496824
TUBEs 1	ATP synthase subunit gamma, mitochondrial;F-ATPase gamma subunit;ATP synthase gamma chain;ATP synthase gamma-subunit;ATP synthase, H+ transporting, mitochondrial F1 complex, gamma polypeptide 1	Atp5c1;RP23-119N4.1-001;RP23-119N4.1-002;RP23-119N4.1-003;RP23-119N4.1-005;RP23-119N4.1-007;RP23-119N4.1-004	Q91VR2;Q3UD06;Q9D9D7;Q9ERA8;A2AKU9;Q8C2Q8;Q9Z1F5;A2AKV3;A2AKV2;A2AKV1	REFSEQ:NP_065640;ENSEMBL:ENSMUSP00000026887;REFSEQ:NP_001106209;TREMBL:A2AKV3;TREMBL:A2AKV2;TREMBL:A2AKV1;TREMBL:A2AKV0	0.439819	0.175583
TUBEs 1	ATPase class VI type 11C;Probable phospholipid-transporting ATPase 11C;Atpase, class VI, type 11C	Atp11c;RP23-316G5.1-001	Q9QZW0-1;Q9QZW0;B1AUG5	REFSEQ:NP_001032952;ENSEMBL:ENSMUSP00000033480	0.50601	0.183472
TUBEs 1	ATPase WRNIP1;Werner helicase-interacting protein 1	Whip;Wrnip1	Q91XU0-1;Q91XU0	REFSEQ:NP_084491	-1.29175	0.128396
TUBEs 1	ATP-binding cassette sub-family B (MDR/TAP) member 11;ATP-binding cassette, sub-family B (MDR/TAP), member 11;ATP-binding cassette protein	Abcb11;mCG_12936;RP23-451M16.2-001	A2AUN4;Q9JL39	REFSEQ:NP_066302	1.6089	0.191247
TUBEs 1	ATP-binding cassette sub-family B member 6, mitochondrial;ABC transporter	Abcb6	Q9DC29;O70322	ENSEMBL:ENSMUSP00000027396	0.494587	0.177611
TUBEs 1	ATP-binding cassette sub-family C member 3;Canalicular multispecific organic anion transporter 2;Multidrug resistance-associated protein 3;ATP-binding cassette protein C3 variant B;Putative uncharacterized protein	Abcc3;Cmoat2;Mrp3	B2RX12-1;B2RX12;Q59DK8;B2RX12-2;Q9CVX4	TREMBL:Q59DK8;REFSEQ:NP_083876	0.0539607	0.102876
TUBEs 1	ATP-binding cassette sub-family G member 2;Breast cancer resistance protein 1 homolog;Putative uncharacterized protein	Abcg2;Abcp;Bcrp1	Q7TMS5;Q3UQE4	REFSEQ:NP_036050;TREMBL:Q3UQE4	0.987738	0.228733
TUBEs 1	ATP-binding cassette, sub-family A (ABC1), member 1;ATP-binding cassette, sub-family A (ABC1), member 1, isoform CRA_a;Putative uncharacterized protein	Abca1;mCG_2743;RP23-95M14.8-001	B1AWZ8;Q8BPY1	REFSEQ:NP_038482	0.883319	0.222856
TUBEs 1	ATP-binding cassette, sub-family A (ABC1), member 6	Abca6;RP23-328B4.2-001	A2A6R3	REFSEQ:NP_671751;REFSEQ:NP_671753;TREMBL:Q8BIS4	-7.13571	0.816194
TUBEs 1	ATP-binding cassette, sub-family B (MDR/TAP), member 4;MCG123112	Abcb4;mCG_123112	B9EK77	ENSEMBL:ENSMUSP00000003717;ENSEMBL:ENSMUSP00000009058;REFSEQ:NP_035206;ENSEMBL:ENSMUSP00000098544;TREMBL:Q3TN75	-0.332199	0.0450052
TUBEs 1	ATP-dependent dihydroxyacetone kinase;Bifunctional ATP-dependent dihydroxyacetone kinase/FAD-AMP lyase (cyclizing);FAD-AMP lyase (cyclic FMN forming);FAD-AMP lyase (cyclizing);FMN cyclase;Glycerone kinase;Putative uncharacterized protein	Dak;BC021917	Q8VC30;Q3UTZ4	ENSEMBL:ENSMUSP00000044556	0.902267	0.52694
TUBEs 1	ATP-dependent RNA helicase DDX3X;D1Pas1-related sequence 2;DEAD box protein 3, X-chromosomal;DEAD box RNA helicase DEAD3;Embryonic RNA helicase;Ddx3x protein;DEAD/H (Asp-Glu-Ala-Asp/His) box polypeptide 3, X-linked;Putative uncharacterized protein;Putative ATP-dependent RNA helicase Pl10;DNA segment, Chr 1, Pasteur Institute 1;ATP-dependent RNA helicase DDX3Y;D1Pas1-related sequence 1;DEAD box pr…	D1Pas1-rs2;Ddx3;Ddx3x;Dead3;Erh;RP23-158L19.4-001;D1Pas1;Pl10;mCG_49293;D1Pas1-rs1;Ddx3y;Dead2	Q62167;B7ZWF1;B9EKE9;Q3TQX5;P16381;B9EIA2;Q62095;Q3TUR4;Q3U484	REFSEQ:NP_034158;REFSEQ:NP_149068;ENSEMBL:ENSMUSP00000088729	2.05387	0.834427
TUBEs 1	ATP-dependent RNA helicase eIF4A-1;Eukaryotic initiation factor 4A-I;Putative uncharacterized protein;Eif4a1 protein;Eukaryotic translation initiation factor 4A1;ATP-dependent RNA helicase eIF4A-2;Eukaryotic initiation factor 4A-II;Eukaryotic translation initiation factor 4A2;Eukaryotic translation initiation factor 4A2, isoform CRA_d	Ddx2a;Eif4a;Eif4a1;RP23-422L16.20-001;Ddx2b;Eif4a2;mCG_128248	P60843;Q3TFG3;Q3TGK7;Q3U8I0;Q3UXC2;Q4FZL1;Q5F2A7;Q99LR0;Q3TLL6;Q3TSJ4;Q78WR5;P10630-2;P10630;P10630-1;Q52KC1;Q8BTU6	REFSEQ:NP_659207;TREMBL:Q3TLL6;Q3TSJ4;Q78WR5;ENSEMBL:ENSMUSP00000110998;REFSEQ:NP_038534;REFSEQ:NP_001116510;REFSEQ:NP_619610;ENSEMBL:ENSMUSP00000075207;ENSEMBL:ENSMUSP00000101860;ENSMUSP00000101861	-0.393005	0.0950807
TUBEs 1	ATP-dependent RNA helicase eIF4A-2;Eukaryotic initiation factor 4A-II;Eukaryotic translation initiation factor 4A2;Eukaryotic translation initiation factor 4A2, isoform CRA_d;ATP-dependent RNA helicase eIF4A-1;Eukaryotic initiation factor 4A-I;Putative uncharacterized protein;Eif4a1 protein;Eukaryotic translation initiation factor 4A1;ATP-dependent RNA helicase DDX48;ATP-dependent RNA helicase eI…	Ddx2b;Eif4a2;mCG_128248;Ddx2a;Eif4a;Eif4a1;RP23-422L16.20-001;Ddx48;Eif4a3;RP23-13O17.1-003	P10630-2;P10630;P10630-1;Q52KC1;P60843;Q3TFG3;Q3TGK7;Q3U8I0;Q3UXC2;Q4FZL1;Q5F2A7;Q99LR0;Q3TLL6;Q3TSJ4;Q78WR5;Q8BTU6;Q91VC3;A2AFK7	ENSEMBL:ENSMUSP00000110998;REFSEQ:NP_038534;REFSEQ:NP_659207;TREMBL:Q3TLL6;Q3TSJ4;Q78WR5;REFSEQ:NP_001116510;REFSEQ:NP_619610;ENSEMBL:ENSMUSP00000075207;ENSEMBL:ENSMUSP00000101860;ENSMUSP00000101861	8.33199	0.814592
TUBEs 1	ATP-specific succinyl-CoA synthetase subunit beta;Succinyl-CoA ligase [ADP-forming] subunit beta, mitochondrial;Succinyl-CoA synthetase beta-A chain;Sucla2 protein;Putative uncharacterized protein	Sucla2	Q9Z2I9;Q05BC6;Q3U6C7;Q3UCC6;Q9CTE2	ENSEMBL:ENSMUSP00000022706	0.320462	0.253811
TUBEs 1	Autocrine motility factor receptor;Putative uncharacterized protein	Amfr	Q9R049-2;Q9R049;Q3TCI2;Q9R049-1;Q3U007	REFSEQ:NP_035917;SWISS-PROT:Q9R049-1	-0.230524	0.0224604
TUBEs 1	B5;Dolichyl-diphosphooligosaccharide--protein glycosyltransferase subunit STT3A;Integral membrane protein 1;Putative uncharacterized protein;STT3, subunit of the oligosaccharyltransferase complex, homolog A (S. cerevisiae)	Itm1;Stt3a;mCG_4136	P46978;Q3TG02;Q3TUR1;Q3TVN9;Q3U547;Q3U573;Q3U9H4;Q3UA28;Q5U412;Q8BMP9;Q8BWT4	REFSEQ:NP_032434	-0.892967	0.226676
TUBEs 1	BAG family molecular chaperone regulator 1;Bcl-2-associated athanogene 1;Putative uncharacterized protein	Bag1	Q60739-1;Q60739;Q60739-2;Q9CUY1	ENSEMBL:ENSMUSP00000030125;ENSEMBL:ENSMUSP00000103724	2.81901	0.853995
TUBEs 1	BAG family molecular chaperone regulator 2;Bcl-2-associated athanogene 2	Bag2	Q91YN9	REFSEQ:NP_663367	-0.231952	0.63716
TUBEs 1	BAG family molecular chaperone regulator 5;Bcl-2-associated athanogene 5	Bag5	Q8CI32	REFSEQ:NP_081680	2.34528	0.845411
TUBEs 1	B-cell adapter for phosphoinositide 3-kinase;B-cell phosphoinositide 3-kinase adapter protein 1;Phosphoinositide 3-kinase adapter protein 1	Bcap;Pik3ap1	Q9EQ32-1;Q9EQ32	ENSEMBL:ENSMUSP00000052777	9.55223	1.51635
TUBEs 1	B-cell receptor-associated protein 32;Prohibitin	Phb	P67778	REFSEQ:NP_032857;TREMBL:Q3V2K0;TREMBL:Q5SQG5	-0.158349	0.00352661
TUBEs 1	BCL2-associated athanogene 3;Putative uncharacterized protein;Bcl2-associated athanogene 3, isoform CRA_b	Bag3;mCG_21018	A6H663;Q3TAM9;Q9CQL3	ENSEMBL:ENSMUSP00000033136	-0.357633	0.00101699
TUBEs 1	Bendless-like ubiquitin-conjugating enzyme;Ubc13;Ubiquitin carrier protein N;Ubiquitin-conjugating enzyme E2 N;Ubiquitin-protein ligase N;Ubiquitin carrier protein	Blu;Ube2n;mCG_4297	P61089;A2RTT4	ENSEMBL:ENSMUSP00000096932	-1.05154	0.43314
TUBEs 1	Beta III spectrin;Putative uncharacterized protein;Spectrin beta 3;Spnb3 protein;MKIAA0302 protein	Spnb3;mCG_8401;mKIAA0302	O35411;Q3UGZ4;Q68FG2;Q68FM2;Q6A087;Q80ZK2	ENSEMBL:ENSMUSP00000008991	6.70269	1.29325
TUBEs 1	Beta-1 metal-binding globulin;Serotransferrin;Siderophilin	Tf;Trf	Q921I1	REFSEQ:NP_598738	-4.32275	0.240836
TUBEs 1	Beta-alanine synthase;Beta-ureidopropionase;N-carbamoyl-beta-alanine amidohydrolase;Putative uncharacterized protein;Ureidopropionase, beta, isoform CRA_a	Upb1;mCG_6006	Q8VC97;Q3UEK4	REFSEQ:NP_598756	11.0368	2.20802
TUBEs 1	Beta-I spectrin;Spectrin beta chain, erythrocyte;Spectrin beta 1;Spnb1 protein;Putative uncharacterized protein;Spectrin beta 1, isoform CRA_b;MKIAA4219 protein	Spnb1;Spnb-1;Sptb;Sptb1;mCG_123942;mKIAA4219	P15508;B2RX08;Q149M1;Q3UGX2;Q3UGY4;Q5DTG9;Q8BWJ8	ENSEMBL:ENSMUSP00000021458	7.05433	1.86616
TUBEs 1	Beta-II spectrin;Embryonic liver fodrin;Fodrin beta chain;Spectrin beta chain, brain 1;Spectrin, non-erythroid beta chain 1;Putative uncharacterized protein;Spnb2 protein;Brain beta-spectrin;MKIAA4049 protein	Elf;Spnb2;Spnb-2;Sptb2;Sptbn1;mKIAA4049	Q62261-1;Q62261;Q8BQ35;Q8R1C2;Q62261-2;Q3TTX2;Q3TZN6;Q8C509;P70435;Q5DTR4	REFSEQ:NP_787030;REFSEQ:NP_033286;TREMBL:P70435;Q5DTR4;TREMBL:Q9R1Y9;Q9Z2V0	5.57513	0.971557
TUBEs 1	Betaine--homocysteine S-methyltransferase 2	Bhmt2	Q91WS4	REFSEQ:NP_075022	0.558111	0.488441
TUBEs 1	Beta-thionase;Cystathionine beta-synthase;Serine sulfhydrase	Cbs	Q91WT9-1;Q91WT9;Q91WT9-2	REFSEQ:NP_659104;REFSEQ:NP_835742	0.0744688	0.0506198
TUBEs 1	Bile acid-CoA ligase;Bile acyl-CoA synthetase;Cholate--CoA ligase;Fatty acid transport protein 5;Solute carrier family 27 member 5;Very long-chain acyl-CoA synthetase-related protein;Solute carrier family 27 (Fatty acid transporter), member 5;Putative uncharacterized protein	Acsb;Acsvl6;Fatp5;Slc27a5;Vlacsr	Q4LDG0;Q14C57;Q3UNC6	REFSEQ:NP_033538;ENSEMBL:ENSMUSP00000112495	-0.0687787	0.0199468
TUBEs 1	BPG-dependent PGAM 1;Phosphoglycerate mutase 1;Phosphoglycerate mutase isozyme B;Phosphoglycerate mutase;Pgam1 protein	Pgam1;mCG_113582;mCG_133364;mCG_14289	Q9DBJ1;Q3U7Z6;Q6NWV5	ENSEMBL:ENSMUSP00000011896;REFSEQ:NP_061358	0.784907	0.0249383
TUBEs 1	Brain acetylcholinesterase putative membrane anchor;Protein CutA	Cuta	Q9CQ89-1;Q9CQ89	ENSEMBL:ENSMUSP00000025027;ENSEMBL:ENSMUSP00000110585	3.80542	1.07093
TUBEs 1	Brain protein 44	Brp44	Q9D023	REFSEQ:NP_081706;ENSEMBL:ENSMUSP00000027315;ENSMUSP00000109368;REFSEQ:NP_084164;ENSEMBL:ENSMUSP00000065149	1.03472	0.511793
TUBEs 1	BRAP2;BRCA1-associated protein;Impedes mitogenic signal propagation	Brap	Q99MP8-1;Q99MP8;Q99MP8-2;Q99MP8-3	REFSEQ:NP_082503;ENSEMBL:ENSMUSP00000107395;SWISS-PROT:Q99MP8-3	-2.12651	0.222084
TUBEs 1	BRCA1/BRCA2-containing complex subunit 3;BRCA1/BRCA2-containing complex subunit 36;BRCA1-A complex subunit BRCC36;BRISC complex subunit BRCC36;Lys-63-specific deubiquitinase BRCC36;BRCA1/BRCA2-containing complex, subunit 3	Brcc3;Brcc36;C6.1a;RP23-252K7.4-007	P46737-1;P46737;P46737-2;A3KGA8	REFSEQ:NP_001159929;NP_001159931;NP_666068;ENSEMBL:ENSMUSP00000114057;TREMBL:A3KGA8	-0.0493471	0.108578
TUBEs 1	C3a anaphylatoxin;Complement C3;Complement C3 alpha chain;Complement C3 beta chain;Complement C3b alpha chain;Complement C3c alpha chain fragment 1;Complement C3c alpha chain fragment 2;Complement C3d fragment;Complement C3dg fragment;Complement C3f fragment;Complement C3g fragment;HSE-MSF;Complement component 3d;Complement component c3d;Complement component 3	C3	P01027-2;P01027;B5APU1;Q207D2;Q80XP1	ENSEMBL:ENSMUSP00000024988;CON__Q2UVX4	9.35044	6.50986
TUBEs 1	Calcium pump 2;Calcium-transporting ATPase sarcoplasmic reticulum type, slow twitch skeletal muscle isoform;Endoplasmic reticulum class 1/2 Ca(2+) ATPase;Sarcoplasmic/endoplasmic reticulum calcium ATPase 2;ATPase, Ca++ transporting, cardiac muscle, slow twitch 2, isoform CRA_b;MKIAA4195 protein;Sarcoplasmic reticulum Ca2+-ATPase	Atp2a2;mCG_12168;mKIAA4195;SERCA2	O55143-1;O55143;Q5DTI2;O55143-2;O54994	ENSEMBL:ENSMUSP00000031423;ENSEMBL:ENSMUSP00000098306;REFSEQ:NP_058025;TREMBL:Q3U1K2;REFSEQ:NP_031530;REFSEQ:NP_001156808	-0.324455	0.0972557
TUBEs 1	Calcium-binding mitochondrial carrier protein Aralar1;Mitochondrial aspartate glutamate carrier 1;Solute carrier family 25 member 12	Aralar1;Slc25a12	Q8BH59	REFSEQ:NP_766024	1.26047	0.260032
TUBEs 1	Calcium-binding mitochondrial carrier protein Aralar2;Citrin;Mitochondrial aspartate glutamate carrier 2;Solute carrier family 25 member 13;Putative uncharacterized protein;Slc25a13 protein	Aralar2;Slc25a13	Q9QXX4;Q8C140;Q91YK1	ENSEMBL:ENSMUSP00000015256;REFSEQ:NP_766024	0.528751	0.179058
TUBEs 1	Calnexin;Putative uncharacterized protein;Calnexin, isoform CRA_a	Canx;mCG_125213;RP23-237P10.2-001	P35564;Q3TXE5;Q5SUC3	REFSEQ:NP_001103969;NP_001103970;NP_031623	1.01583	0.0526279
TUBEs 1	Camello-like protein 1;Probable N-acetyltransferase CML1	Cml1	Q9JIZ0	ENSEMBL:ENSMUSP00000073939	1.90445	0.539779
TUBEs 1	Camello-like protein 2;Probable N-acetyltransferase CML2	Cml2	Q8CHQ9	ENSEMBL:ENSMUSP00000044587;ENSEMBL:ENSMUSP00000073939;ENSEMBL:ENSMUSP00000032073	1.94051	1.07344
TUBEs 1	CapZ alpha-2;F-actin-capping protein subunit alpha-2;Putative uncharacterized protein;Capping protein (Actin filament) muscle Z-line, alpha 2, isoform CRA_c;F-actin capping protein alpha-2 subunit	Cappa2;Capza2;mCG_13469	P47754;Q3U7G3;Q3UBZ3;Q3UCD2;Q5DQJ3	REFSEQ:NP_031630	5.91615	1.69281
TUBEs 1	Carbonate dehydratase II;Carbonic anhydrase 2;Carbonic anhydrase II	Ca2;Car2	P00920	ENSEMBL:ENSMUSP00000029078	-2.04125	0.548168
TUBEs 1	Carbonate dehydratase III;Carbonic anhydrase 3;Carbonic anhydrase III	Ca3;Car3	P16015	ENSEMBL:ENSMUSP00000029076	-3.47157	0.673335
TUBEs 1	Carnitine O-palmitoyltransferase 1, liver isoform;Carnitine O-palmitoyltransferase I, liver isoform;Carnitine palmitoyltransferase 1A;Acyltransferase;Putative uncharacterized protein;Carnitine palmitoyltransferase 1a, liver;Carnitine palmitoyltransferase 1a, liver, isoform CRA_a	Cpt1;Cpt-1;Cpt1a;CPT I;mCG_3883	P97742;A8ASF5;Q3UGT1;Q7TQD5	ENSEMBL:ENSMUSP00000025835	-0.992527	0.0182371
TUBEs 1	Catechol O-methyltransferase;Catechol-O-methyltransferase 1;Putative uncharacterized protein	Comt;Comt1	O88587-2;O88587;Q91XH4	REFSEQ:NP_001104532;NP_001104533;NP_031770	0.599532	0.220505
TUBEs 1	Caveolin-1	Cav;Cav1	P49817-1;P49817	REFSEQ:NP_031642;ENSEMBL:ENSMUSP00000111115;ENSEMBL:ENSMUSP00000111113;ENSMUSP00000111114	-1.30063	0.00777651
TUBEs 1	CCAAT-binding transcription factor I subunit A;DNA-binding protein B;Enhancer factor I subunit A;Nuclease-sensitive element-binding protein 1;Y-box transcription factor;Y-box-binding protein 1;Putative uncharacterized protein;Y box protein 1;MYB-1a;MYB-1b;Y box transcription factor	Msy1;Msy-1;Nsep1;Yb1;Ybx1;RP24-363D14.2-001;RP24-363D14.2-004	P62960;Q3UBT1;Q60950;Q60951;Q71V06;Q810K5;Q8BRJ5;A2BGG7	REFSEQ:NP_035862;TREMBL:A2BGG7;REFSEQ:NP_058571;ENSEMBL:ENSMUSP00000104242;TREMBL:Q497N3;TREMBL:Q9CTL4	-0.146252	0.330837
TUBEs 1	CCT-alpha;Tailless complex polypeptide 1A;Tailless complex polypeptide 1B;T-complex protein 1 subunit alpha;T-complex polypeptide 1	Cct1;Ccta;Tcp1;mCG_16679;RP23-351C7.3-001;RP23-351C7.3-003;Tcp-1	P11983-1;P11983;A8XUV6;P11983-2;A8XUV0;Q62289;Q62290;Q62291;Q6LBL9;Q9QZ33;Q9QZ34	REFSEQ:NP_038714;TREMBL:A8XUV0;Q62289;Q62290;Q62291;Q6LBL9;Q9QZ33;Q9QZ34;TREMBL:A8XUW1	-0.782862	0.0187834
TUBEs 1	CCT-beta;T-complex protein 1 subunit beta;Chaperonin subunit 2 (Beta), isoform CRA_a;Putative uncharacterized protein	Cct2;Cctb;mCG_17329	P80314;Q542X7	ENSEMBL:ENSMUSP00000036288	0.229507	0.0218563
TUBEs 1	CCT-epsilon;T-complex protein 1 subunit epsilon	Cct5;Ccte;Kiaa0098	P80316	REFSEQ:NP_031663	0.903496	0.358649
TUBEs 1	CCT-eta;T-complex protein 1 subunit eta;Putative uncharacterized protein;Chaperonin subunit 7 (Eta), isoform CRA_a	Cct7;Ccth;mCG_128675	P80313;Q3TET0;Q3THH8;Q3TIJ7;Q3TJN2;Q3UDB1;Q3UIJ0;Q8C5Q5	ENSEMBL:ENSMUSP00000032078	2.47594	0.862766
TUBEs 1	CCT-gamma;Matricin;mTRiC-P5;T-complex protein 1 subunit gamma;Putative uncharacterized protein;Chaperonin containing Tcp1, subunit 3 (Gamma);Chaperonin subunit 3 (Gamma);Chaperonin containing TCP-1 gamma subunit	Cct3;Cctg;mCG_8828	P80318;Q3TBM6;Q3U0I3;Q3U4U6;Q3UJP4;Q9R1U1	ENSEMBL:ENSMUSP00000001452	0.696365	0.750895
TUBEs 1	CCT-theta;T-complex protein 1 subunit theta;Putative uncharacterized protein;Chaperonin subunit 8 (Theta), isoform CRA_a;MKIAA0002 protein;Chaperonin containing TCP-1 theta subunit	Cct8;Cctq;mCG_129996;mKIAA0002	P42932;Q3UKQ2;Q3UL22;Q6A0F1;Q8BVY8;Q9CRW7;Q9CS06;Q9WVS5	ENSEMBL:ENSMUSP00000026704	-1.17344	0.440961
TUBEs 1	CCT-zeta-1;T-complex protein 1 subunit zeta;Chaperonin containing Tcp1, subunit 6a (Zeta);Chaperonin subunit 6a (Zeta);Putative uncharacterized protein;Cct6a protein	Cct6;Cct6a;Cctz;Cctz1;mCG_12435	P80317;Q3TI05;Q3TI62;Q3TIX8;Q3TW97;Q52KG9;Q8VEI1	ENSEMBL:ENSMUSP00000031402	0.594323	0.0399585
TUBEs 1	CDGSH iron sulfur domain-containing protein 3, mitochondrial;Melanoma nuclear protein 13;CDGSH iron sulfur domain 3;Cisd3 protein	Cisd3;Mel13;Mel-13	B1AR13;B2RWE3;B3DFI8	REFSEQ:NP_001078969;ENSEMBL:ENSMUSP00000103211;ENSEMBL:ENSMUSP00000103210	-0.554532	0.376245
TUBEs 1	Cell division control protein 42 homolog;G25K GTP-binding protein;Putative uncharacterized protein	Cdc42	P60766-2;P60766;Q3UL78	REFSEQ:NP_033991	4.4768	1.93689
TUBEs 1	Cellular glutathione peroxidase;Glutathione peroxidase 1;Glutathione peroxidase	Gpx1	P11352;Q5RJH8	ENSEMBL:ENSMUSP00000081010	-2.5202	0.168719
TUBEs 1	Cellular myosin heavy chain, type A;Myosin heavy chain 9;Myosin heavy chain, non-muscle IIa;Myosin-9;Non-muscle myosin heavy chain A;Non-muscle myosin heavy chain IIa;Nonmuscle myosin heavy chain-A;Putative uncharacterized protein;Myh9 protein	Myh9	Q8VDD5;O89055;Q3UFT0;Q7TQJ6;Q811J9;Q99JJ3	REFSEQ:NP_071855;ENSEMBL:ENSMUSP00000090661;ENSEMBL:ENSMUSP00000018887;REFSEQ:NP_780469;ENSEMBL:ENSMUSP00000087756;ENSEMBL:ENSMUSP00000076484;ENSMUSP00000111458;ENSEMBL:ENSMUSP00000046059;ENSMUSP00000103532;REFSEQ:NP_082297;ENSEMBL:ENSMUSP00000104313;TREMBL:A2VCK0;TREMBL:Q8BIM8	5.39515	0.661637
TUBEs 1	Cellular nucleic acid-binding protein;Zinc finger protein 9;Cellular nucleic acid binding protein, isoform CRA_a;Putative uncharacterized protein;Cellular nucleic acid binding protein	Cnbp;Cnbp1;Znf9;mCG_130858	P53996-3;P53996;Q3ULK8;P53996-2;Q3U935;P53996-1;Q5QJQ9;Q3U5V2	ENSEMBL:ENSMUSP00000109249;TREMBL:Q3U935;REFSEQ:NP_038521;TREMBL:Q3U5V2	-1.42221	0.210926
TUBEs 1	Centrosomin;eIF3 p167;eIF3 p180;eIF3 p185;eIF-3-theta;Eukaryotic translation initiation factor 3 subunit 10;Eukaryotic translation initiation factor 3 subunit A;p162;Putative uncharacterized protein;MKIAA0139 protein	Csma;Eif3;Eif3a;Eif3s10;mKIAA0139	P23116;Q3TKF9;Q3TRH1;Q3UEK3;Q3UL99;Q3UM46;Q6A0B9	ENSEMBL:ENSMUSP00000025955	-7.04337	1.15395
TUBEs 1	CFTR-associated protein of 70 kDa;Na(+)/H(+) exchange regulatory cofactor NHE-RF3;Na(+)/H(+) exchanger regulatory factor 3;Na/Pi cotransporter C-terminal-associated protein 1;PDZ domain-containing protein 1;Sodium-hydrogen exchanger regulatory factor 3	Cap70;Nherf3;Pdzk1	Q9JIL4	REFSEQ:NP_001139473;NP_067492	-10.418	2.24665
TUBEs 1	Cholesterol-regulated 39 kDa protein;Dimethylallyltranstransferase;Farnesyl diphosphate synthase;Farnesyl pyrophosphate synthase;Geranyltranstransferase;Putative uncharacterized protein;Fdps protein;MCG17543, isoform CRA_b;Farnesyl diphosphate synthetase	Fdps;mCG_17543	Q920E5;Q3TMB3;Q3US29;Q4FJN9;Q5M8R9	ENSEMBL:ENSMUSP00000080531	1.27353	0.278529
TUBEs 1	Cis-retinol/3alpha hydroxysterol short-chain dehydrogenase-like protein isoform;Cis-retinol/3alpha hydroxysterol short-chain dehydrogenase-like protein;Putative uncharacterized protein;cDNA sequence BC089597;BC089597 protein	BC089597	Q8K3M0;Q8K3M1;Q8VCY3;Q5FW69	REFSEQ:NP_663399;TREMBL:Q5FW69	1.28002	0.345388
TUBEs 1	Cis-retinol/3alpha-hydroxysterol short-chain dehydrogenase isozyme 2;Cis-retinol/androgen dehydrogenase type 2;Retinol dehydrogenase 7	Crad2;Rdh7	O88451	REFSEQ:NP_001144221;NP_059501	-0.0672946	0.0101215
TUBEs 1	Clathrin light polypeptide (Lca);Clathrin, light polypeptide (Lca), isoform CRA_c;Putative uncharacterized protein;Clathrin, light polypeptide (Lca);Clathrin, light polypeptide (Lca), isoform CRA_b	Clta;RP23-209M8.4-003;mCG_16456;RP23-209M8.4-002;RP23-209M8.4-005;RP23-209M8.4-001;RP23-209M8.4-004	B1AWD9;B1AWD8;B1AWE1;Q3THU7;Q6PFA2;B1AWE0	REFSEQ:NP_001073854;REFSEQ:NP_058040;ENSEMBL:ENSMUSP00000103479;REFSEQ:NP_001073853;REFSEQ:NP_001073855	7.97647	3.41877
TUBEs 1	CMP-N-acetylneuraminate monooxygenase;CMP-Neu5Ac hydroxylase;CMP-NeuAc hydroxylase;Cytidine monophosphate-N-acetylneuraminic acid hydroxylase;Putative uncharacterized protein	Cmah	Q61419-1;Q61419;Q3TLI9;Q3UM08;Q61419-2	REFSEQ:NP_001104580;NP_031743;SWISS-PROT:Q61419-2	2.68927	0.970695
TUBEs 1	Coatomer subunit epsilon;Epsilon-coat protein;Putative uncharacterized protein	Cope;Cope1	O89079;Q9D1J2	REFSEQ:NP_067513	1.67667	0.815226
TUBEs 1	Coatomer subunit gamma;Gamma-coat protein;Putative uncharacterized protein;Copg protein	Copg;Copg1	Q9QZE5;Q8BP96;Q922C6	REFSEQ:NP_059505;ENSEMBL:ENSMUSP00000038368;REFSEQ:NP_957696	0.309396	0.736309
TUBEs 1	Cofilin, non-muscle isoform;Cofilin-1;Cofilin 1, non-muscle;Putative uncharacterized protein	Cfl1;mCG_11768	P18760;Q544Y7;Q9CX22	ENSEMBL:ENSMUSP00000112259;TREMBL:Q9CX22	-9.1614	1.14367
TUBEs 1	Cohen syndrome protein 1 homolog;Vacuolar protein sorting-associated protein 13B;Vps13b protein	Coh1;Kiaa0532;Vps13b	Q80TY5;Q5EBI7	ENSEMBL:ENSMUSP00000045490	1.34833	0.787587
TUBEs 1	Coiled-coil-helix-coiled-coil-helix domain-containing protein 3, mitochondrial;Chchd3 protein;Putative uncharacterized protein	Chchd3	Q9CRB9;Q91VG6;Q9D9P1	REFSEQ:NP_079612;REFSEQ:XP_001476380	-1.19394	0.261467
TUBEs 1	Complex I-13kD-A;NADH dehydrogenase [ubiquinone] iron-sulfur protein 6, mitochondrial;NADH-ubiquinone oxidoreductase 13 kDa-A subunit	Ip13;Ndufs6	P52503	REFSEQ:NP_035018;ENSEMBL:ENSMUSP00000114107	-0.0934191	0.101767
TUBEs 1	Complex III subunit 2;Core protein II;Cytochrome b-c1 complex subunit 2, mitochondrial;Ubiquinol-cytochrome-c reductase complex core protein 2	Uqcrc2	Q9DB77	REFSEQ:NP_080175	1.04907	0.765895
TUBEs 1	Complex III subunit 8;Complex III subunit VIII;Cytochrome b-c1 complex subunit 8;Ubiquinol-cytochrome c reductase complex 9.5 kDa protein;Ubiquinol-cytochrome c reductase complex ubiquinone-binding protein QP-C	Uqcrq	Q9CQ69	REFSEQ:NP_079628;ENSEMBL:ENSMUSP00000104647	-1.61805	0.528988
TUBEs 1	Complex I-MLRQ;NADH dehydrogenase [ubiquinone] 1 alpha subcomplex subunit 4;NADH-ubiquinone oxidoreductase MLRQ subunit	Ndufa4	Q62425	ENSEMBL:ENSMUSP00000031637	0.0971477	0.0152515
TUBEs 1	Connexin-32;Gap junction beta-1 protein;Gap junction protein	Cxn-32;Gjb1;mCG_2200;RP23-440J15.5-001	P28230;A2AGI4	REFSEQ:NP_032150	-3.96853	0.469969
TUBEs 1	Contrapsin;Serine protease inhibitor A3K;SPI-2	Mcm2;Serpina3k;Spi2	P07759	ENSEMBL:ENSMUSP00000042095;ENSEMBL:ENSMUSP00000041250;REFSEQ:NP_033278;REFSEQ:NP_032484;TREMBL:A2RTV1;Q3U1B7;ENSEMBL:ENSMUSP00000051093;REFSEQ:NP_001028507;NP_001161766;NP_001161767	1.12785	0.178985
TUBEs 1	CTP:phosphoethanolamine cytidylyltransferase;Ethanolamine-phosphate cytidylyltransferase;Phosphorylethanolamine transferase;Putative uncharacterized protein;Phosphate cytidylyltransferase 2, ethanolamine;Phosphate cytidylyltransferase 2, ethanolamine, isoform CRA_a;CTP:ethanolaminephosphate cytidylyltransferase;Phosphate cytidylyltransferase 2, ethanolamine, isoform CRA_b	Pcyt2;mCG_2151;RP23-84C12.6-001;RP23-84C12.6-002;RP23-84C12.6-005	Q922E4;Q3TLU0;Q3USD5;Q540F5;A2ABY3;Q9CTB5;A2ABY5	REFSEQ:NP_077191;ENSEMBL:ENSMUSP00000101794;ENSEMBL:ENSMUSP00000101793	-9.09396	1.14908
TUBEs 1	Cullin-1;Cul1 protein;Putative uncharacterized protein	Cul1	Q9WTX6;Q05DR6;Q3UIA5;Q3TPM3	REFSEQ:NP_036172;TREMBL:Q3TPM3	-1.03998	0.241382
TUBEs 1	Cutaneous T-cell lymphoma-associated antigen 5 homolog;Meningioma-expressed antigen 6;Putative uncharacterized protein	Ctage5;Mea6;Mgea6	Q8R311;Q3TZZ3	ENSEMBL:ENSMUSP00000047061;ENSEMBL:ENSMUSP00000070572	1.23688	0.768766
TUBEs 1	Cyclic AMP-responsive element-binding protein 3-like protein 3;Processed cyclic AMP-responsive element-binding protein 3-like protein 3;Transcription factor CREB-H	Creb3l3;Crebh	Q91XE9	REFSEQ:NP_663340	-1.98859	1.23621
TUBEs 1	Cyclin-A/CDK2-associated protein p19;p19A;p19skp1;S-phase kinase-associated protein 1;S-phase kinase-associated protein 1A;Putative uncharacterized protein;MCG3634, isoform CRA_b	Skp1;Skp1a;mCG_3634;RP23-223A11.5-001	Q9WTX5;Q3TL58;Q5SUR3	REFSEQ:NP_035673	-0.172045	0.138403
TUBEs 1	Cyclophilin A;Cyclosporin A-binding protein;Peptidyl-prolyl cis-trans isomerase A;Rotamase A;SP18;Peptidyl-prolyl cis-trans isomerase	Ppia;mCG_121511;RP23-198N14.9-001	P17742;Q3TE63;Q3UAJ1;Q5SVY2;Q9CZK9	REFSEQ:NP_032933	-0.58628	0.00609468
TUBEs 1	Cyclophilin B;CYP-S1;Peptidyl-prolyl cis-trans isomerase B;Rotamase B;S-cyclophilin;Peptidyl-prolyl cis-trans isomerase	Ppib;mCG_7681	P24369;Q9DCY1	ENSEMBL:ENSMUSP00000034947	-0.937111	0.0220807
TUBEs 1	Cyp2a5 protein;Cyp2a4 protein;Cytochrome P450, family 2, subfamily a, polypeptide 5;Putative uncharacterized protein	Cyp2a5;Cyp2a4	Q80XK1;Q91X75	ENSEMBL:ENSMUSP00000005685;REFSEQ:NP_001074617	1.18145	0.12128
TUBEs 1	Cyp4f-14;Cytochrome P450 4F14;Cytochrome P450-LTB-omega;Leukotriene-B4 20-monooxygenase 3;Leukotriene-B4 omega-hydroxylase 3;Leukotriene B4 omega-hydroxylase	Cyp4f14;CYP4F14	Q9EP75;Q9ESS1	ENSEMBL:ENSMUSP00000050478	0.29128	0.24188
TUBEs 1	Cyp4f15 protein;Cytochrome P450, family 4, subfamily f, polypeptide 15, isoform CRA_c;Cytochrome P450 CYP4F15;Cytochrome P450, family 4, subfamily f, polypeptide 40	Cyp4f15;mCG_68216;Cyp4f40	Q8VCA4;Q99N18;B2RY43	ENSEMBL:ENSMUSP00000008801;TREMBL:B2RY43;REFSEQ:NP_077764	-4.00664	1.15538
TUBEs 1	CYPIA2;Cytochrome P450 1A2;Cytochrome P450-P2;Cytochrome P450-P3;Cytochrome P450 family 1 subfamily a polypeptide 2;MCG4004	Cyp1a2;Cyp1a-2;mCG_4004	P00186;B6VGH4	ENSEMBL:ENSMUSP00000034860;ENSEMBL:ENSMUSP00000034865	-0.878687	0.0807345
TUBEs 1	CYPIIC50;Cytochrome P450 2C50	Cyp2c50	Q91X77-1;Q91X77;Q91X77-2	REFSEQ:NP_598905;REFSEQ:NP_001161347	0.0783532	0.0132039
TUBEs 1	CYPIIC54;Cytochrome P450 2C54	Cyp2c54	Q6XVG2	ENSEMBL:ENSMUSP00000048284	-0.177359	0.0908491
TUBEs 1	CYPIIC70;Cytochrome P450 2C70	Cyp2c22;Cyp2c70;Cyp2c-70	Q91W64	ENSEMBL:ENSMUSP00000060584	0.394109	0.57734
TUBEs 1	CYPIID10;Cytochrome P450 2D10;Cytochrome P450-16-alpha;Cytochrome P450CB;Testosterone 16-alpha hydroxylase	Cyp2d10;Cyp2d-10	P24456	ENSEMBL:ENSMUSP00000072555	0.371913	0.0579635
TUBEs 1	CYPIID26;Cytochrome P450 2D26	Cyp2d26;Cyp2d-26	Q8CIM7	ENSEMBL:ENSMUSP00000006094	1.0922	0.245702
TUBEs 1	CYPIIF2;Cytochrome P450 2F2;Cytochrome P450-NAH-2;Naphthalene dehydrogenase;Naphthalene hydroxylase	Cyp2f2;Cyp2f-2	P33267	REFSEQ:NP_031843;REFSEQ:NP_001139484;ENSEMBL:ENSMUSP00000031521	1.02396	0.0929982
TUBEs 1	CYPIIIA11;Cytochrome P450 3A11;Cytochrome P-450IIIAM1;Cytochrome P-450UT;MCG15287;Putative uncharacterized protein;Cytochrome P450, family 3, subfamily a, polypeptide 11	Cyp3a11;Cyp3a-11;mCG_15287	Q64459;Q3UEN8;Q52L54	REFSEQ:NP_031844;ENSEMBL:ENSMUSP00000075234;ENSMUSP00000091659;REFSEQ:NP_031846	-1.34018	0.112499
TUBEs 1	CYPIIIA13;Cytochrome P450 3A13;CYP3A13;Cytochrome P450, family 3, subfamily a, polypeptide 13;Putative uncharacterized protein	Cyp3a13;Cyp3a-13;mCG_6867	Q64464;Q3UW87	REFSEQ:NP_031845	0.844812	0.132084
TUBEs 1	CYPIIIA25;Cytochrome P450 3A25	Cyp3a25;CYP3A25	O09158;Q9QXK4	REFSEQ:NP_062766;TREMBL:Q9QXK4;ENSEMBL:ENSMUSP00000049494;REFSEQ:NP_001093650	-1.0289	1.38152
TUBEs 1	CYPIVA14;Cytochrome P450 4A14;Cytochrome P450-LA-omega 3;Lauric acid omega-hydroxylase 3	Cyp4a14	O35728	REFSEQ:NP_031848	-1.06858	0.0431426
TUBEs 1	CYPLI;Cytochrome P450 51A1;Cytochrome P450-14DM;Cytochrome P450LI;Lanosterol 14-alpha demethylase;Sterol 14-alpha demethylase;Putative uncharacterized protein	Cyp51;Cyp51a1	Q8K0C4;Q9CW87	REFSEQ:NP_064394	1.27725	0.906277
TUBEs 1	CYPXVII;Cytochrome P450 17A1;Cytochrome P450-C17;Steroid 17-alpha-hydroxylase/17,20 lyase;Putative uncharacterized protein;Cytochrome P450 17-alpha hydroxylase/17,20 lyase;Cytochrome P450, family 17, subfamily a, polypeptide 1	Cyp17;Cyp17a1	P27786;Q3UYU1;Q53YJ1;Q6P200	REFSEQ:NP_031835	1.40123	0.496229
TUBEs 1	Cystathionine gamma-lyase;Gamma-cystathionase	Cth	Q8VCN5	REFSEQ:NP_666065	-1.27032	1.89222
TUBEs 1	Cysteine dioxygenase type 1;Cysteine dioxygenase type I	Cdo1	P60334	ENSEMBL:ENSMUSP00000046517	-5.07777	1.15564
TUBEs 1	Cytochrome b5;Cytochrome b-5, isoform CRA_d;Putative uncharacterized protein	Cyb5;Cyb5a;mCG_1553	P56395;Q544Z9	REFSEQ:NP_080073	-0.793357	0.0486159
TUBEs 1	Cytochrome c oxidase polypeptide II;Cytochrome c oxidase subunit 2	COII;mt-Co2;Mtco2;Cox2;COX2;COXII	P00405;Q7JCZ1	ENSEMBL:ENSMUSP00000080994	-0.344697	0.0952982
TUBEs 1	Cytochrome c oxidase subunit 6B1;Cytochrome c oxidase subunit VIb isoform 1	Cox6b;Cox6b1	P56391	ENSEMBL:ENSMUSP00000075150	-0.874115	0.409189
TUBEs 1	Cytochrome P450 4V3;Cytochrome P450, family 4, subfamily v, polypeptide 3;MCG1050379;Putative uncharacterized protein	Cyp4v3;mCG_1050379	Q9DBW0;B2RSR0;Q3UC74	REFSEQ:NP_598730;REFSEQ:NP_945195	0.245694	0.000615255
TUBEs 1	Cytochrome P450, family 2, subfamily a, polypeptide 12;MCG133379, isoform CRA_a;Cyp2a22 protein;MCG118150	Cyp2a12;mCG_133379;Cyp2a22;mCG_118150	Q8VCW9;B2RXZ2	ENSEMBL:ENSMUSP00000074990;TREMBL:B2RXZ2	1.46401	0.265675
TUBEs 1	Cytochrome P450, family 2, subfamily c, polypeptide 67;Putative uncharacterized protein	Cyp2c40;Cyp2c67	Q569X9	REFSEQ:NP_001019890;REV__REFSEQ:NP_683514;NP_945174;REV__TREMBL:Q8R3A1	0.881572	0.0106636
TUBEs 1	Cytochrome P450, family 2, subfamily c, polypeptide 68	Cyp2c40;Cyp2c68	Q8VCP4	REFSEQ:NP_001034644	1.83659	0.160938
TUBEs 1	Cytochrome P450, family 2, subfamily d, polypeptide 22;Cytochrome P450 CYP2D22;MCG20388, isoform CRA_b	Cyp2d22;mCG_20388	Q91W87;Q9JKY7	ENSEMBL:ENSMUSP00000023083	0.736414	0.55655
TUBEs 1	Cytochrome P450, family 2, subfamily d, polypeptide 40;MCG4193, isoform CRA_c	Cyp2d40;mCG_4193	Q5M8Q6;Q6P8N9	ENSEMBL:ENSMUSP00000060524	6.39209	1.93519
TUBEs 1	Cytochrome P450, family 4, subfamily a, polypeptide 10;Cytochrome P450;PBS4A5	Cyp4a10;RP23-32K12.9-001;RP23-32K12.9-002;Cyp4a-10	A2A976;A2A977;Q06772;Q9QYM6	REFSEQ:NP_034141;ENSEMBL:ENSMUSP00000092486;TREMBL:A2A8S8	-1.61431	0.157813
TUBEs 1	Cytochrome P450, family 4, subfamily a, polypeptide 12a;MCG141485;Cytochrome P450	Cyp4a12a;Cyp4a12b;mCG_141485;RP23-32K12.1-001;Cyp4a12;Cyp4a-12	A2A973;Q06767	REFSEQ:NP_803125	-0.638727	0.0402156
TUBEs 1	Cytochrome P450, family 4, subfamily a, polypeptide 12B;Cytochrome P450	Cyp4a12b;RP23-32K12.3-001;BC060945;cyp4a12;Cyp4a12;Cyp4a12a	A2A974;O35650	REFSEQ:NP_758510	-3.90201	1.14315
TUBEs 1	Cytochrome P450, family 4, subfamily a, polypeptide 31	Cyp4a31;RP23-118K16.2-002	A2A8S9	REFSEQ:NP_964002	-4.8848	1.52102
TUBEs 1	Cytochrome P450, family 4, subfamily a, polypeptide 32;MCG141487	Cyp4a32;mCG_141487;OTTMUSG00000008689;RP23-118K16.4-002	A2A8T1	REFSEQ:NP_001093651;XP_001472545	-1.36946	0.150083
TUBEs 1	Cytochrome P450, family 4, subfamily f, polypeptide 13;Cytochrome P450 CYP4F13	Cyp4f13;RP23-144A16.5-001;RP23-144A16.5-002	Q99KY6;Q99N19;B8JK07	REFSEQ:NP_570952;TREMBL:B8JK07	0.777387	0.125567
TUBEs 1	Cytochrome P450, family 7, subfamily a, polypeptide 1;Putative uncharacterized protein	Cyp7a1;RP23-89L15.2-001	A1L3S6;Q8BFR7	REFSEQ:NP_031850	-0.0166665	0.00386107
TUBEs 1	Cytochrome P450;Cytochrome P450 2B10 related protein;Cytochrome P450, family 2, subfamily b, polypeptide 10;MCG7659, isoform CRA_b;Putative uncharacterized protein	Cyp2b10;Cyp2b20;mCG_7659	Q6LCL8;Q9WUD0	ENSEMBL:ENSMUSP00000005477;REFSEQ:NP_034129	-2.1217	0.147764
TUBEs 1	Cytoplasmic CAR retention protein;DnaJ homolog subfamily C member 7;MDj11;Tetratricopeptide repeat protein 2;DnaJ (Hsp40) homolog, subfamily C, member 7;DnaJ (Hsp40) homolog, subfamily C, member 7, isoform CRA_b;Putative uncharacterized protein	Dnajc7;Ttc2;mCG_20508;RP23-390D17.1-001;RP23-390D17.1-005;RP23-390D17.1-010	Q9QYI3;A2A5E2;Q3UL32;Q6VVW6;A2A5E1;A2A5E3	REFSEQ:NP_062769;ENSEMBL:ENSMUSP00000103001;ENSEMBL:ENSMUSP00000103003	0.24684	0.00613141
TUBEs 1	Cytosolic epoxide hydrolase;Epoxide hydratase;Epoxide hydrolase 2;Soluble epoxide hydrolase;Putative uncharacterized protein;Epoxide hydrolase 2C	Eph2;Ephx2	P34914-1;P34914;Q3UQ71;P34914-2;A8JYK8	ENSEMBL:ENSMUSP00000069209;TREMBL:A8JYK8	-0.586186	0.103956
TUBEs 1	Damage-specific DNA-binding protein 1;DDB p127 subunit;DNA damage-binding protein 1;UV-damaged DNA-binding factor;Damaged-DNA recognition protein 1	Ddb1	Q3U1J4;Q91YC8	ENSEMBL:ENSMUSP00000025649;TREMBL:Q3ULS8	0.189169	0.0414694
TUBEs 1	Dci protein;Dodecenoyl-Coenzyme A delta isomerase (3,2 trans-enoyl-Coenyme A isomerase);Putative uncharacterized protein	Dci;mCG_12836	Q8QZV3;Q9DBN7	ENSEMBL:ENSMUSP00000024946	0.627436	0.203674
TUBEs 1	Degradation in endoplasmic reticulum protein 1;Der1-like protein 1;Derlin-1;Putative uncharacterized protein	Der1;Derl1	Q99J56;Q3UGB8	ENSEMBL:ENSMUSP00000022993	1.11234	0.259129
TUBEs 1	Delta(5) fatty acid desaturase;Fatty acid desaturase 1	Fads1	Q920L1	ENSEMBL:ENSMUSP00000010807	4.79341	3.22166
TUBEs 1	Delta(6) fatty acid desaturase;Fatty acid desaturase 2	Fads2;Fadsd2	Q9Z0R9	ENSEMBL:ENSMUSP00000025567	0.508695	0.322602
TUBEs 1	Delta-aminolevulinic acid dehydratase;Porphobilinogen synthase;Alad protein	Alad;Lv	P10518;O89061;Q8VCZ1;Q9DD05	REFSEQ:NP_032551	-0.186193	0.00382753
TUBEs 1	Deubiquitinating enzyme 14;Ubiquitin carboxyl-terminal hydrolase 14;Ubiquitin thioesterase 14;Ubiquitin-specific-processing protease 14;Putative uncharacterized protein;Ubiquitin carboxyl-terminal hydrolase	Usp14	Q9JMA1;Q3TC32;Q80UN0	REFSEQ:NP_067497;REFSEQ:NP_001033678	0.179264	0.132612
TUBEs 1	Deubiquitinating enzyme 25;Ubiquitin carboxyl-terminal hydrolase 25;Ubiquitin thioesterase 25;Ubiquitin-specific-processing protease 25;Putative uncharacterized protein	Usp25	P57080;Q8BR08;Q8CBA4;Q9CSW6	ENSEMBL:ENSMUSP00000023580;TREMBL:Q3TTN0	0.112253	0.0150554
TUBEs 1	Deubiquitinating enzyme 5;Isopeptidase T;Ubiquitin carboxyl-terminal hydrolase 5;Ubiquitin thioesterase 5;Ubiquitin-specific-processing protease 5;Ubiquitin carboxyl-terminal hydrolase	Isot;Usp5	P56399;Q3U4W8	REFSEQ:NP_038728;ENSEMBL:ENSMUSP00000114000	1.41505	0.590307
TUBEs 1	D-fructose-1,6-bisphosphate 1-phosphohydrolase 1;Fructose-1,6-bisphosphatase 1;Fructose-1,6-bisphosphatase	Fbp;Fbp1;FBPase 1;FBP1;FBPase 1 gene;FBPase-1	Q9QXD6;Q9JHT6;Q9JHT7;Q9JHT8;Q9QXA9;Q9QXB2;Q9QXC3;Q9QXC4;Q9QXC5	REFSEQ:NP_062268;TREMBL:Q9QXB3;TREMBL:Q9QXA8;Q9QXB0;Q9QXB1;Q9QXC2	0.303742	0.15699
TUBEs 1	Differentially expressed in branching tubulogenesis 91;E3 ubiquitin-protein ligase KCMF1	Debt91;Kcmf1	Q80UY2-1;Q80UY2	ENSEMBL:ENSMUSP00000064410	-0.934231	0.0155919
TUBEs 1	Dihydrolipoamide branched chain transacylase E2;Putative uncharacterized protein;Branched-chain alpha-ketoacid dehydrogenase, E2 subunit	Dbt;mCG_2010	Q3TMF5;Q6LC11;Q7TND9	REFSEQ:NP_034152	2.00745	0.830787
TUBEs 1	Dihydropyrimidine dehydrogenase [NADP+];Dihydrothymine dehydrogenase;Dihydrouracil dehydrogenase;Putative uncharacterized protein;Dpyd protein	Dpyd	Q8CHR6;Q3UEP3;Q80XT4;Q811I9;Q8BW32;Q8K150	REFSEQ:NP_740748	0.315448	0.0433694
TUBEs 1	Dimethylaniline monooxygenase [N-oxide-forming] 1;Dimethylaniline oxidase 1;Hepatic flavin-containing monooxygenase 1;Putative uncharacterized protein	Fmo1;Fmo-1	P50285;Q3UNX7	REFSEQ:NP_034361;TREMBL:Q3UNX7;ENSEMBL:ENSMUSP00000070032;ENSMUSP00000107143	1.63499	0.703094
TUBEs 1	Dlxin-1;MAGE-D1 antigen;Melanoma-associated antigen D1;Neurotrophin receptor-interacting MAGE homolog;Melanoma antigen, family D, 1;Melanoma antigen, family D, 1, isoform CRA_a;Putative uncharacterized protein;Maged1 protein	Maged1;Nrage;mCG_113956;RP23-272D10.5-001	Q9QYH6;B1ASQ5;Q3UIL5;Q3UXM3;Q8K2H5;Q91W72	REFSEQ:NP_062765;REFSEQ:NP_001002272;TREMBL:Q8R564;Q924G8;Q99PB3;Q99PM6;Q9WUN1;REFSEQ:NP_062421;REFSEQ:NP_109625;ENSEMBL:ENSMUSP00000108322	0.740561	0.0983065
TUBEs 1	DnaJ homolog subfamily A member 1;DnaJ protein homolog 2;Heat shock 40 kDa protein 4;Heat shock protein J2;Putative uncharacterized protein;DnaJ (Hsp40) homolog, subfamily A, member 1;MCG9817, isoform CRA_a	Dnaj2;Dnaja1;Hsj2;Hspf4;mCG_9817;RP23-135L5.1-001;RP23-135L5.1-004	P63037;Q3TK61;Q5NTY0;B1AXY1	REFSEQ:NP_001158143;NP_001158144;NP_032324;TREMBL:B1AXY1;TREMBL:B1AXY0;TREMBL:B1AXX9;REFSEQ:NP_536691	0.0848991	0.0852418
TUBEs 1	DnaJ homolog subfamily A member 2;mDj3;Putative uncharacterized protein	Dnaja2	Q9QYJ0;Q3TFF0	ENSEMBL:ENSMUSP00000034138	-0.0534904	0.0670917
TUBEs 1	DnaJ homolog subfamily A member 3, mitochondrial;DnaJ protein Tid-1;Tumorous imaginal discs protein Tid56 homolog;DnaJ (Hsp40) homolog, subfamily A, member 3, isoform CRA_b;Putative uncharacterized protein	Dnaja3;Tid1;mCG_128717	Q99M87-1;Q99M87;Q99M87-2;Q3TJA9;Q99M87-3	REFSEQ:NP_076135;REFSEQ:NP_001128584;SWISS-PROT:Q99M87-3	0.215388	0.00784932
TUBEs 1	DnaJ homolog subfamily B member 1;Heat shock 40 kDa protein 1;Putative uncharacterized protein;DnaJ (Hsp40) homolog, subfamily B, member 1	Dnajb1;Hsp40;Hspf1;mCG_11044	Q9QYJ3;Q3TIT6;Q3TU79;Q3TYL7	ENSEMBL:ENSMUSP00000005620	0.634093	0.108321
TUBEs 1	DnaJ homolog subfamily B member 4	Dnajb4	Q9D832	REFSEQ:NP_080202;NP_081563	-0.0278247	0.101378
TUBEs 1	DnaJ homolog subfamily B member 6;Heat shock protein J2;mDj4;MRJ;Putative uncharacterized protein	Dnajb6;Hsj2;Mrj	O54946-1;O54946;O54946-2;Q9DAN5	REFSEQ:NP_001033029;REFSEQ:NP_035977;REFSEQ:NP_001033030;ENSEMBL:ENSMUSP00000100712	-1.59367	0.275648
TUBEs 1	DR-nm23;nm23-M3;Nucleoside diphosphate kinase 3;Nucleoside diphosphate kinase C;Nucleoside diphosphate kinase	Nme3;Ndk3	Q9WV85;Q9CWA5;Q9JIK8	REFSEQ:NP_062704	4.99056	1.91369
TUBEs 1	E3 ubiquitin-protein ligase HUWE1;E3Histone;HECT, UBA and WWE domain-containing protein 1;Upstream regulatory element-binding protein 1;HECT, UBA and WWE domain containing 1;Mcl-1 ubiquitin ligase;Putative uncharacterized protein	Huwe1;Kiaa0312;Ureb1;RP23-211L10.4-002;Mule;RP23-211L10.4-001	Q7TMY8-1;Q7TMY8;A2AFQ0;Q4JG03;Q7TMY8-3;A2AFQ1;Q3TL29;Q3TMX4;Q3TNP1;Q8BKX3;Q9CU76;Q7TMY8-2	REFSEQ:NP_067498;ENSEMBL:ENSMUSP00000108241;SWISS-PROT:Q7TMY8-2;TREMBL:Q8C0G8;ENSEMBL:ENSMUSP00000022857	-0.00915192	0.000115901
TUBEs 1	E3 ubiquitin-protein ligase Praja-1;Pja1 protein;Praja1, RING-H2 motif containing;Putative uncharacterized protein;Praja1, RING-H2 motif containing, isoform CRA_d	Pja1;RP23-414J22.4-001;mCG_3733;RP23-414J22.4-004;RP23-414J22.4-003	O55176-3;O55176;A0JLS7;Q05CG5;Q3UXQ1;B1AXU4;O55176-2;B1AXU3	REFSEQ:NP_001076579;ENSEMBL:ENSMUSP00000109421;REFSEQ:NP_032879;ENSEMBL:ENSMUSP00000024888;ENSEMBL:ENSMUSP00000024889	0.654968	0.142041
TUBEs 1	E3 ubiquitin-protein ligase RLIM;LIM domain-interacting RING finger protein;RING finger LIM domain-binding protein;RING finger protein 12	Rlim;Rnf12	Q9WTV7	REFSEQ:NP_035406	-0.0715409	0.148059
TUBEs 1	E3 ubiquitin-protein ligase RNF125;RING finger protein 125;RNF125 protein	Rnf125;rnf125	Q9D9R0-1;Q9D9R0;A4PBT3;Q9D9R0-2	TREMBL:A4PBT3;ENSEMBL:ENSMUSP00000058251	-1.74471	1.40258
TUBEs 1	E3 ubiquitin-protein ligase RNF5;RING finger protein 5	Ng2;Rnf5	O35445	ENSEMBL:ENSMUSP00000015622	-1.39256	0.486329
TUBEs 1	E3 ubiquitin-protein ligase UBR2;N-recognin-2;Ubiquitin-protein ligase E3-alpha-2;Ubiquitin-protein ligase E3-alpha-II;Putative uncharacterized protein	Kiaa0349;Ubr2	Q6WKZ8-1;Q6WKZ8;Q3UHE0;Q6WKZ8-2;Q3UPU3	ENSEMBL:ENSMUSP00000075230;ENSMUSP00000108963;TREMBL:Q3UPU3	2.10538	1.15742
TUBEs 1	E3 ubiquitin-protein ligase UBR4;N-recognin-4;p600;Zinc finger UBR1-type protein 1	Kiaa0462;Ubr4;Zubr1	A2AN08-5;A2AN08;A2AN08-1;A2AN08-3	ENSEMBL:ENSMUSP00000069557;REFSEQ:NP_001153791;ENSEMBL:ENSMUSP00000046684;TREMBL:A2VCS3	-0.544786	0.947807
TUBEs 1	E3 ubiquitin-protein ligase UBR5;E3 ubiquitin-protein ligase, HECT domain-containing 1;Hyperplastic discs protein homolog;Putative uncharacterized protein	Edd;Edd1;Kiaa0896;Ubr5	Q80TP3;Q3TSI5;Q8BJK5	ENSEMBL:ENSMUSP00000022899	0.641882	0.167259
TUBEs 1	eEF-1B gamma;Elongation factor 1-gamma;Eukaryotic translation elongation factor 1 gamma;MCG17832, isoform CRA_b;Putative uncharacterized protein;Eef1g protein	Eef1g;mCG_17832	Q9D8N0;Q4FZK2;Q8R1N8	REFSEQ:NP_080283	-3.74134	0.348914
TUBEs 1	EF hand domain containing 2;Efhd2 protein;Putative uncharacterized protein	Efhd2;RP23-423G13.3-001	Q8C845	REFSEQ:NP_080270;REFSEQ:NP_083165;REV__ENSEMBL:ENSMUSP00000106915;REV__REFSEQ:NP_766258;REV__REFSEQ:NP_001160105;REV__ENSEMBL:ENSMUSP00000043156	12.2344	3.55208
TUBEs 1	eIF3 p116;eIF-3-eta;Eukaryotic translation initiation factor 3 subunit 9;Eukaryotic translation initiation factor 3 subunit B;Eif3b protein	Eif3b;Eif3s9	Q8JZQ9;Q8CIJ3	ENSEMBL:ENSMUSP00000098076	0.636079	0.203046
TUBEs 1	eIF3 p36;eIF-3-beta;Eukaryotic translation initiation factor 3 subunit 2;Eukaryotic translation initiation factor 3 subunit I;TGF-beta receptor-interacting protein 1;Eukaryotic translation initiation factor 3, subunit 1;Eukaryotic translation initiation factor 3, subunit 2 (Beta), isoform CRA_c;Eukaryotic translation initiation factor 3, subunit I;Putative uncharacterized protein	Eif3i;Eif3s2;Trip1;mCG_13553;RP23-151A15.2-001	Q9QZD9;A2AE04;Q3T9Y8	REFSEQ:NP_061269;TREMBL:A2AE03	0.466971	0.230493
TUBEs 1	eIF3 p42;eIF3 p44;eIF-3-delta;Eukaryotic translation initiation factor 3 RNA-binding subunit;Eukaryotic translation initiation factor 3 subunit 4;Eukaryotic translation initiation factor 3 subunit G;Putative uncharacterized protein;Eukaryotic translation initiation factor 3, subunit 4 (Delta)	Eif3g;Eif3p42;Eif3s4;mCG_67920	Q9Z1D1;Q3THA0;Q544H0	ENSEMBL:ENSMUSP00000004206	5.36921	1.36773
TUBEs 1	Electron transfer flavoprotein subunit beta	Etfb	Q9DCW4	REFSEQ:NP_080971	-0.11704	0.00481535
TUBEs 1	Elongation factor 1-beta	Eef1b;Eef1b2	O70251	REFSEQ:NP_061266	0.347524	0.164495
TUBEs 1	Elongation factor 1-delta;Putative uncharacterized protein;Eef1d protein;MCG22130, isoform CRA_b	Eef1d;mCG_22130	P57776-3;P57776;Q80T06;Q91VK2;P57776-2;Q8BW50	REFSEQ:NP_083939;REFSEQ:NP_075729;ENSEMBL:ENSMUSP00000087109;ENSMUSP00000105603;ENSEMBL:ENSMUSP00000105599;ENSMUSP00000112141;TREMBL:Q8BW50	-2.59044	0.619462
TUBEs 1	Elongation factor 2;Putative uncharacterized protein;Eef2 protein	Eef2;ef-2	P58252;O89069;O89070;Q3TJZ1;Q3TK17;Q3TLB1;Q3TPG2;Q3TSK4;Q3TW58;Q3TWX1;Q3TX47;Q3UBL9;Q3UDC8;Q3UMI7;Q3UZ14;Q61509;Q6P9L9;Q8BMA8;Q8C153;Q99LT6	ENSEMBL:ENSMUSP00000046101	0.691427	0.201759
TUBEs 1	Elongation factor p18;Eukaryotic translation elongation factor 1 epsilon-1;Multisynthase complex auxiliary component p18;Eukaryotic translation elongation factor 1 epsilon 1	Eef1e1	Q9D1M4;B0LAB0	ENSEMBL:ENSMUSP00000001757	2.27317	0.907187
TUBEs 1	Elongation factor Tu GTP binding domain containing 2;Putative uncharacterized protein;MKIAA0031 protein;116 kDa U5 small nuclear ribonucleoprotein component;Elongation factor Tu GTP-binding domain-containing protein 2;U5 snRNP-specific protein, 116 kDa	Eftud2;mCG_49887;RP23-463E7.2-002;mKIAA0031;Snrp116;RP23-463E7.2-001	A2AH85;Q3TMY8;Q3U5Q3;Q6A0E3;Q7TMX4;O08810;Q543F1	REFSEQ:NP_001103465;REFSEQ:NP_035561	0.624623	0.184071
TUBEs 1	Elongation factor Tu, mitochondrial	Tufm	Q8BFR5-1;Q8BFR5;Q8BFR5-2	ENSEMBL:ENSMUSP00000095656;ENSEMBL:ENSMUSP00000091180;ENSEMBL:ENSMUSP00000102000;ENSEMBL:ENSMUSP00000036998;REV__REFSEQ:NP_796218;REV__ENSEMBL:ENSMUSP00000099767;ENSEMBL:ENSMUSP00000110303;REFSEQ:NP_032057;ENSEMBL:ENSMUSP00000110305;ENSEMBL:ENSMUSP00000110304;ENSEMBL:ENSMUSP00000110301;SWISS-PROT:P35922-3;ENSEMBL:ENSMUSP00000110302;SWISS-PROT:P35922-6;TREMBL:Q8BPK8;Q8BPN5;REV__REFSEQ:NP_031745;RE…	0.0380722	0.00520579
TUBEs 1	Elongin 15 kDa subunit;Elongin-C;RNA polymerase II transcription factor SIII subunit C;SIII p15;Stromal membrane-associated protein SMAP1B homolog;Transcription elongation factor B polypeptide 1	Tceb1	P83940	ENSEMBL:ENSMUSP00000111009	0.888473	0.205449
TUBEs 1	Elongin 18 kDa subunit;Elongin-B;RNA polymerase II transcription factor SIII subunit B;SIII p18;Transcription elongation factor B polypeptide 2	Tceb2	P62869	ENSEMBL:ENSMUSP00000066210;ENSEMBL:ENSMUSP00000076724;ENSMUSP00000103534;ENSMUSP00000112467;ENSMUSP00000113104;TREMBL:B2KGS1	0.401679	0.00988485
TUBEs 1	Enoyl-CoA hydratase 1;Enoyl-CoA hydratase, mitochondrial;Short-chain enoyl-CoA hydratase	Echs1	Q8BH95	REFSEQ:NP_444349	-0.530113	0.404371
TUBEs 1	Enoyl-Coenzyme A, hydratase/3-hydroxyacyl Coenzyme A dehydrogenase;L-specific multifunctional beta-oxdiation protein	Ehhadh;mCG_127347	Q91W49;Q9R0Z4	REFSEQ:NP_076226;REV__TREMBL:Q3USG3;REV__ENSEMBL:ENSMUSP00000023741	-2.82312	0.660093
TUBEs 1	Epidermal growth factor receptor substrate 15;Protein AF-1p;Epidermal growth factor receptor pathway substrate 15 isoform B;Epidermal growth factor receptor pathway substrate 15	Eps15;RP23-414M10.3-001	P42567-1;P42567;Q5JC28;Q80ZL3	REFSEQ:NP_031969;REFSEQ:NP_001153436;TREMBL:A2A8Z5	-1.78145	0.0805527
TUBEs 1	Epidermal growth factor receptor;Putative uncharacterized protein;Epidermal growth factor receptor, isoform CRA_b;Epidermal growth factor receptor isoform 1;Epidermal growth factor receptor isoform 2;Epidermal growth factor receptor isoform 3;Epidermal growth factor receptor, isoform CRA_a	Egfr;mCG_140518;RP23-295E4.1-001;RP23-295E4.1-002	Q01279;Q3TQS6;Q5SVE8;Q9EP98;Q8VHI0;Q9EQR1;Q9ERV6;Q9WVF5	REFSEQ:NP_997538;REFSEQ:NP_031938;ENSEMBL:ENSMUSP00000080821;ENSMUSP00000112713;REFSEQ:NP_034284;REFSEQ:NP_001003817;ENSEMBL:ENSMUSP00000095310;ENSEMBL:ENSMUSP00000020325	-0.741853	0.0823209
TUBEs 1	Epithelial protein lost in neoplasm;LIM domain and actin-binding protein 1;Putative uncharacterized protein;LIM domain and actin binding 1;Lima1 protein	D15Ertd366e;Eplin;Lima1;mCG_20141	Q9ERG0-2;Q9ERG0;Q8BT15;Q8C3R7;Q8C7S2;Q8K2H0;Q8CD09	ENSEMBL:ENSMUSP00000073371;ENSEMBL:ENSMUSP00000104652;ENSEMBL:ENSMUSP00000028410	9.1332	1.61492
TUBEs 1	Epoxide hydrolase 1, microsomal;Epoxide hydrolase 1, microsomal, isoform CRA_c;Microsomal epoxide hydrolase;Ephx1 protein	Eph1;Ephx1;mCG_19843	P97869;Q6PEV0;Q8K2W5	REFSEQ:NP_034275;ENSEMBL:ENSMUSP00000106697	1.0753	0.194643
TUBEs 1	Erythrocyte band 7 integral membrane protein;Protein 7.2b;Stomatin;Stomatin, isoform CRA_b;Putative uncharacterized protein	Epb7.2;Epb72;Stom;mCG_21264;RP23-186B18.3-001	P54116;A2AL38;Q8BPA1	REFSEQ:NP_038543;TREMBL:Q8BPA1;TREMBL:Q99L68;REFSEQ:NP_694796	-0.620527	0.0797088
TUBEs 1	Erythrocyte protein band 4.1;4.1R;Band 4.1;Protein 4.1;Protein 4.1R	Epb4.1;RP23-13A13.5-008;Epb41;Kiaa4056;RP23-13A13.5-010;RP23-13A13.5-003;RP23-13A13.5-007;RP23-13A13.5-005;RP23-13A13.5-006;RP23-13A13.5-009	A2A841;P48193-1;P48193;B6ZHC8;A2A838;A2A839;P48193-2;A2A840;A2A842;A2AD32;A2A835;B6ZHC2	ENSEMBL:ENSMUSP00000101595;ENSMUSP00000101602;REFSEQ:NP_906273;REFSEQ:NP_001122079;ENSEMBL:ENSMUSP00000095470;ENSMUSP00000101590;REFSEQ:NP_001122078;ENSEMBL:ENSMUSP00000101594;ENSMUSP00000101599;TREMBL:A2AD32;ENSEMBL:ENSMUSP00000095471;TREMBL:Q3UH12;TREMBL:A2A844;Q3U0G7;TREMBL:A2A834;Q3V048	2.11728	0.312581
TUBEs 1	Erythroid alpha-spectrin;Spectrin alpha chain, erythrocyte;Putative uncharacterized protein	Spna1;Spta;Spta1	P08032;Q3UQ30;Q8C3F9	REFSEQ:NP_035595	7.91406	1.8749
TUBEs 1	ES-male;Liver carboxylesterase 31	Es31	Q63880-1;Q63880;Q63880-2	ENSEMBL:ENSMUSP00000090910;ENSEMBL:ENSMUSP00000090911;ENSEMBL:ENSMUSP00000064551;SWISS-PROT:P42703-2;ENSEMBL:ENSMUSP00000090909;ENSEMBL:ENSMUSP00000074004	2.41758	1.79639
TUBEs 1	Esterase 10;Esterase D;S-formylglutathione hydrolase;Sid 478	Es10;Esd;Sid478	Q9R0P3	ENSEMBL:ENSMUSP00000022573	-8.04631	0.813637
TUBEs 1	Eukaryotic translation initiation factor 4 gamma 1;Putative uncharacterized protein;Eif4g1 protein;EIF4GI protein	Eif4g1;eIF4GI	Q6NZJ6-1;Q6NZJ6;Q3UTK0;Q3UYM6;Q3UZD9;Q6PD42;Q8K0J8;Q8R2V4;Q6NZJ6-2;A0PJB5;Q3UQI5;Q6EVH9;Q8BUW8	REFSEQ:NP_666053;REFSEQ:NP_001005331;ENSEMBL:ENSMUSP00000111117;ENSEMBL:ENSMUSP00000111123;TREMBL:A0PJB5;Q3UQI5;Q6EVH9;Q8BUW8	-8.59409	1.15326
TUBEs 1	Fas-associated factor 1	Faf1;mCG_141641;RP23-113G7.1-001	Q6P1F8	REFSEQ:NP_032009	2.38746	0.559083
TUBEs 1	FAS-associated factor 2;UBX domain-containing protein 8	Faf2;Kiaa0887;Ubxd8	Q3TDN2-1;Q3TDN2;Q3TDN2-2	REFSEQ:NP_848484;SWISS-PROT:Q3TDN2-2	0.0815206	0.00891131
TUBEs 1	Fech protein;Ferrochelatase, mitochondrial;Heme synthase;Protoheme ferro-lyase;Ferrochelatase	Fech	Q4QRK2;P22315;Q3UC49;Q544X6;Q8C3V7;Q91W09	TREMBL:Q4QRK2;ENSEMBL:ENSMUSP00000025484	-0.508679	0.0146343
TUBEs 1	Ferritin;Putative uncharacterized protein	Ftl1;Ftl2;mCG_17237	Q3THE6;Q3TJJ6;Q3UCL5;Q3UL79;Q3ULW5;Q9CPX4;Q9CWA4;Q9CZE7	REFSEQ:NP_034370;XP_001471658;ENSEMBL:ENSMUSP00000111822	-1.97608	0.102382
TUBEs 1	Fibrinogen beta chain;Fibrinopeptide B;Fibrinogen, B beta polypeptide, isoform CRA_a;Putative uncharacterized protein	Fgb;mCG_17068	Q8K0E8;Q3TGR2	ENSEMBL:ENSMUSP00000039472	-3.35017	0.813589
TUBEs 1	Fibrinogen gamma chain;Putative uncharacterized protein	Fgg	Q8VCM7;Q3UEM7;Q3UER8	ENSEMBL:ENSMUSP00000037018	1.09194	0.243289
TUBEs 1	Fibronectin receptor subunit beta;Integrin beta-1;VLA-4 subunit beta;Putative uncharacterized protein;Integrin beta1D;Beta 1 integrin	Itgb1	P09055;Q8BUD1;Q60993;Q61126	REFSEQ:NP_034708;ENSEMBL:ENSMUSP00000004192	-0.141911	0.0939026
TUBEs 1	Flavoprotein subunit of complex II;Succinate dehydrogenase [ubiquinone] flavoprotein subunit, mitochondrial;Succinate dehydrogenase subunit A	Sdha	Q8K2B3;Q6IWE1	REFSEQ:NP_075770	0.0106344	0.425644
TUBEs 1	Formimidoyltetrahydrofolate cyclodeaminase;Formimidoyltransferase-cyclodeaminase;Formiminotetrahydrofolate cyclodeaminase;Formiminotransferase-cyclodeaminase;Glutamate formimidoyltransferase;Glutamate formiminotransferase;Glutamate formyltransferase	Ftcd	Q91XD4	REFSEQ:NP_543121	0.481219	0.0211794
TUBEs 1	Fragilis;Interferon induced transmembrane protein 3;Interferon-inducible protein 15;MCG22590;Putative uncharacterized protein	Ifitm3;mCG_22590	Q9CQW9;Q9D8L6	ENSEMBL:ENSMUSP00000026565;ENSEMBL:ENSMUSP00000071470	1.06252	0.70043
TUBEs 1	Fructose-bisphosphate aldolase;Aldolase 1;Fructose-bisphosphate aldolase A;Muscle-type aldolase	Aldoa;mCG_22383;Aldo1;Aldoart2	A6ZI44;Q6NY00;P05064;Q5FWB7;Q9CPQ9;A6ZI47	ENSEMBL:ENSMUSP00000084846;REFSEQ:NP_031464;ENSEMBL:ENSMUSP00000077687;TREMBL:A6ZI47	-3.23675	0.880429
TUBEs 1	Gamma-butyrobetaine dioxygenase;Gamma-butyrobetaine hydroxylase;Gamma-butyrobetaine,2-oxoglutarate dioxygenase;Butyrobetaine (Gamma), 2-oxoglutarate dioxygenase 1 (Gamma-butyrobetaine hydroxylase);Butyrobetaine (Gamma), 2-oxoglutarate dioxygenase 1 (Gamma-butyrobetaine hydroxylase), isoform CRA_a	Bbox1;mCG_15969;RP23-300M9.4-001	Q924Y0;A2AGK4	REFSEQ:NP_569719;TREMBL:A2AGK3	0.877285	0.224209
TUBEs 1	Gamma-tropomyosin;Tropomyosin alpha-3 chain;Tropomyosin-3;Putative uncharacterized protein;Tpm3 protein;Tropomyosin 3, gamma	Tpm3;Tpm5;Tpm-5	P21107-2;P21107;Q3TJ53;Q58E70;Q8K0Z5;P21107-1	ENSEMBL:ENSMUSP00000029549;ENSEMBL:ENSMUSP00000113056;ENSEMBL:ENSMUSP00000113219;REFSEQ:NP_071709;ENSEMBL:ENSMUSP00000029550;ENSMUSP00000113578;ENSEMBL:ENSMUSP00000034928;ENSEMBL:ENSMUSP00000109317;REFSEQ:NP_001157721;REFSEQ:NP_001157720;REFSEQ:NP_077745;ENSEMBL:ENSMUSP00000030185;REFSEQ:NP_001157727;ENSEMBL:ENSMUSP00000109316;REFSEQ:NP_001157724;REFSEQ:NP_001157728;TREMBL:Q91VH3;REFSEQ:NP_033442…	-9.60438	1.50918
TUBEs 1	General vesicular transport factor p115;Protein USO1 homolog;Transcytosis-associated protein;Vesicle-docking protein	Uso1;Vdp	Q9Z1Z0-1;Q9Z1Z0;Q9Z1Z0-2	ENSEMBL:ENSMUSP00000031355;SWISS-PROT:Q9Z1Z0-2	-7.9605	3.46209
TUBEs 1	Genethonin-1;Starch-binding domain-containing protein 1;Stbd1 protein	D5Ertd593e;Stbd1	Q8C7E7;Q147V6	ENSEMBL:ENSMUSP00000054322;TREMBL:Q147V6	-7.13301	2.92021
TUBEs 1	Glucokinase regulatory protein	Gckr	Q91X44	ENSEMBL:ENSMUSP00000072084	0.0785817	0.022922
TUBEs 1	Glucosamine;Putative uncharacterized protein;UDP-N-acetylglucosamine 2-epimerase/N-acetylmannosamine kinase;Bifunctional UDP-N-acetylglucosamine 2-epimerase/N-acetylmannosamine kinase;ManAc kinase;N-acetylmannosamine kinase;UDP-GlcNAc-2-epimerase;UDP-GlcNAc-2-epimerase/ManAc kinase;UDP-N-acetylglucosamine 2-epimerase;Uridine diphosphate-N-acetylglucosamine-2-epimerase	Gne;RP23-209M8.6-003;Glcne;Uae1;mCG_16457;RP23-209M8.6-001	B1AWE3;Q3UW64;Q91WG8;Q3TCI8	REFSEQ:NP_056643;ENSEMBL:ENSMUSP00000100000;ENSMUSP00000100001;TREMBL:B1AWE4;TREMBL:B1AWE5	-0.670641	0.0303378
TUBEs 1	Glucose transporter type 2, liver;Solute carrier family 2, facilitated glucose transporter member 2	Glut2;Glut-2;Slc2a2	P14246	ENSEMBL:ENSMUSP00000029240	0.955087	0.22957
TUBEs 1	Glutamate decarboxylase;Glutamate--ammonia ligase;Glutamine synthetase	Glns;Glul	P15105	REFSEQ:NP_032157	-0.711048	0.00954305
TUBEs 1	Glutamate dehydrogenase 1, mitochondrial;Putative uncharacterized protein	Glud;Glud1	P26443;Q3TSQ7	REFSEQ:NP_032159	0.326136	0.414624
TUBEs 1	Glutamate/H(+) symporter 1;Mitochondrial glutamate carrier 1;Solute carrier family 25 member 22	Gc1;Slc25a22	Q9D6M3	REFSEQ:NP_080922;ENSEMBL:ENSMUSP00000101628;TREMBL:Q80X52;ENSEMBL:ENSMUSP00000108302	-0.197878	0.00857816
TUBEs 1	Glutamyl-prolyl-tRNA synthetase;Bifunctional aminoacyl-tRNA synthetase;Glutamate--tRNA ligase;Glutamyl-tRNA synthetase;Proline--tRNA ligase;Prolyl-tRNA synthetase;Putative uncharacterized protein	Eprs;Qprs	B9EIU1;Q8CGC7;Q3TLK2;Q3TMX9;Q3UGD4;Q8BTR1;Q9CRF9	TREMBL:B9EIU1;ENSEMBL:ENSMUSP00000045841	1.89986	1.33806
TUBEs 1	Glutaryl-Coenzyme A dehydrogenase;Putative uncharacterized protein	Gcdh	Q6P8N6;Q8BV83;Q8BVD4	REFSEQ:NP_001038209;NP_032123	-0.486812	0.0756814
TUBEs 1	Glutathione S-transferase A3;Glutathione S-transferase Ya3;Glutathione S-transferase Yc;GST class-alpha member 3;Glutathione S-transferase	Gsta3;Gstyc	P30115;Q9DCU1	REFSEQ:NP_001070821;NP_034486;REFSEQ:NP_032207;ENSEMBL:ENSMUSP00000096135;ENSEMBL:ENSMUSP00000034903;REFSEQ:NP_032208	0.798818	0.22239
TUBEs 1	Glutathione S-transferase GT9.3;Glutathione S-transferase Mu 3;GST class-mu 3	Gstm3	P19639	REFSEQ:NP_034489	2.65211	1.15377
TUBEs 1	Glutathione S-transferase kappa 1;Glutathione S-transferase subunit 13;GST 13-13;GST class-kappa;GSTK1-1	Gstk1	Q9DCM2	ENSEMBL:ENSMUSP00000031897	-2.44759	0.573783
TUBEs 1	Glycine N-methyltransferase;Putative uncharacterized protein	Gnmt;mCG_2695;RP23-76I16.4-001	Q9QXF8;A9C489;Q5I0T9;Q8C4E3	REFSEQ:NP_034451	-0.61408	0.0774152
TUBEs 1	Glycogen synthase 2;Putative uncharacterized protein	Gys2	Q3UTY0	REFSEQ:NP_663547;REFSEQ:NP_109603;ENSEMBL:ENSMUSP00000103395	-0.792753	0.0916742
TUBEs 1	Gphn protein;Domain E;Domain G;Gephyrin;Molybdopterin adenylyltransferase;Molybdopterin molybdenumtransferase;MKIAA1385 protein	Gphn;mKIAA1385	A0JNY3;Q8BUV3;Q571C2	ENSEMBL:ENSMUSP00000106018;ENSEMBL:ENSMUSP00000054064	2.65091	1.03068
TUBEs 1	Growth-related 25 kDa protein;Heat shock 25 kDa protein;Heat shock 27 kDa protein;Heat shock protein beta-1;p25;Hspb1 protein;MCG123238;Putative uncharacterized protein	Hsp25;Hsp27;Hspb1;mCG_123238	P14602-1;P14602;Q545F4;P14602-2	REFSEQ:NP_038588;SWISS-PROT:P14602-2;ENSEMBL:ENSMUSP00000106785	1.47427	0.175189
TUBEs 1	GrpE protein homolog 1, mitochondrial;Mt-GrpE#1;GrpE protein homolog	Grpel1	Q99LP6;Q3UTB8	REFSEQ:NP_077798	-0.220036	0.00871596
TUBEs 1	GTPase-activating protein RAB7;TBC1 domain family member 15;Putative uncharacterized protein;TBC1 domain family, member 15	Tbc1d15;Tbc1D15	Q9CXF4;Q3TSE1;Q4TVN0;Q7TPU5;Q9CRG4	ENSEMBL:ENSMUSP00000020339	-1.12529	0.501383
TUBEs 1	GTP-specific succinyl-CoA synthetase subunit beta;Succinyl-CoA ligase [GDP-forming] subunit beta, mitochondrial;Succinyl-CoA synthetase beta-G chain	Suclg2	Q9Z2I8-1;Q9Z2I8	ENSEMBL:ENSMUSP00000078774	-0.284289	0.017809
TUBEs 1	Gulo protein;Gulonolactone (L-) oxidase;L-gulono-gamma-lactone oxidase;Putative uncharacterized protein	Gulo	Q8JZZ1;Q8K152;Q8K156	ENSEMBL:ENSMUSP00000060912	0.474738	0.141658
TUBEs 1	H1 VAR.4;H1d;Histone H1.3;Histone cluster 1, H1d;MCG50184;Putative uncharacterized protein;H1 VAR.2;H1e;Histone H1.4;H1 VAR.1;H1c;Histone H1.2;Histone 1, H1c;Histone cluster 1, H1c;MCG17001;Histone H1t;Testicular H1 histone	H1f3;Hist1h1d;mCG_50184;H1f4;Hist1h1e;H1f2;Hist1h1c;mCG_17001;RP23-480B19.5-001;H1ft;H1t;Hist1h1t	P43277;Q149Z9;Q3U292;P43274;P15864;Q3UXH2;Q5SZA3;Q07133	REFSEQ:NP_663759;REFSEQ:NP_056602;REFSEQ:NP_056601;REFSEQ:NP_034507;REFSEQ:NP_064418;REFSEQ:NP_085112	-1.1946	0.185371
TUBEs 1	H-2 class I histocompatibility antigen, K-B alpha chain;MHC class I H2-K-alpha-2 gene (haplotype bm9), partial exon 3.;MHC class I H2-K gene (haplotype bml), aa 92-182, clone E107.1.1.;Putative uncharacterized protein;H2K1(B);(strain bm6) alpha-2 domain of K-bm6 (exon 3).;MHC class I H2-K-b gene (H-2q haplotype).	H2-K;H2-K1;H2-K1(b)	P01901;Q31189;Q31190;Q3TH01;Q3TVI9;Q3UBW0;Q7JJ15;Q95555;O19468	ENSEMBL:ENSMUSP00000109950;TREMBL:O19468;SWISS-PROT:P04223-1;SWISS-PROT:P14426;SWISS-PROT:P04223-2;SWISS-PROT:P03991;TREMBL:O35641;Q31148;Q31614;Q31634;Q5KTQ1;Q6RJ37;SWISS-PROT:P01902;ENSEMBL:ENSMUSP00000109511;ENSEMBL:ENSMUSP00000071843;ENSEMBL:ENSMUSP00000089200;TREMBL:B2RY37;Q4VCM3	0.0153124	0.0244747
TUBEs 1	H-2 class I histocompatibility antigen, Q10 alpha chain;MHC class I transplantation antigen (haplotype q),	H2-Q10	P01898;O19454	ENSEMBL:ENSMUSP00000066419;ENSEMBL:ENSMUSP00000078839	4.92987	1.92289
TUBEs 1	H2A.F/Z;Histone H2A.V;Histone H2A;Histone H2A.Z	H2afv;H2av;mCG_121516;H2afz;H2az;RP23-74L9.1-002	Q3THW5;B2RVP5;P0C0S6;Q3UA95;Q5NC91;Q8R029	ENSEMBL:ENSMUSP00000105359;ENSEMBL:ENSMUSP00000049985;REFSEQ:NP_058030;TREMBL:Q3UA95;ENSEMBL:ENSMUSP00000091037;TREMBL:Q8R029	4.25325	0.802967
TUBEs 1	h2B-221;Histone H2B type 1-H;Histone H2B type 1-C/E/G;H2B 291A;Histone H2B type 1-F/J/L;Histone H2B;H2B 291B;Histone H2B type 1-M;H2b 616;Histone H2B type 2-B;Histone H2B type 1-P;h2B-143;Histone H2B type 1-B;Histone H2B type 1-K;Histone H2B type 3-B;Histone H2B type 1-A;Histone H2B, testis;Testis-specific histone H2B;Histone H2B type 3-A	Hist1h2bh;Hist1h2bc;Hist1h2be;Hist1h2bg;H2b-f;H2b-j;H2b-l;H2b-n;Hist1h2bf;Hist1h2bj;Hist1h2bl;Hist1h2bn;Hist1h2bm;mCG_50239;Hist2h2bb;Hist1h2bp;Hist1h2bb;Gm13646;LOC665622;mCG_50238;OTTMUSG00000013203;Hist1h2bk;mCG_49392;Hist3h2bb;Hist1h2ba;Th2b;Hist3h2ba;mCG_11694;RP23-441I8.1-001	Q64478;Q6ZWY9;P10853;A0JLV3;P10854;B2RTK3;Q64525;Q8CGP2-2;Q8CGP2;Q64475;Q8CGP2-1;Q921L4;Q8CBB6;Q8CGP1;B2RVD5;Q8CGP0;P70696;A0JNS9;Q9D2U9;A2AB77	REFSEQ:NP_835504;REFSEQ:NP_075911;NP_835501;NP_835503;REFSEQ:NP_835502;NP_835505;NP_835506;NP_835508;XP_001475950;REFSEQ:NP_835507;SWISS-PROT:Q64525;REFSEQ:NP_835509;REFSEQ:NP_783595;ENSEMBL:ENSMUSP00000100047;TREMBL:Q921L4;ENSEMBL:ENSMUSP00000089338;ENSMUSP00000089343;REFSEQ:NP_783596;SWISS-PROT:Q8CGP0;REFSEQ:NP_783594;REFSEQ:NP_084358;REFSEQ:NP_835586;TREMBL:Q8VEE3	0.409266	0.0428471
TUBEs 1	Heat shock 70 kDa protein 1;Heat shock 70 kDa protein 1B;Heat shock protein (hsp68);Heat shock 70 kDa protein 1A;Heat shock 70 kDa protein 3;Hsp68;Inducible heat shock protein 70;Heat shock protein 70;Putative uncharacterized protein;Heat shock protein 1B;Hspa1b protein	Hcp70.1;Hsp70-1;Hsp70a1;Hspa1;Hspa1b;Hsp70-3;Hsp70A1;Hspa1a;Hsp70.3;mCG_1031930	P17879;Q61698;Q61696;A1E2B8;O88687;Q3TAI8;Q3TU85	ENSEMBL:ENSMUSP00000084589;ENSEMBL:ENSMUSP00000084586	-0.162834	0.00349264
TUBEs 1	Heat shock 70 kDa protein 4;Heat shock 70-related protein APG-2;Heat shock protein 4;Heat shock protein 4, isoform CRA_a;Putative uncharacterized protein;MKIAA4025 protein	Apg2;Hsp110;Hspa4;mCG_113604;RP23-337J7.3-001;mKIAA4025	Q61316;Q3U2G2;Q571M2;Q8C6R3;Q99L75	REFSEQ:NP_032326;REFSEQ:NP_038587;REFSEQ:NP_035150;ENSEMBL:ENSMUSP00000103721;ENSEMBL:ENSMUSP00000106124;ENSEMBL:ENSMUSP00000106125	-0.652343	0.349625
TUBEs 1	Heat shock 86 kDa;Heat shock protein HSP 90-alpha;Tumor-specific transplantation 86 kDa antigen;Hsp90aa1 protein;Putative uncharacterized protein;Heat shock protein 90, alpha (Cytosolic), class A member 1;Heat shock protein 90kDa alpha (Cytosolic), class A member 1;MCG14932, isoform CRA_b	Hsp86;Hsp86-1;Hsp90aa1;Hspca;mCG_14932;RP23-60K23.1-001	P07901;A0PJ91;Q3TJU7;Q3TKA2;Q3TKB9;Q3TKG0;Q3UIF3;Q80Y52;Q8C2A9;Q8C5U3	REFSEQ:NP_034610	5.11655	1.38709
TUBEs 1	Heat shock protein 84b;Heat shock protein 90 alpha (Cytosolic), class B member 1;MCG18238;Putative uncharacterized protein;Hsp90ab1 protein	Hsp84b;Hsp90ab1;Hspcb;mCG_18238	Q71LX8;Q80YC2;Q811H6	REFSEQ:NP_032328;TREMBL:B7ZC50;TREMBL:B7ZC49;ENSEMBL:ENSMUSP00000026254;REFSEQ:NP_083162;REFSEQ:NP_080784;ENSEMBL:ENSMUSP00000097741;TREMBL:Q8BY52;TREMBL:A9C474;TREMBL:A2A6A2	1.02161	0.0719054
TUBEs 1	Heat shock protein-binding protein 1;Hsp70-binding protein 1;Hsp70-interacting protein 1	Hspbp;Hspbp1	Q99P31	ENSEMBL:ENSMUSP00000078886	2.83971	0.815157
TUBEs 1	Heat-responsive protein 12;Ribonuclease UK114	Hrp12;Hrsp12	P52760	REFSEQ:NP_032313	0.515007	0.153209
TUBEs 1	HECT domain and RCC1-like domain-containing protein 4;Probable E3 ubiquitin-protein ligase HERC4	Herc4	Q6PAV2-1;Q6PAV2;Q6PAV2-2	SWISS-PROT:Q6PAV2-1;ENSEMBL:ENSMUSP00000020258	-0.497263	0.00990981
TUBEs 1	HECT domain-containing protein 3;Probable E3 ubiquitin-protein ligase HECTD3;Putative uncharacterized protein	Hectd3	Q3U487-1;Q3U487;Q3V483	REFSEQ:NP_780453	1.66589	0.465619
TUBEs 1	Hectd1 protein;Putative uncharacterized protein;MKIAA1131 protein	Hectd1;mKIAA1131	Q05BY9;Q3T9S4;Q3TEJ5;Q3U5E1;Q3UQY6;Q5EBQ8;Q69ZR2;Q8C5S2;Q91Z48	ENSEMBL:ENSMUSP00000046766	-0.1695	0.0998451
TUBEs 1	Heparan-alpha-glucosaminide N-acetyltransferase;Transmembrane protein 76	D8Ertd354e;Hgsnat;Tmem76	Q3UDW8	ENSEMBL:ENSMUSP00000040356	1.95045	0.130627
TUBEs 1	Hepatic fructokinase;Ketohexokinase;Putative uncharacterized protein	Khk	P97328;Q9CPP1	ENSEMBL:ENSMUSP00000114064;REFSEQ:NP_032465	1.5723	1.25847
TUBEs 1	Hepatocellular carcinoma down-regulated mitochondrial carrier homolog	Hdmcp	Q6IS41	ENSEMBL:ENSMUSP00000050329	-5.67277	1.52017
TUBEs 1	Herc1 protein;Putative uncharacterized protein	Herc1	Q4VBD0;Q8BR49;Q8CBQ0;Q9CS23	REFSEQ:NP_663592	0.222402	0.3634
TUBEs 1	Heterogeneous nuclear ribonucleoprotein F;Heterogeneous nuclear ribonucleoprotein F, N-terminally processed;Hnrpf protein	Hnrnpf;Hnrpf	Q9Z2X1-1;Q9Z2X1;Q8R582	ENSEMBL:ENSMUSP00000045048	0.316623	0.275265
TUBEs 1	Heterogeneous nuclear ribonucleoprotein K;Putative uncharacterized protein;Hnrpk protein	Hnrnpk;Hnrpk	P61979-2;P61979;Q3TJ38;Q3TL71;Q3TUA1;Q5FWJ5;P61979-1;Q3TG17;B2M1R6;Q3U6X2;Q3U9Q3;P61979-3	TREMBL:Q3TJ38;Q3TL71;Q3TUA1;Q5FWJ5;ENSEMBL:ENSMUSP00000039269;TREMBL:B2M1R6;Q3U6X2;Q3U9Q3;SWISS-PROT:P61979-3	-0.315918	0.00740406
TUBEs 1	Heterogeneous nuclear ribonucleoproteins A2/B1;Heterogeneous nuclear ribonucleoprotein A2/B1	Hnrnpa2b1;Hnrpa2b1	O88569-1;O88569;B7ZP22;O88569-2;O88569-3	SWISS-PROT:O88569-1;TREMBL:B7ZP22;ENSEMBL:ENSMUSP00000112308;ENSEMBL:ENSMUSP00000067491	-2.35484	0.313632
TUBEs 1	Hgd protein;Homogentisate 1, 2-dioxygenase;Homogentisate 1, 2-dioxygenase, isoform CRA_a	Hgd;mCG_128234	Q05BJ1;Q7TPP2;Q8CI38	ENSEMBL:ENSMUSP00000023519	-0.467178	0.0144111
TUBEs 1	Histidine ammonia-lyase;Histidine ammonia lyase, isoform CRA_a;Putative uncharacterized protein	Hal;Hsd;Huth;mCG_4802	P35492;B2RXW1;Q8CE60;Q9D3I5	REFSEQ:NP_034531	1.38423	0.341694
TUBEs 1	Histone H2A.x;Histone H2A type 3;Histone H2A;Histone H2A type 1;H2a-614;H2a-615;Histone H2A type 2-A;Histone H2A.2;Histone H2A type 1-F;Gene for histone H2a;Histone H2A type 1-K;Histone H2A.J;H2a-613B;Histone H2A type 2-C;Histone H2A type 1-H;H2a-613A;Histone H2A type 2-B	H2a.x;H2afx;H2ax;Hist5-2ax;Hist3h2a;mCG_140135;RP23-441I8.12-001;Hist1h2ab;Hist1h2ac;Hist1h2ad;Hist1h2ae;Hist1h2ag;Hist1h2ai;Hist1h2an;Hist1h2ao;mCG_1044806;mCG_122950;mCG_49394;mCG_49890;mCG_49891;mCG_49925;mCG_50406;mCG_50828;Hist2h2aa1;Hist2h2aa2;mCG_140446;Hist1h2af;Hist1h2ak;Hist1h2aa;mCG_49751;RP23-462P2.5-001;H2afj;Hist2h2ab;Hist2h2ac;mCG_50606;Hist1h2ah;mCG_50260	P27661;Q8BFU2;A2AB79;P22752;B2RVF0;Q6GSS7;B2RWH3;Q8CGP5;Q61668;Q8CGP7;Q8CGP4;Q8R1M2;Q64523;Q149V4;Q8CGP6;A0AUV1;A3KPD0;Q64522	ENSEMBL:ENSMUSP00000051432;REFSEQ:NP_835736;REFSEQ:NP_783591;NP_835489;NP_835491;NP_835492;NP_835493;NP_835494;NP_835495;NP_835496;XP_983435;ENSEMBL:ENSMUSP00000077814;ENSMUSP00000100581;REFSEQ:NP_783592;REFSEQ:NP_835490;REFSEQ:NP_783589;REFSEQ:NP_808356;REFSEQ:NP_783593;REFSEQ:NP_783590;ENSEMBL:ENSMUSP00000072858	0.440293	0.0397635
TUBEs 1	Histone H2B type 1-P;Histone H2B;H2B 291A;Histone H2B type 1-F/J/L;H2B 291B;Histone H2B type 1-M;Histone H2B type 1-K;h2B-143;Histone H2B type 1-B;h2B-221;Histone H2B type 1-H;H2b 616;Histone H2B type 2-B;Histone H2B type 1-C/E/G;Hist2h2bb protein;Histone H2B type 3-B;Histone H2B type 1-A;Histone H2B, testis;Testis-specific histone H2B;Histone H2B type 3-A;H2b 613;Histone H2B type 2-E	Hist1h2bp;Gm13646;Hist1h2bc;LOC665622;mCG_50238;OTTMUSG00000013203;Hist1h2bb;H2b-f;H2b-j;H2b-l;H2b-n;Hist1h2bf;Hist1h2bj;Hist1h2bl;Hist1h2bn;Hist1h2bm;mCG_50239;Hist1h2bk;mCG_49392;Hist1h2bh;Hist2h2bb;Hist1h2be;Hist1h2bg;Hist3h2bb;Hist1h2ba;Th2b;Hist3h2ba;mCG_11694;RP23-441I8.1-001;Hist2h2be	Q8CGP2-2;Q8CGP2;Q921L4;Q8CBB6;P10853;A0JLV3;P10854;B2RTK3;Q8CGP1;B2RVD5;Q64475;Q64478;Q64525;Q8CGP2-1;Q6ZWY9;Q8VEE3;Q8CGP0;P70696;A0JNS9;Q9D2U9;A2AB77;Q64524	REFSEQ:NP_835509;TREMBL:Q921L4;ENSEMBL:ENSMUSP00000089338;ENSMUSP00000089343;REFSEQ:NP_835502;NP_835505;NP_835506;NP_835508;XP_001475950;REFSEQ:NP_835507;REFSEQ:NP_783596;REFSEQ:NP_783595;REFSEQ:NP_835504;SWISS-PROT:Q64525;ENSEMBL:ENSMUSP00000100047;REFSEQ:NP_075911;NP_835501;NP_835503;TREMBL:Q8VEE3;SWISS-PROT:Q8CGP0;REFSEQ:NP_783594;REFSEQ:NP_084358;REFSEQ:NP_835586	7.43699	0.428952
TUBEs 1	Histone H3.3;Histone H3;Histone H3.1	H3.3a;H3.3b;H3f3a;H3f3b;mCG_19829;mCG_6618;RP23-42F6.3-001;H3.1-221;H3.1-291;H3.1-I;H3a;H3g;H3h;H3i;Hist1h3a;Hist1h3g;Hist1h3h;Hist1h3i	P84244;A2A852;P68433;A1L0V4	REFSEQ:NP_032236;NP_032237;XP_001474439;REFSEQ:NP_038578;NP_659539;NP_835513;NP_835514;REFSEQ:XP_001474720;XP_912966	10.9531	0.811754
TUBEs 1	Histone H4	H4-12;H4-53;Hist1h4a;Hist1h4b;Hist1h4c;Hist1h4d;Hist1h4f;Hist1h4h;Hist1h4i;Hist1h4j;Hist1h4k;Hist1h4m;Hist2h4;Hist2h4a;Hist4h4;Gm11275;mCG_1027097;mCG_1044802;mCG_121063;mCG_142242;mCG_23033;mCG_23039;mCG_49272;mCG_49679;mCG_7726;mCG_7729;mCG_7731;OTTMUSG00000000446	P62806;B2RTM0;Q61667;Q6B822	REFSEQ:NP_291074;NP_694813;NP_783583;NP_783585;NP_783586;NP_783587;NP_783588;NP_835499;NP_835500;NP_835515;NP_835582;NP_835583;XP_001476113	1.17408	0.467979
TUBEs 1	HLA-B-associated transcript 3;Large proline-rich protein BAT3;Putative uncharacterized protein;Bat3 protein	Bat3	Q9Z1R2;Q3UF95;Q9CRG8;Q3TDL4;Q8HWH4	ENSEMBL:ENSMUSP00000025250;TREMBL:Q3TDL4;Q8HWH4;ENSEMBL:ENSMUSP00000102762;REFSEQ:NP_082352;ENSEMBL:ENSMUSP00000078303	0.120691	0.0237234
TUBEs 1	Homocysteine-responsive endoplasmic reticulum-resident ubiquitin-like domain member 1 protein;Homocysteine-inducible, endoplasmic reticulum stress-inducible, ubiquitin-like domain member 1, isoform CRA_b;Putative uncharacterized protein;MKIAA0025 protein;Homocysteine-inducible, endoplasmic reticulum stress-inducible, ubiquitin-like domain member 1	Herpud1;mCG_14659;mKIAA0025	Q9JJK5;Q3TMN9;Q6A0E4;Q91WR9;Q8C4N0;Q921B3	REFSEQ:NP_071726;TREMBL:Q8C4N0;Q921B3	-0.466343	0.0533163
TUBEs 1	HPRT B;Hypoxanthine-guanine phosphoribosyltransferase;Hypoxanthine guanine phosphoribosyl transferase 1;Hypoxanthine guanine phosphoribosyl transferase 1, isoform CRA_b;Hypoxanthine guanine phosphoribosyl transferase	Hprt;Hprt1;mCG_9991;RP23-173F3.3-001	P00493;B1B0W8;Q6TDG6;Q99KF5	REFSEQ:NP_038584	0.481991	0.127052
TUBEs 1	Hsc70/Hsp90-organizing protein;Stress-induced-phosphoprotein 1;Putative uncharacterized protein	Stip1	Q60864;Q3THQ5	ENSEMBL:ENSMUSP00000025918	0.261808	0.132729
TUBEs 1	Hsc70-interacting protein;Protein FAM10A1;Protein ST13 homolog;Putative uncharacterized protein	Fam10a1;Hip;St13	Q99L47;Q3TGW8;Q3U3N7;Q3U8D2;Q3U9V1	ENSEMBL:ENSMUSP00000023039	1.59123	0.733964
TUBEs 1	Hydroxysteroid (17-beta) dehydrogenase 10;Putative uncharacterized protein;17beta-hydroxysteroid dehydrogenase type 10/short chain L-3-hydroxyacyl-CoA dehydrogenase	Hsd17b10;RP23-419G22.2-003;Hadh2;Hsd17b10/Schad;RP23-419G22.2-001	A2AFQ2;Q9CYT3;Q99N15	ENSEMBL:ENSMUSP00000108236;REFSEQ:NP_058043	0.624727	0.0460917
TUBEs 1	Hydroxysteroid (17-beta) dehydrogenase 13;Hydroxysteroid (17-beta) dehydrogenase 13, isoform CRA_d;Hydroxysteroid (17-beta) dehydrogenase 13, isoform CRA_b	Hsd17b13;mCG_1167;RP23-102H7.4-001;RP23-102H7.4-002;RP23-102H7.4-003	A8Y5N5;A8Y5N6;A8Y5N4	REFSEQ:NP_001156958;REFSEQ:NP_932147;ENSEMBL:ENSMUSP00000113599	0.0789711	0.0851094
TUBEs 1	Ig gamma-2A chain C region, membrane-bound form;CH3 domain;CH2 domain;Hinge;CH1 domain;Putative uncharacterized protein	Igh-1a;Igh-1b	P01865;Q5R3X3;Q5R3X4;Q5R3X5;Q5R3X6;Q9D8L4	ENSEMBL:ENSMUSP00000100212	-0.199157	0.121543
TUBEs 1	Ig gamma-3 chain C region;MFLJ00385 protein	AI324046;mFLJ00385	P03987-1;P03987;Q6KAM2;P03987-2	TREMBL:Q6KAM2;SWISS-PROT:P03987-2	-1.14321	0.0539535
TUBEs 1	Ig heavy chain V region 441		P01806	SWISS-PROT:P01806;ENSEMBL:ENSMUSP00000100234	-1.07202	0.0764331
TUBEs 1	Ig kappa chain V-VI region XRPC 44		P01675	SWISS-PROT:P01675	-2.34932	0.0767632
TUBEs 1	Ig lambda-2 chain V region;Light chain variable region;LOC207685 protein;Ig lambda-1 chain C region	Igl-V2;LOC207685	P01728;A2NVW2;A4FU62;P01843	TREMBL:A2NVW2;A4FU62;SWISS-PROT:P01843	-0.403646	0.0357506
TUBEs 1	Ig lambda-3 chain C region		P01845	SWISS-PROT:P01845	-1.33386	0.457096
TUBEs 1	Igh protein;Ig gamma-1 chain C region, membrane-bound form	Igh;Igh-4;Ighg1	Q99LC4;P01869	TREMBL:Q99LC4;SWISS-PROT:P01869	8.66159	0.800113
TUBEs 1	Imidazolonepropionate hydrolase;Urocanate hydratase	Uroc1	Q8VC12	ENSEMBL:ENSMUSP00000040424	1.63407	1.31267
TUBEs 1	Immunoglobulin J chain	Igj	P01592	ENSEMBL:ENSMUSP00000084259	5.68231	1.51371
TUBEs 1	Importin-4;Importin-4a;Ran-binding protein 4;Ipo4 protein	Imp4a;Ipo4;Ranbp4	Q8VI75;Q5U4C5	REFSEQ:NP_077229;TREMBL:Q5U4C5	1.57866	0.525862
TUBEs 1	Integral membrane protein 2B;Protein E25B;Putative uncharacterized protein;E25B protein	Itm2b	O89051;Q3TVJ0;Q3UCT9;Q9CVA8;Q9D1Q3;Q9JME4	ENSEMBL:ENSMUSP00000022704	3.42468	1.13594
TUBEs 1	Interferon-inducible GTPase 1	Iigp1	Q9QZ85	ENSEMBL:ENSMUSP00000032473;ENSMUSP00000063390;TREMBL:Q8VDW7;REFSEQ:NP_598675;REFSEQ:NP_001034192;REFSEQ:NP_808427	-3.48916	0.853928
TUBEs 1	Iodotyrosine dehalogenase 1	Dehal1;Iyd	Q9DCX8	REFSEQ:NP_081667	3.07492	0.813732
TUBEs 1	Isochorismatase domain-containing protein 2A, mitochondrial;Isoc2a protein	Isoc2;Isoc2a	P85094;B2RY90	TREMBL:B2RY90	1.15273	0.259485
TUBEs 1	Isocitrate dehydrogenase 3 (NAD+) beta;Tumor-related protein	Idh3b;mCG_9915;RP23-20A6.5-001	Q91VA7	REFSEQ:NP_570954	-2.44088	0.805289
TUBEs 1	Kynureninase;L-kynurenine hydrolase;Kynureninase (L-kynurenine hydrolase);Kynu protein;Putative uncharacterized protein	Kynu;mCG_19640;RP23-303O15.1-001;RP23-303O15.1-002;RP23-303O15.1-003	Q9CXF0;A2ARD6;Q6NSV5;Q3V3G5;A2ARD7;Q8R0F7	REFSEQ:NP_081828;ENSEMBL:ENSMUSP00000108445;TREMBL:Q3V3G5;ENSEMBL:ENSMUSP00000061775	-3.12257	0.277668
TUBEs 1	Kynurenine 3-hydroxylase;Kynurenine 3-monooxygenase;Putative uncharacterized protein	Kmo	Q91WN4-1;Q91WN4;Q91WN4-2;Q8CH15;Q3V0K6	REFSEQ:NP_598570;ENSEMBL:ENSMUSP00000095067;ENSEMBL:ENSMUSP00000106800	2.07772	0.296983
TUBEs 1	Lectin, galactose binding, soluble 9;Galectin-9;Lectin, galactose binding, soluble 9, isoform CRA_d;Putative uncharacterized protein;Lgals9 protein	Lgals9;RP23-12I13.3-002;mCG_1597;RP23-12I13.3-001	B1AQR8;O08573-2;O08573;Q3UKE5;Q99L83	REFSEQ:NP_034838;REFSEQ:NP_001152773	0.11857	0.00465198
TUBEs 1	L-iditol 2-dehydrogenase;Sorbitol dehydrogenase	Sdh1;Sord	Q64442;Q71VF6	REFSEQ:NP_666238	-0.0770905	0.00266853
TUBEs 1	Lipid droplet-associated protein PAT-1;Lipid storage droplet protein 5;Myocardial LD protein;Perilipin-5	Lsdp5;Mldp;Pat1;Plin5	Q8BVZ1-1;Q8BVZ1	ENSEMBL:ENSMUSP00000019808;ENSMUSP00000108695	-1.30415	0.311062
TUBEs 1	Liver-specific organic anion transporter 1;SLC21A6;Solute carrier family 21 member 10;Solute carrier organic anion transporter family member 1B2	Slc21a10;Slco1b2	Q9JJL3-1;Q9JJL3	REFSEQ:NP_065241	0.496116	0.0508883
TUBEs 1	L-lactate dehydrogenase;LDH muscle subunit;L-lactate dehydrogenase A chain;Putative uncharacterized protein;Ldha protein	Ldh1;Ldha;Ldh-1;mCG_19938	Q3TCI7;Q3THB4;Q3TI99;P06151;Q3UDU4;Q3UIC3;Q564E2;Q99K20;Q6NXW3	REFSEQ:NP_001129541;REFSEQ:NP_034829;ENSEMBL:ENSMUSP00000097661;ENSMUSP00000103260;REFSEQ:NP_038608;TREMBL:Q64483;TREMBL:Q9R2A3;REFSEQ:NP_032518	0.364218	0.159568
TUBEs 1	Lon protease-like protein 2;Peroxisomal Lon protease homolog 2;Putative uncharacterized protein	Lonp2	Q9DBN5-1;Q9DBN5;Q9DBN5-3;Q9DBN5-2;Q8BK80;Q9D1A6	REFSEQ:NP_080103;ENSEMBL:ENSMUSP00000113834;SWISS-PROT:Q9DBN5-2;ENSEMBL:ENSMUSP00000113381	0.492517	0.176649
TUBEs 1	Long chain 3-hydroxyacyl-CoA dehydrogenase;Long-chain enoyl-CoA hydratase;TP-alpha;Trifunctional enzyme subunit alpha, mitochondrial;Putative uncharacterized protein	Hadha	Q8BMS1;Q3TB39	REFSEQ:NP_849209	0.412868	0.0377213
TUBEs 1	Long-chain acyl-CoA synthetase 5;Long-chain-fatty-acid--CoA ligase 5;Acyl-CoA synthetase long-chain family member 5, isoform CRA_b;Putative uncharacterized protein;Acyl-CoA synthetase long-chain family member 5, isoform CRA_a	Acsl5;Facl5;mCG_18115	Q8JZR0;Q3UC67;Q3UKS0;Q9D9S0	ENSEMBL:ENSMUSP00000046585	0.977047	1.05628
TUBEs 1	Long-chain specific acyl-CoA dehydrogenase, mitochondrial	Acadl	P51174	REFSEQ:NP_031407;SWISS-PROT:P51174	0.275756	0.00939311
TUBEs 1	Low molecular mass protein 10;Macropain subunit MECl-1;Multicatalytic endopeptidase complex subunit MECl-1;Proteasome MECl-1;Proteasome subunit beta type-10;Proteasome subunit beta-2i;Proteasome subunit beta type;Proteasome subunit MECL1;Prosome Mecl1	Lmp10;Mecl1;Psmb10;MECL1	O35955;Q3UNP9;Q4FJX8;Q91VC5;Q920I3	ENSEMBL:ENSMUSP00000034369	-0.388559	0.0507443
TUBEs 1	Low molecular mass protein 19;Macropain delta chain;Multicatalytic endopeptidase complex delta chain;Proteasome delta chain;Proteasome subunit beta type-6;Proteasome subunit Y;Proteasome subunit beta type	Lmp19;Psmb6;DN-183N8.5-001;mCG_21162	Q60692;A2CFA7	REFSEQ:NP_032972	-0.22901	0.00757746
TUBEs 1	Low molecular mass protein 3;Macropain beta chain;Multicatalytic endopeptidase complex beta chain;Proteasome chain 3;Proteasome subunit beta type-4	Lmp3;Psmb4	P99026	REFSEQ:NP_032971	0.293787	0.0470148
TUBEs 1	Low molecular mass protein 7;Macropain subunit C13;Multicatalytic endopeptidase complex subunit C13;Proteasome component C13;Proteasome subunit beta type-8;Proteasome subunit beta-5i	Lmp7;Mc13;Psmb8	P28063	ENSEMBL:ENSMUSP00000025196	-0.617506	0.032623
TUBEs 1	L-PK;Pyruvate kinase isozymes R/L;Pyruvate kinase	Pklr	P53657;A7MCU9;Q3UEH4;Q3UEI4	REFSEQ:NP_038659;REFSEQ:NP_001093249	9.13448	0.816232
TUBEs 1	L-serine deaminase;L-serine dehydratase/L-threonine deaminase;L-threonine dehydratase;SDH;Putative uncharacterized protein;Serine dehydratase	Sds;mCG_17207	Q8VBT2;Q3UEN6	REFSEQ:NP_663540;ENSEMBL:ENSMUSP00000107529	-0.147496	0.035115
TUBEs 1	L-tyrosine:2-oxoglutarate aminotransferase;Tyrosine aminotransferase;Putative uncharacterized protein	Tat	Q8QZR1;Q3UEH2	REFSEQ:NP_666326	-2.18315	0.212257
TUBEs 1	Macropain chain Z;Multicatalytic endopeptidase complex chain Z;Proteasome subunit beta type-7;Proteasome subunit Z;Proteasome subunit beta type;Psmb7 protein	Mmc14;Psmb7;RP23-354G20.1-001	P70195;A2AQL6;Q5D098	REFSEQ:NP_035317	0.693576	0.0233699
TUBEs 1	Macropain epsilon chain;Multicatalytic endopeptidase complex epsilon chain;Proteasome chain 6;Proteasome epsilon chain;Proteasome subunit beta type-5;Proteasome subunit X	Psmb5	O55234	ENSEMBL:ENSMUSP00000022803	0.11824	0.0221406
TUBEs 1	Macropain iota chain;Multicatalytic endopeptidase complex iota chain;Proteasome iota chain;Proteasome subunit alpha type-6	Psma6	Q9QUM9	ENSEMBL:ENSMUSP00000021412	-0.12286	0.0231499
TUBEs 1	Macropain subunit C2;Multicatalytic endopeptidase complex subunit C2;Proteasome component C2;Proteasome nu chain;Proteasome subunit alpha type-1;Proteasome subunit alpha type;20S proteasome subunit C2	Psma1;mCG_123908	Q9R1P4;Q3TS44;Q8BTU5;Q9JHS5	REFSEQ:NP_036095	0.29426	0.0168862
TUBEs 1	Macropain subunit C5;Multicatalytic endopeptidase complex subunit C5;Proteasome component C5;Proteasome gamma chain;Proteasome subunit beta type-1;Proteasome subunit C5;Proteasome subunit beta type	Psmb1;mCG_4504	O09061;Q6LCE5;Q6RI64	ENSEMBL:ENSMUSP00000014913	0.144644	0.0199136
TUBEs 1	Macropain subunit C7-I;Multicatalytic endopeptidase complex subunit C7-I;Proteasome component C7-I;Proteasome subunit beta type-2;Proteasome subunit beta type	Psmb2;mCG_10897;RP23-120H2.2-001	Q9R1P3;A2A882;Q8BJX0	REFSEQ:NP_036100	0.231096	0.020777
TUBEs 1	Macropain subunit C8;Multicatalytic endopeptidase complex subunit C8;Proteasome component C8;Proteasome subunit alpha type-3;Proteasome subunit K;Proteasome subunit alpha type	Psma3	O70435;Q58EV4;Q9DCD8	ENSEMBL:ENSMUSP00000071624	0.0153371	0.0230991
TUBEs 1	Macropain subunit C9;Multicatalytic endopeptidase complex subunit C9;Proteasome component C9;Proteasome subunit alpha type-4;Proteasome subunit L;Proteasome subunit alpha type	Psma4	Q9R1P0;Q3TL95;Q3UCF0	ENSEMBL:ENSMUSP00000034848	0.315365	0.0410718
TUBEs 1	Macropain zeta chain;Multicatalytic endopeptidase complex zeta chain;Proteasome subunit alpha type-5;Proteasome zeta chain;Proteasome subunit alpha type	Psma5;mCG_4051;RP23-27B23.2-001	Q9Z2U1;Q3TUI9;Q3TUX3;Q3UPK6	REFSEQ:NP_036097;ENSEMBL:ENSMUSP00000078625	-0.0322405	0.00214435
TUBEs 1	Major urinary protein 2;Major urinary protein 16;Major urinary protein 9;Novel member of the major urinary protein (Mup) gene family;Major urinary protein 1;Major urinary protein 4;Novel major urinary protein;Major urinary protein 8;Major urinary protein 12;Major urinary protein 7;Alpha-2U-globulin;Group 1, BS6;Major urinary protein 6;OTTMUSP00000022937;Major urinary protein 14;Major urinary prot…	Mup2;Mup16;Mup9;OTTMUSG00000007486;RP23-287E8.3-001;Mup1;Mup4;RP23-241B2.3;RP23-241B2.3-001;Mup10;Mup8;RP23-287E8.2-001;Mup12;OTTMUSG00000012493;RP24-87D8.4-001;Mup7;RP23-10A18.1-001;Mup6;CT990633.1-001;CT990634.5-001;CU104690.1-001;OTTMUSG00000015595;RP23-10A18.3-001;RP23-163F11.3-001;Mup14;Mup17;RP23-163F11.1-001;Mup13;CU041261.1-001;Mup15;RP23-111E7.1-001;CT990633.3-001;Mup3;RP23-241B2.1-001;R…	P11589;A2BIM8;Q4FZE8;A2AKN9;A2BIN1;A2CEK7;A2CEL1;P02762;A2CGB6;B5TE76;A9R9W0;B5X0G0;B0V388;B5X0G2;P11588;Q58ES8;Q58EV3;A2BIN0;Q8JZT0;Q9D0H8;B8JI96;A2AKN8;A9C496;A2CEL0;P81075;A6PWS2;A9C497;A2CEK6	REFSEQ:NP_001157998;REFSEQ:NP_001039015;NP_032673;REFSEQ:NP_001116119;ENSEMBL:ENSMUSP00000074696;REFSEQ:NP_001156482;NP_112465;REFSEQ:NP_001128599;XP_001477261;ENSEMBL:ENSMUSP00000092659;REFSEQ:NP_001128116;ENSEMBL:ENSMUSP00000103113;ENSMUSP00000103123;ENSMUSP00000112787;ENSEMBL:ENSMUSP00000078636;ENSEMBL:ENSMUSP00000059932;ENSMUSP00000081592;ENSMUSP00000103117;TREMBL:B8JI96;REFSEQ:NP_001128148;R…	-0.549408	0.355288
TUBEs 1	Major vault protein;Putative uncharacterized protein;Major vault protein, isoform CRA_a	Mvp;mCG_142722	Q9EQK5;Q3THX5;Q3U7S9;Q8C2S9;Q922X6	REFSEQ:NP_542369	-0.470807	0.0648313
TUBEs 1	Malic enzyme	Me1;Mod1	Q3TQP6;Q3TQW1;Q921S3;Q99LF5;Q9DBF9	ENSEMBL:ENSMUSP00000034989	7.9273	0.815748
TUBEs 1	Maltase-glucoamylase;Soluble maltase-glucoamylase;Membrane-bound maltase-glucoamylase	Mgam	B5THE2;Q6XK23;Q6XK24	ENSEMBL:ENSMUSP00000071466	2.46823	0.814183
TUBEs 1	MCG131371;Putative uncharacterized protein;UDP glucuronosyltransferase 2 family, polypeptide B38	mCG_131371;Ugt2b38	Q91WH2	REFSEQ:NP_598655	3.46575	1.14005
TUBEs 1	MCG142655;Predicted;Putative uncharacterized protein	EG240327;Gm4951;mCG_142655	Q3UED7	REFSEQ:NP_001028939	2.66231	1.24546
TUBEs 1	MCG2315, isoform CRA_b;Putative uncharacterized protein;Ribosomal protein L27a	L27a;mCG_2315;Rpl27a	Q9CQ16	REFSEQ:NP_036105;XP_980250;ENSEMBL:ENSMUSP00000081030;ENSEMBL:ENSMUSP00000074843;ENSEMBL:ENSMUSP00000079676;ENSEMBL:ENSMUSP00000111766	0.643903	0.0608419
TUBEs 1	Medium-chain specific acyl-CoA dehydrogenase, mitochondrial;Putative uncharacterized protein;Acyl-Coenzyme A dehydrogenase, medium chain	Acadm	P45952;Q3V2I9;Q8BJT5;Q91WS8	REFSEQ:NP_031408	-1.77246	0.833746
TUBEs 1	Membralin;ORF61 protein	ORF61	Q8CIV2-2;Q8CIV2;Q8CIV2-1;Q498A7	ENSEMBL:ENSMUSP00000101014;REFSEQ:NP_001003949	0.228036	0.158845
TUBEs 1	Membrane component chromosome 17 surface marker 2 homolog;Neighbor of BRCA1 gene 1 protein;Next to BRCA1 gene 1 protein;Neighbor of Brca1 gene 1;Neighbor of Brca1 gene 1, isoform CRA_e;MKIAA0049 protein;Neighbor of Brca1 gene 1, isoform CRA_c;Nbr1 protein	M17s2;Nbr1;mCG_20206;RP23-382C19.1-001;mKIAA0049;RP23-382C19.1-015;RP23-382C19.1-003;RP23-382C19.1-005;RP23-382C19.1-006	P97432;A1L329;Q6ZQK3;A2A4N7;A2A4N8;A2A4N5;Q05BC8;A2A4M8	REFSEQ:NP_032702;ENSEMBL:ENSMUSP00000102830;ENSMUSP00000102837;ENSEMBL:ENSMUSP00000102831;ENSMUSP00000102836;ENSEMBL:ENSMUSP00000091464;ENSMUSP00000102826;ENSEMBL:ENSMUSP00000102821;TREMBL:Q91ZQ8	0.801606	0.303605
TUBEs 1	Membrane-associated progesterone receptor component 1;Putative uncharacterized protein;Progesterone receptor membrane component 1	Pgrmc;Pgrmc1;mCG_68202;RP23-100G16.1-001	O55022;Q3TFP8;Q3TH84;Q3TXU8	REFSEQ:NP_058063;REFSEQ:NP_081834	-0.158034	0.0312193
TUBEs 1	Metastasis inhibition factor NM23;NDPK-A;nm23-M1;Nucleoside diphosphate kinase A;Tumor metastatic process-associated protein;Nucleoside diphosphate kinase;Expressed in non-metastatic cells 1 protein	Nm23;Nme1;RP23-378I13.1-001;RP23-378I13.1-002;RP23-378I13.1-003	P15532;Q5NC81;Q5NC80;Q5NC79	REFSEQ:NP_032730;XP_001476969;TREMBL:Q5NC80;ENSEMBL:ENSMUSP00000103475	1.72167	1.82742
TUBEs 1	Methionine adenosyltransferase 1;S-adenosylmethionine synthase isoform type-1	Mat1a	Q91X83	ENSEMBL:ENSMUSP00000044288;ENSEMBL:ENSMUSP00000087118	0.709674	0.0426928
TUBEs 1	Methionine adenosyltransferase 2 subunit beta;Methionine adenosyltransferase II beta	Mat2b	Q99LB6-1;Q99LB6;Q99LB6-2	REFSEQ:NP_598778;ENSEMBL:ENSMUSP00000098901;ENSEMBL:ENSMUSP00000104930	-8.53477	0.814832
TUBEs 1	Methionine--tRNA ligase;Methionyl-tRNA synthetase, cytoplasmic	Mars	Q68FL6	REFSEQ:NP_001003913	2.83172	1.91115
TUBEs 1	Methyltransferase-like protein 7B	Mettl7b	Q9DD20	ENSEMBL:ENSMUSP00000026398	0.420382	0.0360805
TUBEs 1	Microsomal glutathione S-transferase 1;Microsomal GST-I	Mgst1;MGST1	Q91VS7;Q53ZD4	ENSEMBL:ENSMUSP00000112923;REFSEQ:NP_064330;ENSEMBL:ENSMUSP00000112646	0.501498	0.0993375
TUBEs 1	MIH-L;Myosin I alpha;Myosin-Ib;Myo1b protein;Putative uncharacterized protein;Myosin IB;Myosin-1b	Myo1b;mCG_123680	P46735-1;P46735;Q7TQD7;Q3UEQ4;Q80VD8;P46735-2;Q3TEP4;Q3TTZ3;Q91ZI6	REFSEQ:NP_001155289;REFSEQ:NP_034993;ENSEMBL:ENSMUSP00000110188;ENSEMBL:ENSMUSP00000110184;REFSEQ:NP_796350;ENSEMBL:ENSMUSP00000078540	2.24392	0.334644
TUBEs 1	Mitochondrial 2-oxodicarboxylate carrier;Solute carrier family 25 member 21;Putative uncharacterized protein;Mitochondrial solute carrier family 25 member 21	Odc;Slc25a21	Q8BZ09;Q3TRZ4;B6CI26	REFSEQ:NP_766165;TREMBL:B6CI26	-0.397877	0.181595
TUBEs 1	Mitochondrial 2-oxoglutarate/malate carrier protein;Solute carrier family 25 member 11;Putative uncharacterized protein;Solute carrier family 25 (Mitochondrial carrier oxoglutarate carrier), member 11, isoform CRA_b;Solute carrier family 25 (Mitochondrial carrier; oxoglutarate carrier), member 11	Slc25a11;DN-183N8.13-001;mCG_21174;RP23-326P7.2-001;DN-183N8.13-002;RP23-326P7.2-002	Q9CR62;Q5SX53;Q9CTC7;Q5SX46	REFSEQ:NP_077173;TREMBL:Q5SX46;TREMBL:Q5SX48	0.536028	0.591247
TUBEs 1	Mitochondrial dicarboxylate carrier;Solute carrier family 25 member 10;Solute carrier family 25 (Mitochondrial carrier, dicarboxylate transporter), member 10;Solute carrier family 25 (Mitochondrial carrier, dicarboxylate transporter), member 10, isoform CRA_b	Dic;Slc25a10;mCG_2126;RP23-82I5.16-001	Q9QZD8;B1ATZ4	REFSEQ:NP_038798	0.302837	0.0393424
TUBEs 1	Mitochondrial inner membrane protein;Mitofilin;Immt protein;Putative uncharacterized protein	Immt	Q8CAQ8-5;Q8CAQ8;A6H604;Q8CAQ8-1;Q2YDW0;Q3TEY5;Q3TQL4;Q3TVZ5;Q3U7N2;Q8CAQ8-3;Q3TZK4;Q6P8Y5	TREMBL:A6H604;ENSEMBL:ENSMUSP00000066181;TREMBL:Q3TQL4;Q3TVZ5;Q3U7N2;TREMBL:Q3TZK4;Q6P8Y5	0.407894	0.131385
TUBEs 1	Mitochondrial ornithine transporter 1;Solute carrier family 25 member 15;Putative uncharacterized protein;Solute carrier family 25 (Mitochondrial carrier ornithine transporter), member 15, isoform CRA_b;Slc25a15 protein	Ornt1;Slc25a15;mCG_6964	Q9WVD5;Q543E2;Q6P8P5	ENSEMBL:ENSMUSP00000033871	0.459025	0.0653404
TUBEs 1	Mitochondrial ribosomal protein S18A;Mitochondrial ribosomal protein S18A, isoform CRA_d;Putative uncharacterized protein	mCG_2525;Mrps18a	Q5U5I3	REFSEQ:NP_081044	2.97796	0.815084
TUBEs 1	MKIAA0788 protein;Activating signal cointegrator 1 complex subunit 3-like 1;Small nuclear ribonucleoprotein 200 (U5);Snrnp200 protein	Ascc3l1;mKIAA0788;Snrnp200;RP23-206D14.2-001	Q69ZZ3;Q6P4T2;Q7TMG2	REFSEQ:NP_796188;TREMBL:Q8BYH6	0.189607	0.0898995
TUBEs 1	MKIAA0885 protein;Cold shock domain-containing protein E1;Putative uncharacterized protein;Csde1 protein	Csde1;D3Jfr1;mKIAA0885	Q80TP8;Q91W50;Q3TXH7;Q3U1S6;Q3U4S7;Q05C63;Q3U672;Q3UJ74;Q8JZN2;Q8R3R1	TREMBL:Q80TP8;ENSEMBL:ENSMUSP00000029446;TREMBL:Q05C63;Q3U672;Q3UJ74;Q8JZN2;Q8R3R1	-7.81195	1.14923
TUBEs 1	MKIAA1560 protein;Glycerol-3-phosphate acyltransferase, mitochondrial;Glycerol-3-phosphate acyltransferase, mitochondrial, isoform CRA_a;Mitochondrial glycerol-3-phosphate acyltransferase;Putative uncharacterized protein	Gpam;mKIAA1560;mCG_18119	Q69ZG4;Q8VCT2	REFSEQ:NP_032175	1.85596	0.277112
TUBEs 1	MKIAA1833 protein	Heatr7a;mKIAA1833	Q80T84	REFSEQ:NP_780666;REFSEQ:NP_001155961	4.62307	0.812066
TUBEs 1	Monoamine oxidase B	Maob;mCG_3051;RP23-68J21.2-001	Q14CG9	REFSEQ:NP_766366	-0.28048	0.0752017
TUBEs 1	Monocarboxylate transporter 1;Solute carrier family 16 member 1;Putative uncharacterized protein;Solute carrier family 16 (Monocarboxylic acid transporters), member 1	Mct1;Slc16a1;mCG_20447	P53986;Q3TIU1;Q3TRK9;Q3UWP4;Q544N9;Q8BPS5;Q8C2E6;Q8C571	REFSEQ:NP_033222	-3.36087	0.806026
TUBEs 1	MORF-related gene 15 protein;Mortality factor 4-like protein 1;Testis-expressed gene 189 protein;Transcription factor-like protein MRG15;Putative uncharacterized protein;MCG125079;MCG7766, isoform CRA_c;Mortality factor 4 like 1;MRG15 protein;MKIAA4002 protein;MORF4-related protein	Morf4l1;Mrg15;Tex189;mCG_125079;mCG_7766;MRG15;mKIAA4002	P60762-1;P60762;P60762-2;Q3U5J6;Q3UBK1;Q3UIS6;Q569V4;Q5DTS9;Q8CIW3	ENSEMBL:ENSMUSP00000082346;TREMBL:Q3U5J6;Q3UBK1;Q3UIS6;Q569V4;Q5DTS9;Q8CIW3;ENSEMBL:ENSMUSP00000083017	0.508949	0.105861
TUBEs 1	MOSC domain-containing protein 1, mitochondrial	Mosc1	Q9CW42	SWISS-PROT:Q9CW42;ENSEMBL:ENSMUSP00000106620	0.269332	0.0249316
TUBEs 1	MOSC domain-containing protein 2, mitochondrial	Mg87;Mosc2	Q922Q1	ENSEMBL:ENSMUSP00000066715	0.123542	0.0790924
TUBEs 1	Murinoglobulin-1	Mug1;Mug-1	P28665	REFSEQ:NP_032671	-0.424997	0.494332
TUBEs 1	Muskelin;Putative uncharacterized protein	Mkln1	O89050;Q3TNJ2;Q3UWT3	REFSEQ:NP_038819	2.9424	0.814991
TUBEs 1	MVLCAD;Very long-chain specific acyl-CoA dehydrogenase, mitochondrial;Acyl-Coenzyme A dehydrogenase, very long chain;Acyl-Coenzyme A dehydrogenase, very long chain, isoform CRA_c;Putative uncharacterized protein	Acadvl;Vlcad;mCG_22500;RP23-172M21.11-001;RP23-172M21.11-002	P50544;B1AR27;B1AR28;Q3UJR6	REFSEQ:NP_059062;ENSEMBL:ENSMUSP00000018718	1.15818	0.259071
TUBEs 1	Myosin I beta;Myosin-Ic	Myo1c	Q9WTI7-1;Q9WTI7;Q9WTI7-3;Q9WTI7-2	ENSEMBL:ENSMUSP00000099563;REFSEQ:NP_001074244;REFSEQ:NP_001074243;NP_032685	7.36634	1.81282
TUBEs 1	Myosin regulatory light chain 12B;Myosin regulatory light chain 20 kDa;Myosin regulatory light chain 2-B, smooth muscle isoform;Myosin regulatory light chain MRLC2;MCG5400;Putative uncharacterized protein;2900073G15Rik protein;Myosin regulatory light chain 2, smooth muscle isoform;Myosin regulatory light chain 9;Myosin regulatory light polypeptide 9;MCG5232;Myosin light polypeptide 9, regulatory	Mrlc2;Myl12b;Mylc2b;2900073G15Rik;mCG_5400;Myl9;Myrl2;mCG_5232;RP24-482A24.1-001	Q3THE2;Q6ZWQ9;Q922W7;Q9CXD2;Q9CQ19;A2AVY6	REFSEQ:NP_075891;REFSEQ:NP_080340;TREMBL:Q9CXD2;REFSEQ:NP_742116	5.39131	0.956596
TUBEs 1	Na(+)/bile acid cotransporter;Na(+)/taurocholate transport protein;Sodium/bile acid cotransporter;Sodium/taurocholate cotransporting polypeptide;Solute carrier family 10 member 1;Na/taurocholate cotransporting polypeptide 2;Solute carrier family 10 (Sodium/bile acid cotransporter family), member 1, isoform CRA_d	Ntcp;Slc10a1;mCG_7625	O08705;O35940	ENSEMBL:ENSMUSP00000093229	0.328102	0.468097
TUBEs 1	Na(+)-coupled neutral amino acid transporter 3;N-system amino acid transporter 1;Sodium-coupled neutral amino acid transporter 3;Solute carrier family 38 member 3;System N amino acid transporter 1	Slc38a3;Sn1;Snat3	Q9DCP2	ENSEMBL:ENSMUSP00000010208	0.140502	0.149488
TUBEs 1	NADPH--cytochrome P450 reductase;Por protein	Por	P37040;Q05DV1	REFSEQ:NP_032924;ENSEMBL:ENSMUSP00000112924;TREMBL:Q3V2F8	-1.77069	1.00742
TUBEs 1	NEDD8;Neddylin;Neural precursor cell expressed developmentally down-regulated protein 8;Ubiquitin-like protein Nedd8;Putative uncharacterized protein;Neural cell expressed, developmentally down-regulated gene 8, isoform CRA_a	Nedd8;Nedd-8;mCG_22053	P29595;Q3TY05;Q3UI46	ENSEMBL:ENSMUSP00000010520	-4.35723	0.406886
TUBEs 1	N-glycanase 1;Peptide:N-glycanase;Peptide-N(4)-(N-acetyl-beta-glucosaminyl)asparagine amidase	Ngly1	Q9JI78	REFSEQ:NP_067479	-0.907676	0.0207409
TUBEs 1	Nlrp12 protein;Putative uncharacterized protein;NALP12	Nlrp12;Nalp12	Q08EE9;Q14BA2;Q3TZ22;Q3UEM3;Q6UQE6	ENSEMBL:ENSMUSP00000104293;TREMBL:Q6UQE6	-3.15414	0.811599
TUBEs 1	nm23-M2;Nucleoside diphosphate kinase B;P18;Nucleoside diphosphate kinase;Down syndrome cell adhesion molecule-like protein	Nme2;mCG_1461;RP23-378I13.2-001;Dscaml1	Q01768;B0LAA8;Q5NC82;Q8R4B4	REFSEQ:NP_001070997;NP_032731;TREMBL:Q8R4B4	-0.377379	0.15059
TUBEs 1	NSFL1 cofactor p47;p97 cofactor p47;NSFL1 (P97) cofactor (P47);Putative uncharacterized protein;Nsfl1c protein	Nsfl1c;RP23-419G21.4-001;RP23-419G21.4-003	Q9CZ44-3;Q9CZ44;Q3UVN5;Q9CZ44-1;Q3KQQ1;A2AT02	REFSEQ:NP_938085;ENSEMBL:ENSMUSP00000028949;ENSEMBL:ENSMUSP00000099449	0.507269	0.178758
TUBEs 1	Nuclear protein localization protein 4 homolog;Putative uncharacterized protein	Kiaa1499;Npl4;Nploc4;AK129375	P60670-1;P60670;Q3UDU9;Q3UE06;P60670-2	ENSEMBL:ENSMUSP00000035851;REFSEQ:NP_955763;REV__REFSEQ:NP_080784	-0.636901	0.0674553
TUBEs 1	Nucleolin;Protein C23;Putative uncharacterized protein	Ncl;Nuc	P09405;Q3TGR3;Q3TL52;Q3TT41;Q8CD23;Q8CE30;Q9CT46	ENSEMBL:ENSMUSP00000027438	0.435432	0.556355
TUBEs 1	Osgin1 protein;Oxidative stress induced growth inhibitor 1;RIKEN cDNA 1700012B18, isoform CRA_b;Putative uncharacterized protein	Osgin1;mCG_19046	Q58ET4;Q8VC10;Q9CVY9	REFSEQ:NP_082226	8.33374	3.79955
TUBEs 1	P39;Physophilin;Vacuolar proton pump subunit d 1;V-ATPase 40 kDa accessory protein;V-ATPase AC39 subunit;V-type proton ATPase subunit d 1;ATPase, H+ transporting, lysosomal V0 subunit D1	Atp6d;Atp6v0d1	P51863;Q921S5	REFSEQ:NP_038505	0.391614	0.0164351
TUBEs 1	P68;Transketolase	Tkt	P40142;O55021;Q9Z2L5	ENSEMBL:ENSMUSP00000022529;ENSEMBL:ENSMUSP00000002025;REFSEQ:NP_113556;REV__REFSEQ:NP_001029152	0.729411	0.0529631
TUBEs 1	Pabpc1 protein;Putative uncharacterized protein;Poly A binding protein, cytoplasmic 1;Poly(A) binding protein, cytoplasmic 1	Pabpc1;mCG_2657	Q05DT1;Q3U8U8;Q8BN32;Q99KL3;Q99L36;Q9DBE3	REFSEQ:NP_032800;ENSEMBL:ENSMUSP00000050792;REFSEQ:NP_035163;REFSEQ:NP_570951;ENSEMBL:ENSMUSP00000101848;ENSEMBL:ENSMUSP00000101850;REFSEQ:NP_683717;TREMBL:Q3UX16;REFSEQ:NP_001107551;TREMBL:Q3UTA6;REFSEQ:NP_444344;TREMBL:Q3TUS5	0.60652	0.0411242
TUBEs 1	Parathymosin;Ptms protein	Ptms	Q9D0J8;Q66JR8;Q80WS9	REFSEQ:NP_081264	6.29157	0.81228
TUBEs 1	Parkinson disease protein 7 homolog;Protein DJ-1;Parkinson disease (Autosomal recessive, early onset) 7	Park7;RP23-272N19.5-001;RP23-272N19.5-004;RP23-272N19.5-005;RP23-272N19.5-006;RP23-272N19.5-010	Q99LX0;B2KFH8;A2A813;B2KFH7;A2A815;B2KFH9;A2A816;B2KFI0;A2A817;B2KFI1	REFSEQ:NP_065594;TREMBL:B2KFH8;ENSEMBL:ENSMUSP00000101301;ENSMUSP00000101302;TREMBL:B2KFH7;TREMBL:A2A815;TREMBL:B2KFH9;TREMBL:A2A816;TREMBL:B2KFI0;TREMBL:A2A817;TREMBL:B2KFI1	-0.962732	0.0894423
TUBEs 1	Paxillin;Paxillin beta;Putative uncharacterized protein;Pxn protein	Pxn;paxillin	Q8VI36-1;Q8VI36;O88294;Q8VI36-2;Q3UG90;Q99LE7	REFSEQ:NP_598676;REFSEQ:NP_035353	-4.05419	0.938053
TUBEs 1	Pccb protein;Propionyl Coenzyme A carboxylase, beta polypeptide;Propionyl Coenzyme A carboxylase, beta polypeptide, isoform CRA_a;Putative uncharacterized protein	Pccb;mCG_19499	A0PJE6;Q7TMF4;Q8CFZ3;Q9DBG2;Q3UYS0;Q9CT71	REFSEQ:NP_080111;TREMBL:Q3UYS0;Q9CT71	1.95227	1.25417
TUBEs 1	Perlecan (Heparan sulfate proteoglycan 2);Perlecan;Putative uncharacterized protein;Hspg2 protein;Basement membrane-specific heparan sulfate proteoglycan core protein;Endorepellin;LG3 peptide	Hspg2;RP23-12C2.1-001	B1B0C7;Q2XQV0;Q3UHH3;Q52KG8;Q5RKM8;Q05793	REFSEQ:NP_032331;SWISS-PROT:Q05793	-1.22944	0.39091
TUBEs 1	Peroxin-5;Peroxisomal C-terminal targeting signal import receptor;Peroxisomal targeting signal 1 receptor;Peroxisome receptor 1;PTS1-BP;PXR1P	Pex5;Pxr1	O09012-1;O09012;O09012-2	REFSEQ:NP_033021;ENSEMBL:ENSMUSP00000108149;REFSEQ:NP_787947	2.52856	0.873563
TUBEs 1	Peroxin-6;Peroxisomal biogenesis factor 6;Peroxisomal-type ATPase 1;Peroxisome assembly factor 2;MKIAA4177 protein	Pex6;mCG_2691;RP23-76I16.3-001;mKIAA4177	Q99LC9;A9C490;Q5DTJ5	REFSEQ:NP_663463	2.86232	1.2101
TUBEs 1	Peroxisomal carnitine O-octanoyltransferase;Putative uncharacterized protein;Carnitine octanoyltransferase	Cot;Crot	Q9DC50;Q3V3N1;Q9QZZ3	REFSEQ:NP_076222	1.41927	0.158983
TUBEs 1	Peroxisomal trans-2-enoyl-CoA reductase;Putative uncharacterized protein	Pecr	Q99MZ7;Q3UXD9	REFSEQ:NP_076012;ENSEMBL:ENSMUSP00000095304	-0.00379069	0.36559
TUBEs 1	Phenylalanine--tRNA ligase alpha chain;Phenylalanyl-tRNA synthetase alpha chain;Putative uncharacterized protein;Farsla protein	Farsa;Farsla	Q8C0C7;Q3U0Y9;Q4FJQ2;Q8BJG2;Q8BXN0;Q9CT72	REFSEQ:NP_079924;ENSEMBL:ENSMUSP00000092847;ENSMUSP00000105376	-8.18295	1.15555
TUBEs 1	Phosphate carrier protein, mitochondrial;Phosphate transport protein;Solute carrier family 25 member 3;Putative uncharacterized protein	Slc25a3	Q8VEM8;Q3THU8;Q3U995;Q3UB63	ENSEMBL:ENSMUSP00000075987	0.319176	0.0360277
TUBEs 1	Phosphodeoxyriboaldolase;Putative deoxyribose-phosphate aldolase;Putative uncharacterized protein	Dera	Q91YP3;Q3THN2	ENSEMBL:ENSMUSP00000084959	3.52554	1.40502
TUBEs 1	Phosphoenolpyruvate carboxykinase, cytosolic [GTP];Phosphoenolpyruvate carboxylase;Phosphoenolpyruvate carboxykinase 1, cytosolic;Phosphoenolpyruvate carboxykinase 1, cytosolic, isoform CRA_e;Putative uncharacterized protein	Pck1;Pepck;mCG_13764;RP23-44L6.3-001	Q9Z2V4;A2APF6;Q8BSX3;Q8CI37	REFSEQ:NP_035174;ENSEMBL:ENSMUSP00000038555	-1.35165	0.114518
TUBEs 1	Phosphoglycerate dehydrogenase-like protein 1;Ubiquitin-associated domain-containing protein 2;Ubac2 protein	Phgdhl1;Ubac2	Q8R1K1;Q8R1R2	ENSEMBL:ENSMUSP00000043245	-0.114073	0.306577
TUBEs 1	Phosphoglycerate kinase 1;Phosphoglycerate kinase	Pgk1;Pgk-1	P09411;B0LAA9	REFSEQ:NP_032854	0.243697	0.454067
TUBEs 1	Phospholipase A2, activating protein;Phospholipase A2, activating protein, isoform CRA_a	mCG_11651;Plaa;RP23-282E10.1-001	A4QPD6	REFSEQ:NP_766283;ENSEMBL:ENSMUSP00000030312	-0.0999758	0.00186805
TUBEs 1	Phosphorylase;Putative uncharacterized protein	Pygl	Q3TJQ7;Q3UKJ0;Q8BLV0;Q91WP9;Q3UEJ6	REFSEQ:NP_573461;TREMBL:Q3UEJ6;REFSEQ:NP_722476;REFSEQ:NP_035354;ENSEMBL:ENSMUSP00000109111	0.814444	0.481873
TUBEs 1	Plectin-1;Plectin-6;Plec1 protein;Putative uncharacterized protein;Plectin 10;Plectin 8;Plectin 2;Plectin 3;Plectin 7;Plectin 4;Plectin 5;Plectin 9	Plec1;Plec	Q9QXS1-2;Q9QXS1;Q499F9;Q9QXS1-8;Q8C8S5;Q9QXS1-14;Q6S385;Q9QXS1-16;Q9QXS1-3;Q05CR3;Q9QXS1-5;Q6S387;Q9QXS1-13;Q6S393;Q9QXS1-12;Q6S392;Q9QXS1-10;Q6S388;Q9QXS1-15;Q6S390	ENSEMBL:ENSMUSP00000073124;ENSEMBL:ENSMUSP00000075772;ENSEMBL:ENSMUSP00000087037;ENSEMBL:ENSMUSP00000072478;ENSEMBL:ENSMUSP00000057158;ENSEMBL:ENSMUSP00000023226;TREMBL:Q6S387;ENSEMBL:ENSMUSP00000074383;ENSEMBL:ENSMUSP00000071765;TREMBL:Q6S388;ENSEMBL:ENSMUSP00000075693;ENSMUSP00000079668	3.93023	0.784412
TUBEs 1	Pnp protein;Putative uncharacterized protein	Pnp;Pnp1;Pnp2	Q543K9;Q9D8C9	REFSEQ:NP_038660;ENSEMBL:ENSMUSP00000093615	1.16074	0.222375
TUBEs 1	Poly (ADP-ribose) polymerase family, member 12;Putative uncharacterized protein	mCG_9269;Parp12	Q0VB94;Q3U0S1	REFSEQ:NP_766481	0.201765	0.00490278
TUBEs 1	Polymerase delta-interacting protein 2;Polymerase (DNA-directed), delta interacting protein 2;Polymerase (DNA-directed), delta interacting protein 2, isoform CRA_a	Poldip2;mCG_1592;RP23-399H5.6-001	Q91VA6;Q5SYH1	REFSEQ:NP_080665	0.438679	0.0163364
TUBEs 1	Polymeric immunoglobulin receptor;Secretory component	Pigr	O70570;Q8R544	REFSEQ:NP_035212	2.17512	0.885756
TUBEs 1	Polyposis locus protein 1-like 1;Receptor expression-enhancing protein 6;TB2 protein-like 1	Dp1l1;Reep6;Tb2l1	Q9JM62-1;Q9JM62;Q9JM62-2	REFSEQ:NP_647453;ENSEMBL:ENSMUSP00000100992;ENSEMBL:ENSMUSP00000043722	7.97895	0.815412
TUBEs 1	Pre-mRNA-processing-splicing factor 8;Splicing factor Prp8;Putative uncharacterized protein;Pre-mRNA processing factor 8	Prp8;Prpf8;RP23-384C18.4-004	Q99PV0;Q3TI71;B7ZC27;Q3UNG1	REFSEQ:NP_619600;ENSEMBL:ENSMUSP00000098404	-0.134033	0.144119
TUBEs 1	Presenilin 2, isoform CRA_a;Putative uncharacterized protein;Presenilin 2;Presenilin-1;Presenilin-1 CTF subunit;Presenilin-1 CTF12;Presenilin-1 NTF subunit;Protein S182;Presenilin 1, isoform CRA_a;Presenilin-2;Presenilin-2 CTF subunit;Presenilin-2 NTF subunit	mCG_6223;Psen2;Ad3h;Psen1;Psnl1;mCG_116810;Ad4h;Alg3;Ps-2;Psnl2	Q3U4P5;Q5EM20;P49769-1;P49769;Q3TDW2;Q3UYK2;Q61144-2;Q61144	REFSEQ:NP_001122077;NP_035313;ENSEMBL:ENSMUSP00000106733;ENSEMBL:ENSMUSP00000048363;ENSMUSP00000098786;SWISS-PROT:Q61144-2	-2.84697	1.25904
TUBEs 1	Probable D-lactate dehydrogenase, mitochondrial;Putative uncharacterized protein	Ldhd	Q7TNG8;Q9D635	ENSEMBL:ENSMUSP00000068086;TREMBL:Q9D635	1.1473	0.216323
TUBEs 1	Proline dehydrogenase, mitochondrial;Proline oxidase;Putative uncharacterized protein;Brain and kidney proline oxidase 2;Prodh protein;Proline dehydrogenase	Pro1;Prodh;MmPOX2;mCG_131832	Q9WU79;Q3UNR4;Q9QX61;A0JLW6	REFSEQ:NP_035302;TREMBL:A0JLW6;TREMBL:Q8C3G7	2.61635	0.569348
TUBEs 1	Proteasome (Prosome, macropain) 26S subunit, non-ATPase, 10;Proteosome (Prosome, macropain) 26S subunit, non-ATPase, 10;Proteosome (Prosome, macropain) 26S subunit, non-ATPase, 10, isoform CRA_b;Putative uncharacterized protein	mCG_3572;Psmd10;RP23-149O3.6-001	Q8R0G2;Q9D383	REFSEQ:NP_058579	-2.60046	0.511683
TUBEs 1	Proteasome (Prosome, macropain) 26S subunit, non-ATPase, 3;Proteasome (Prosome, macropain) 26S subunit, non-ATPase, 3, isoform CRA_b;Putative uncharacterized protein	mCG_21907;Psmd3;RP23-395E10.2-001	Q3TP95;Q3U5M8;Q3ULJ5;Q8BK46	REFSEQ:NP_033465;TREMBL:A3KFN0	-0.304192	0.00870226
TUBEs 1	Proteasome chain 13;Proteasome component C10-II;Proteasome subunit beta type-3;Proteasome theta chain;Proteasome subunit beta type	Psmb3;mCG_13231;RP23-94N18.8-001	Q9R1P1;Q545G0	REFSEQ:NP_036101	0.965159	0.0642062
TUBEs 1	Proteasome subunit alpha type;Putative uncharacterized protein	Psma2;mCG_4331	Q3UWT6;Q6ZWV8;Q8BKE0;Q9CZ58	ENSEMBL:ENSMUSP00000106140	0.123693	0.0254706
TUBEs 1	Proteasome subunit alpha type-7;Proteasome subunit RC6-1;Putative uncharacterized protein;Proteasome subunit alpha type	Psma7;mCG_6735;RP23-23G3.6-001	Q9Z2U0;Q3THL2;Q3TN31;Q3UIT9;Q542H2	REFSEQ:NP_036099;ENSEMBL:ENSMUSP00000042590	0.530772	0.0296808
TUBEs 1	Proteasome subunit beta type;LMP-2d;Low molecular mass protein 2;Macropain chain 7;Multicatalytic endopeptidase complex chain 7;Proteasome chain 7;Proteasome subunit beta type-9;Proteasome subunit beta-1i;Really interesting new gene 12 protein	Psmb9;Lmp2;Ring12;LMP-2	Q3TAR7;Q3U7A7;P28076;Q4FK25	ENSEMBL:ENSMUSP00000075907;SWISS-PROT:P28076	-0.170555	0.0901443
TUBEs 1	Proteasome-associated protein ECM29 homolog;Novel protein containing 10 HEAT domains;Putative uncharacterized protein	Ecm29;Kiaa0368;AI314180;RP23-211P15.1;RP23-211P15.1-004;RP23-211P15.1-001	Q6PDI5-2;Q6PDI5;A2ALV7;A2ALW0;Q8C9Q5	ENSEMBL:ENSMUSP00000103185;REFSEQ:NP_759013;ENSEMBL:ENSMUSP00000103182;TREMBL:A2ALV8;Q8C2Z1;ENSEMBL:ENSMUSP00000061113	-0.996022	0.611192
TUBEs 1	Protein 2B28;SAPK substrate protein 1;UBA/UBX 33.3 kDa protein;UBX domain-containing protein 1	D19Ertd721e;Saks1;Ubxn1	Q922Y1	ENSEMBL:ENSMUSP00000093974	-0.197646	0.0510822
TUBEs 1	Protein C20orf11 homolog;Two hybrid-associated protein 1 with RanBPM;Novel protein;RIKEN cDNA 2310003C23, isoform CRA_a	2310003C23Rik;mCG_6738;RP24-209P15.2;RP24-209P15.2-001	Q9D7M1;A2AJ50	REFSEQ:NP_083883	3.96467	2.18449
TUBEs 1	Protein DB83;Transmembrane protein 33;Putative uncharacterized protein	Db83;Tmem33	Q9CR67;Q9CV90;Q9CWD1	REFSEQ:NP_083251;REFSEQ:NP_084384;ENSEMBL:ENSMUSP00000112465	2.2702	0.88737
TUBEs 1	Protein DDI1 homolog 2	Ddi2	A2ADY9	REFSEQ:NP_001017966;ENSEMBL:ENSMUSP00000053223	-0.602981	0.0329027
TUBEs 1	Protein disulfide-isomerase A6;Thioredoxin domain-containing protein 7;Putative uncharacterized protein	Pdia6;Txndc7	Q922R8;Q3THH1;Q3TJL8;Q3TML0;Q9DAB4	REFSEQ:NP_082235	6.04531	0.816292
TUBEs 1	Protein FLN29;TRAF-type zinc finger domain-containing protein 1	Fln29;Trafd1	Q3UDK1-1;Q3UDK1;Q3UDK1-2	REFSEQ:NP_001156942;REFSEQ:NP_758479	-0.133941	0.0116117
TUBEs 1	Protein KIAA0664;Putative uncharacterized protein;1300001I01Rik protein	Kiaa0664;1300001I01Rik	Q5SW19-1;Q5SW19;Q5SW19-3;Q3TRU2;Q6P7U7	REFSEQ:NP_001074627;ENSEMBL:ENSMUSP00000113371	-0.984459	0.225378
TUBEs 1	Protein linking IAP with cytoskeleton 1;Ubiquilin-1;Ubqln1 protein;Putative uncharacterized protein	Plic1;Ubqln1	Q8R317-1;Q8R317;Q66K07;Q8R317-2;Q3T992;Q3TN93;Q3V2J6	ENSEMBL:ENSMUSP00000050191;ENSEMBL:ENSMUSP00000075782	-1.00347	0.0402127
TUBEs 1	Protein OS-9;Os9 protein	Os9	Q8K2C7-2;Q8K2C7;Q922S5	ENSEMBL:ENSMUSP00000079770	2.31497	1.21525
TUBEs 1	Protein phosphatase 1C catalytic subunit;Serine/threonine-protein phosphatase PP1-gamma catalytic subunit;Serine/threonine-protein phosphatase;Serine/threonine-protein phosphatase PP1-alpha catalytic subunit;Putative uncharacterized protein;Serine/threonine-protein phosphatase PP1-beta catalytic subunit	Ppp1cc;Ppp1a;Ppp1ca;Ppp1cb;mCG_126872;mCG_129661	P63087-2;P63087;Q3U7K1;P62137;Q3U8W0;Q3TYF5;P62141;Q3TBE5;Q3TL90;Q542E7;Q8C285;Q9DBY2;P63087-1;Q6ZWM8	ENSEMBL:ENSMUSP00000083474;ENSEMBL:ENSMUSP00000039109;TREMBL:Q3TYF5;REFSEQ:NP_766295;REFSEQ:NP_038664	0.792471	0.0164146
TUBEs 1	Protein QIL1	Qil1	Q8R404	ENSEMBL:ENSMUSP00000052908	4.14542	1.53039
TUBEs 1	Protein QN1 homolog;Putative uncharacterized protein;4922501C03Rik protein	Kiaa1009;4922501C03Rik	Q6ZQ06;B9EKT8;Q05DS8	REFSEQ:NP_955020	11.3776	0.7809
TUBEs 1	Protein SEC13 homolog;SEC13-like protein 1;SEC13-related protein	Sec13;Sec13l1	Q9D1M0	REFSEQ:NP_077168	-8.8543	0.812523
TUBEs 1	Protein sel-1 homolog 1;Suppressor of lin-12-like protein 1;Putative uncharacterized protein;MKIAA4137 protein;Sel-1 suppressor of lin-12-like (C. elegans);Sel1l protein	Sel1h;Sel1l;mKIAA4137	Q9Z2G6-1;Q9Z2G6;Q3TT70;Q5DTL8;Q9Z2G6-2;Q6GTY4;Q6PFR3;Q80YC0	ENSEMBL:ENSMUSP00000021347;TREMBL:Q6GTY4;Q6PFR3;Q80YC0	1.07983	0.24652
TUBEs 1	Protein transport protein Sec23A;SEC23-related protein A;Putative uncharacterized protein	Sec23;Sec23a;Sec23r	Q01405;Q8C1E4	REFSEQ:NP_033173;REFSEQ:NP_062761;ENSEMBL:ENSMUSP00000096892;TREMBL:A2ANA0	0.0748297	0.12285
TUBEs 1	Protein transport protein Sec23B;SEC23-related protein B;Putative uncharacterized protein;SEC23B (S. cerevisiae)	Sec23b;RP23-70J9.7-008;RP23-70J9.7-005	Q9D662;Q3TAW4;Q3TIS3;Q3TYS4;Q3UKB4;Q8CDS4;A2AN99;Q3U2Q0;A2ANA0	REFSEQ:NP_062761;ENSEMBL:ENSMUSP00000096892;TREMBL:A2ANA0;TREMBL:A2AN98;TREMBL:A2AN97	0.695617	0.030993
TUBEs 1	Protein transport protein Sec24A;SEC24-related protein A	Sec24a	Q3U2P1-1;Q3U2P1	REFSEQ:NP_780464;ENSEMBL:ENSMUSP00000068065	0.68386	0.0263021
TUBEs 1	Protein transport protein Sec61 subunit alpha isoform 1;Putative uncharacterized protein;Protein transport protein Sec61 subunit alpha isoform 2;Sec61, alpha subunit 2 (S. cerevisiae);Sec61, alpha subunit 2 (S. cerevisiae), isoform CRA_b	Sec61a;Sec61a1;Sec61a2;mCG_18144;RP23-307E15.4-001	P61620;Q3TJD0;Q9JLR1;A2ATT8;Q9CYJ6	REFSEQ:NP_058602;REFSEQ:NP_067280;TREMBL:Q9CYJ6;ENSEMBL:ENSMUSP00000026926;ENSMUSP00000110601	-0.745182	0.0696688
TUBEs 1	Protein-L-isoaspartate O-methyltransferase domain-containing protein 1;Protein-L-isoaspartate (D-aspartate) O-methyltransferase domain containing 1;Protein-L-isoaspartate (D-aspartate) O-methyltransferase domain containing 1, isoform CRA_a;Putative uncharacterized protein	Pcmtd1;mCG_2001	P59913;Q3TGS5;Q3TSP0;Q6P1Z6	ENSEMBL:ENSMUSP00000059261	0.182327	0.141151
TUBEs 1	Psme2 protein;11S regulator complex subunit beta;Activator of multicatalytic protease subunit 2;Proteasome activator 28 subunit beta;Proteasome activator complex subunit 2;MCG22048, isoform CRA_c;PA28 beta subunit;Protease (Prosome, macropain) 28 subunit beta B, pseudogene;Proteasome activator PA28 beta subunit;Putative uncharacterized protein	Psme2;Pa28b1;mCG_22048;PSME2b;Psme2b-ps;RP23-269N23.4-001	Q99LN3;P97372;Q5SVP3	ENSEMBL:ENSMUSP00000107009;REFSEQ:NP_035320	-1.47309	0.0355411
TUBEs 1	Putative uncharacterized protein	Cyp2c37	Q9DBD9	REFSEQ:NP_034131;REFSEQ:NP_082467;REFSEQ:NP_001011707;REFSEQ:NP_031404;ENSEMBL:ENSMUSP00000044012	0.356387	0.0904761
TUBEs 1	Putative uncharacterized protein	Got1	Q3UJH8	REFSEQ:NP_034454	-0.721626	0.0657694
TUBEs 1	Putative uncharacterized protein	Cyp2c38	Q8C7K2	REFSEQ:NP_034132	3.76752	0.933664
TUBEs 1	Putative uncharacterized protein	Fah	Q3TY87	REFSEQ:NP_034306	0.724392	0.203806
TUBEs 1	Putative uncharacterized protein	Agl	Q8CE68	ENSEMBL:ENSMUSP00000044012	-6.94926	0.816106
TUBEs 1	Putative uncharacterized protein;15kD interferon alpha responsive protein;Ifrg15 protein;Interferon alpha responsive gene	Ifrg15	Q3U8P1;Q3UAA2;Q8BK77;Q9D178;Q9ER81	REFSEQ:NP_001153652;NP_001153653;NP_001153654;NP_071724	2.37471	1.19374
TUBEs 1	Putative uncharacterized protein;40S ribosomal protein S11;MCG23457	Rps11;mCG_23457	Q9DB79;P62281;Q3UC02;Q9CW75;Q9D0P6	TREMBL:Q9DB79;ENSEMBL:ENSMUSP00000003521;ENSEMBL:ENSMUSP00000082544	0.964011	0.219419
TUBEs 1	Putative uncharacterized protein;60S ribosomal protein L24	Rpl24	Q3UW40;Q8BP67;Q8BT08;Q9CS31	TREMBL:Q3UW40;REFSEQ:NP_077180;ENSEMBL:ENSMUSP00000114135	0.366839	0.0294807
TUBEs 1	Putative uncharacterized protein;70kDa peroxisomal membrane protein;ATP-binding cassette, sub-family D (ALD), member 3;ATP-binding cassette, sub-family D (ALD), member 3, isoform CRA_a	Abcd3;PXMP1;mCG_126778	Q3U645;Q3UNS0;Q71V77;Q91VT3;Q9DBZ6	REFSEQ:NP_033017	0.177238	0.354475
TUBEs 1	Putative uncharacterized protein;Abca3 protein;ATP-binding cassette protein	Abca3	Q3U3L4;Q80XT2;Q3TN91;Q6AXE3;Q6PHB8;Q9CVK4;Q9JL37	REFSEQ:NP_001034670;NP_038883;ENSEMBL:ENSMUSP00000113538;REFSEQ:NP_001026792	1.75536	0.328449
TUBEs 1	Putative uncharacterized protein;ADH2;Alcohol dehydrogenase 4;Alcohol dehydrogenase class II;Alcohol dehydrogenase 4 (Class II), pi polypeptide	Adh4;mCG_21028	Q3V0P5;Q9QYY9;Q496S1	REFSEQ:NP_036126;SWISS-PROT:Q9QYY9	1.10635	0.222759
TUBEs 1	Putative uncharacterized protein;Alpha-coat protein;Coatomer subunit alpha;Proxenin;Xenin;Xenopsin-related peptide;Coatomer protein complex subunit alpha, isoform CRA_b;Copa protein;Coatomer protein alpha subunit	Copa;mCG_4489	Q8BTF0;Q8CIE6;Q3TAU7;Q63ZW9;Q8R393;Q9ET41	TREMBL:Q8BTF0;REFSEQ:NP_034068;TREMBL:Q8BTF3;Q99JW9	0.816789	0.223157
TUBEs 1	Putative uncharacterized protein;Anandamide amidohydrolase 1;Fatty-acid amide hydrolase 1;Oleamide hydrolase 1;Fatty acid amide hydrolase;Fatty acid amide hydrolase, isoform CRA_c;Fatty acid amide hydrolase protein	Faah;Faah1;mCG_19656;RP23-383D12.3-001	Q8BRM1;O08914;B1ASG4;Q3UUF0;Q8C541;Q8K4D9;Q8K4H2	TREMBL:Q8BRM1;REFSEQ:NP_034303	0.423562	0.167255
TUBEs 1	Putative uncharacterized protein;Apol9a protein	Apol9b;Apol9a;BC020489	Q8C7I4;Q8VDU3	ENSEMBL:ENSMUSP00000080468;ENSEMBL:ENSMUSP00000086875	-2.03479	0.548493
TUBEs 1	Putative uncharacterized protein;ATP citrate lyase;ATP-citrate (pro-S-)-lyase;ATP-citrate synthase;Citrate cleavage enzyme;ATP citrate lyase, isoform CRA_b;Acly protein	Acly;RP23-392I3.9-005;mCG_20527;RP23-392I3.9-001	Q3TED3;Q3UEA1;Q3V117;Q91V92;A2A4H2;Q3UVY4;Q6P063;Q8VDM8;Q99K05	ENSEMBL:ENSMUSP00000098025;ENSMUSP00000103012;REFSEQ:NP_598798;ENSEMBL:ENSMUSP00000103008;ENSMUSP00000103010	2.46143	1.22085
TUBEs 1	Putative uncharacterized protein;Beta-2 microglobulin	B2m;mCG_11606;RP23-34E24.5-001	Q3U679;Q91XJ8;Q9D239	REFSEQ:NP_033865	-1.63499	0.0385328
TUBEs 1	Putative uncharacterized protein;C4b-binding protein alpha-chain;C4b-bindng protein alpha-chain;Complement component 4 binding protein;Complement component 4 binding protein, isoform CRA_a	C4bp;C4bpa;mCG_2634;AC109283.1-001	Q3UW06;Q80SX2;Q91X48;B2KGU5	REFSEQ:NP_031602;TREMBL:B2KGU5;TREMBL:B2KGU6	1.40516	0.408078
TUBEs 1	Putative uncharacterized protein;Calmodulin;Calmodulin-like protein 3	Calm1;Calm;Calm2;Calm3;Cam;Cam1;Cam2;Cam3;Camb;Camc;Calml3	Q3UKW2;P62204;Q9D6P8	ENSEMBL:ENSMUSP00000001204;REFSEQ:NP_031615;NP_031616;NP_033920;ENSEMBL:ENSMUSP00000076880;REFSEQ:NP_033420	2.13185	0.105172
TUBEs 1	Putative uncharacterized protein;Capping protein (Actin filament) muscle Z-line, alpha 1	Capza1;mCG_9780	Q3TLJ0;Q3UAS2;Q5RKN9	REFSEQ:NP_033927	3.75684	1.01868
TUBEs 1	Putative uncharacterized protein;Cofilin, non-muscle isoform;Cofilin-1;Cofilin 1, non-muscle	Cfl1;mCG_11768	Q9CX22;P18760;Q544Y7	TREMBL:Q9CX22;ENSEMBL:ENSMUSP00000112259;ENSEMBL:ENSMUSP00000077262	-6.65202	1.04511
TUBEs 1	Putative uncharacterized protein;Cytochrome P450 CYP2C44;Cyp2c44 protein;Cytochrome P450, family 2, subfamily c, polypeptide 44	Cyp2c44;BC034834	Q3UEM4;Q6IEF7;Q8CIE7;Q8QZW4;Q8BWN7	ENSEMBL:ENSMUSP00000026211;TREMBL:Q8BWN7	0.265613	0.530283
TUBEs 1	Putative uncharacterized protein;Cytochrome P450, family 2, subfamily d, polypeptide 9;MCG8136, isoform CRA_b	Cyp2d9;mCG_8136	Q3UNW2;Q921V1	ENSEMBL:ENSMUSP00000086530	0.300789	0.0472246
TUBEs 1	Putative uncharacterized protein;Cytochrome P450, family 7, subfamily b, polypeptide 1	Cyp7b1;mCG_6269	Q3TA21;Q3USU4;Q8CHV7;Q9CZ39	ENSEMBL:ENSMUSP00000037487	-0.558494	0.220063
TUBEs 1	Putative uncharacterized protein;Defensin-related cryptdin 20	Defa20;Defcr20	Q8BH68;Q8C1N9;Q8C1P0	REFSEQ:NP_899091;XP_001477155	-2.81832	0.26188
TUBEs 1	Putative uncharacterized protein;DnaJ homolog subfamily B member 10;mDj8	Dnajb10;Dnajb2	Q3TB24;Q9QYI5-1;Q9QYI5;Q9QYI5-2	ENSEMBL:ENSMUSP00000112281;ENSEMBL:ENSMUSP00000080796;ENSEMBL:ENSMUSP00000052520	-0.00262021	0.0111557
TUBEs 1	Putative uncharacterized protein;Dolichyl-diphosphooligosaccharide--protein glycosyltransferase 63 kDa subunit;Dolichyl-diphosphooligosaccharide--protein glycosyltransferase subunit 2;Ribophorin II;Ribophorin-2;Ribophorin	Rpn2;MARib;RP23-163J20.6-002	Q3U505;Q9DBG6;Q61833;A2ACG7	TREMBL:Q3U505;REFSEQ:NP_062616;ENSEMBL:ENSMUSP00000029171	1.70231	1.05056
TUBEs 1	Putative uncharacterized protein;Flavin containing monooxygenase 5	Fmo5;mCG_11104	Q3TRA1;Q3UV28;Q8R1W6	REFSEQ:NP_001155235;NP_001155237;NP_034362;XP_001475853;XP_001475872	0.151482	0.13355
TUBEs 1	Putative uncharacterized protein;Glioblastoma amplified sequence	Gbas	Q3TD78;Q7TMG8	REFSEQ:NP_032121	1.79025	0.837922
TUBEs 1	Putative uncharacterized protein;Gnai2 protein	Gnai2	Q3TXK7;Q8JZT4;Q922Y6	ENSEMBL:ENSMUSP00000057543;REFSEQ:NP_001070975;ENSEMBL:ENSMUSP00000025402;ENSEMBL:ENSMUSP00000075908;REFSEQ:NP_001070978;REFSEQ:NP_034432;ENSEMBL:ENSMUSP00000104712;REFSEQ:NP_034433;REFSEQ:NP_032167;ENSEMBL:ENSMUSP00000074259;ENSEMBL:ENSMUSP00000030561;REFSEQ:NP_001106855;REFSEQ:NP_034438;REFSEQ:NP_034436;ENSEMBL:ENSMUSP00000010205;TREMBL:A2AE32;ENSEMBL:ENSMUSP00000102313;TREMBL:A2AE31	-0.995364	0.205317
TUBEs 1	Putative uncharacterized protein;Growth hormone receptor;Growth hormone-binding protein;Serum-binding protein;Somatotropin receptor;Growth hormone binding protein;Growth hormone receptor/binding protein, low molecular weight	Ghr;mCG_141048	Q3UNY8;Q3UP14;P16882-2;P16882;Q61652;Q920Z4	REFSEQ:NP_034414;REFSEQ:NP_001041612;NP_001041643	3.73605	1.36163
TUBEs 1	Putative uncharacterized protein;Huntingtin interacting protein 1 related;MKIAA0655 protein;Hip1r protein	Hip1r;mKIAA0655	Q3UJ14;Q6P1F5;Q6ZQ77;Q80UP1;Q8BPA2;Q9D689	ENSEMBL:ENSMUSP00000000939	-7.37186	0.815757
TUBEs 1	Putative uncharacterized protein;Ig heavy chain V region 1B43;Igh protein;Ig alpha chain C region	Igh;Ighg	Q9DCD9;P18532;Q5U413;P01878;Q3KQK2;Q05DT8	TREMBL:Q9DCD9;SWISS-PROT:P18532;TREMBL:Q3KQK2;TREMBL:Q05DT8	-1.9653	0.262691
TUBEs 1	Putative uncharacterized protein;Karyopherin (Importin) beta 1;MCG119984	Kpnb1;mCG_119984;RP23-81D2.3-001	Q3TFE8;Q3UHW8;Q6GTI5;Q7TSZ6	REFSEQ:NP_032405	1.67908	0.536841
TUBEs 1	Putative uncharacterized protein;M-1;UDP-glucuronosyltransferase 2B17;UDP-glucuronosyltransferase 2B5;MCG1789;UDP glucuronosyltransferase 2 family, polypeptide B5	Ugt2b5;Ugt2b17;mCG_1789	Q3UWB9;P17717;Q8K169	TREMBL:Q3UWB9;REFSEQ:NP_033493	0.920857	0.216029
TUBEs 1	Putative uncharacterized protein;MCG11520, isoform CRA_b;Ribosomal protein L3	Rpl3;mCG_11520;Rp13	Q3T9U9;Q3U9L3;Q3UB15;Q3UB67;Q3UB90;Q91VJ6;Q99N25	ENSEMBL:ENSMUSP00000080354;ENSEMBL:ENSMUSP00000086928;TREMBL:Q5U470;ENSEMBL:ENSMUSP00000038326	-0.645341	0.020198
TUBEs 1	Putative uncharacterized protein;Mitochondrial ribosomal protein S11, isoform CRA_b	Mrps11;mCG_6300	Q3TLY7;Q3U8Y1	REFSEQ:NP_080774	0.189827	0.135971
TUBEs 1	Putative uncharacterized protein;MKIAA4020 protein;CDC10 protein homolog;Septin-7	Sept7;mKIAA4020;Cdc10	Q3UGE0;Q3UNN1;Q5DTS3;Q8C2A3;O55131	ENSEMBL:ENSMUSP00000110927;SWISS-PROT:O55131;ENSEMBL:ENSMUSP00000113038;ENSEMBL:ENSMUSP00000086493;ENSEMBL:ENSMUSP00000104612;ENSMUSP00000113775;TREMBL:B7ZC46;SWISS-PROT:Q8C1B7-1;REFSEQ:NP_149156;ENSEMBL:ENSMUSP00000104615;ENSEMBL:ENSMUSP00000084175;ENSEMBL:ENSMUSP00000044272;ENSEMBL:ENSMUSP00000020074;SWISS-PROT:Q8C1B7-3	-7.49016	0.815485
TUBEs 1	Putative uncharacterized protein;MKIAA4216 protein;Ubiquitin protein ligase E3A;Oncogenic protein-associated protein E6-AP;Ubiquitin-protein ligase E3A	Ube3a;mKIAA4216	Q3TPQ9;Q5DTH1;Q8BNS1;Q8CE29;O08759	ENSEMBL:ENSMUSP00000082326;TREMBL:Q8CE29;ENSEMBL:ENSMUSP00000103161	-0.646148	0.0909429
TUBEs 1	Putative uncharacterized protein;Phenylalanine hydroxylase	Pah	Q3UEH8;Q91WV1	REFSEQ:NP_032803	-0.366422	0.467385
TUBEs 1	Putative uncharacterized protein;Proteasome (Prosome, macropain) 26S subunit ATPase 3;Proteasome (Prosome, macropain) 26S subunit, ATPase 3	Psmc3;RP23-263H8.1-001;RP23-263H8.1-009;RP23-263H8.1-002	Q3THI5;Q3TKC2;Q3TKG4;Q3U8Y7;Q3UD94;Q99JN8;B7ZCF1;Q8BUP7;A2AGN7	REFSEQ:NP_032974;ENSEMBL:ENSMUSP00000002171;ENSEMBL:ENSMUSP00000107068	0.0235792	0.0164952
TUBEs 1	Putative uncharacterized protein;Proteasome (Prosome, macropain) 26S subunit, non-ATPase, 12	Psmd12;mCG_3306;RP23-319N7.1-001;RP23-319N7.1-002	Q3U8F5;Q9CQT4;B1AT36;Q3TRH2;Q9CSW4	REFSEQ:NP_080170;ENSEMBL:ENSMUSP00000102361;TREMBL:Q3TRH2;Q9CSW4	0.0850788	0.00794034
TUBEs 1	Putative uncharacterized protein;Proteasome (Prosome, macropain) 26S subunit, non-ATPase, 8;Psmd8 protein	Psmd8	Q3TG45;Q3TI95;Q3TVY0;Q3TW90;Q3U617;Q8BKP5;Q99JB5;Q9CPS5	ENSEMBL:ENSMUSP00000051657	0.672472	0.0213611
TUBEs 1	Putative uncharacterized protein;Psmc4 protein;Proteasome (Prosome, macropain) 26S subunit, ATPase, 4	Psmc4;mCG_23676	Q3TFA5;Q3TJ97;Q3TUN5;Q3UBF0;Q52L53;Q569X4;Q6ZWN9;Q8BKU2	REFSEQ:NP_036004	0.135141	0.00394988
TUBEs 1	Putative uncharacterized protein;Pyruvate carboxylase, mitochondrial;Pyruvic carboxylase;Pyruvate carboxylase	Pcx;Pc	Q3T9S7;Q3TCQ3;Q3UFS6;Q05920;Q62043;Q8BP54	TREMBL:Q3T9S7;Q3TCQ3;Q3UFS6;ENSEMBL:ENSMUSP00000063825;ENSMUSP00000109456	1.31128	0.753334
TUBEs 1	Putative uncharacterized protein;RAD23b homolog (S. cerevisiae);Rad23b protein	Rad23b;RP23-120N11.1-001	Q3TJ52;Q3TUA4;Q3U041;Q3UQN3;Q6NVC3	REFSEQ:NP_033037	-0.157177	0.0152039
TUBEs 1	Putative uncharacterized protein;Rdx protein;Membrane-organizing extension spike protein;Moesin;Msn protein	Rdx;Msn	Q3TH46;Q3TS74;Q3TS85;Q3U111;Q3UJJ8;Q05CE6;Q7TSG6;Q8C2N4;P26041;Q05DU4;Q3TZQ2;Q3UF33	ENSEMBL:ENSMUSP00000000590;ENSEMBL:ENSMUSP00000055303;REFSEQ:NP_034963;REFSEQ:NP_033536;XP_001471687;TREMBL:Q8CBU4	-0.536351	0.0723805
TUBEs 1	Putative uncharacterized protein;Ribosomal protein S5;Ribosomal protein S5, isoform CRA_a	mCG_22552;Rps5	Q91V55	REFSEQ:NP_033121	-0.238263	0.208579
TUBEs 1	Putative uncharacterized protein;RIO kinase 3 (Yeast);Riok3 protein	Riok3;mCG_14101	Q3TC66;Q3TJT2;Q3UI51;Q3UYW1;Q3V2R6;Q99LR9;Q9CXZ8	ENSEMBL:ENSMUSP00000025270	-0.734092	0.239783
TUBEs 1	Putative uncharacterized protein;Signal sequence receptor, delta;Signal sequence receptor, delta, isoform CRA_c;Signal sequence receptor subunit delta;Translocon-associated protein subunit delta;Signal sequence receptor, delta, isoform CRA_b	Ssr4;mCG_8079;RP23-373N8.7-001	Q9D6F7;Q9D8L3;Q9DC94;Q62186;Q3TVJ8	TREMBL:Q9D6F7;Q9D8L3;Q9DC94;REFSEQ:NP_033305	-0.229108	0.292354
TUBEs 1	Putative uncharacterized protein;Solute carrier family 25 (Mitochondrial carrier, citrate transporter), member 1	Slc25a1;mCG_131850	Q3TDH6;Q8JZU2	REFSEQ:NP_694790	-0.0955055	0.0258613
TUBEs 1	Putative uncharacterized protein;Solute carrier family 27 (Fatty acid transporter), member 2	Slc27a2;RP23-251E2.1-001	Q3TN99;Q3UNR3;Q91WV6	REFSEQ:NP_036108;ENSEMBL:ENSMUSP00000097037	0.168854	0.0198401
TUBEs 1	Putative uncharacterized protein;Splicing factor 3b, subunit 2	Sf3b2;mCG_19856	Q3UAI4;Q3UBH2;Q3UJB0;Q3UQU5;Q80W39;Q8BL33;Q9CS24	ENSEMBL:ENSMUSP00000025774	-1.13672	0.500082
TUBEs 1	Putative uncharacterized protein;Sulfide quinone reductase-like (Yeast)	Sqrdl;RP23-70E1.4-001;RP23-70E1.4-006	Q3UDS4;Q8BW20;A2ATW7	REFSEQ:NP_001155975;NP_067482;TREMBL:A2ATW7	0.490103	0.155655
TUBEs 1	Putative uncharacterized protein;TFG protein;Trk-fused;Trk-fused gene	Tfg;mCG_130891;RP23-178N11.4-001;RP23-178N11.4-003;RP23-178N11.4-005;RP23-178N11.4-004;RP23-178N11.4-002	Q9D828;Q9Z1A1;B8JJG9;Q8C2C6;B8JJG6;B8JJG8;B8JJG7	REFSEQ:NP_062652;ENSEMBL:ENSMUSP00000023440;ENSEMBL:ENSMUSP00000112562;TREMBL:B8JJG8;TREMBL:B8JJG7	1.378	0.692742
TUBEs 1	Putative uncharacterized protein;Thymine DNA glycosylase;C-JUN leucine zipper interactive protein JZA-3;G/T mismatch-specific thymine DNA glycosylase;Thymine-DNA glycosylase;MCG122416	Tdg;mCG_122416	Q5U3M4;Q5U3M5;Q6PJW4;Q8BPK0;P56581;Q542A9;Q3TPW4	REFSEQ:NP_766140;TREMBL:Q542A9;REFSEQ:NP_035691;ENSEMBL:ENSMUSP00000086529	0.0905614	0.179158
TUBEs 1	Putative uncharacterized protein;Ubiquitin fusion degradation 1 like	Ufd1l;mCG_126580	Q8C2D2;Q923C4;Q9CWQ7;Q9CZJ3	ENSEMBL:ENSMUSP00000005394;TREMBL:Q9CZJ3	-0.266873	0.0948875
TUBEs 1	Putative uncharacterized protein;UDP glucuronosyltransferase 2 family, polypeptide B1	mCG_1792;Ugt2b1	Q8R084	REFSEQ:NP_690024	3.7834	0.909052
TUBEs 1	Rabring 7;RING finger protein 115;Zinc finger protein 364;Putative uncharacterized protein	Rnf115;Zfp364;Znf364	Q9D0C1;Q3TWA8;Q3V289	ENSEMBL:ENSMUSP00000029740	-2.17206	0.946712
TUBEs 1	RAD23a homolog (S. cerevisiae), isoform CRA_b;Rad23a protein;Putative uncharacterized protein	mCG_5895;Rad23a	B7ZNQ1;Q05DT7;Q8CAP3;Q3TN85	ENSEMBL:ENSMUSP00000003911;REFSEQ:NP_033036;TREMBL:Q3TN85	0.209036	0.0458365
TUBEs 1	Ran-binding protein 10;Ran binding protein 10	Kiaa1464;Ranbp10;mCG_20477	Q6VN19;A9UGK3	ENSEMBL:ENSMUSP00000040045	9.01684	1.15455
TUBEs 1	RanBP-type and C3HC4-type zinc finger-containing protein 1;UbcM4-interacting protein 28;Ubiquitin-conjugating enzyme 7-interacting protein 3	Rbck;Rbck1;Ubce7ip3;Uip28	Q9WUB0	REFSEQ:NP_001077390;NP_062679;TREMBL:A2ANR9	1.34748	0.285931
TUBEs 1	Ras GTPase-activating-like protein IQGAP2;IQ motif containing GTPase activating protein 2;Putative uncharacterized protein;Iqgap2 protein	Iqgap2	Q3UQ44;B9EKK3;Q3TU73;Q7TMU5;Q811L1;Q8BV47;Q8C9I3	ENSEMBL:ENSMUSP00000067685;ENSEMBL:ENSMUSP00000102058;ENSMUSP00000102059;REFSEQ:NP_001009573;REFSEQ:NP_001092818;NP_001094066;NP_034680;REFSEQ:NP_001156873;NP_034679	-2.53055	1.1287
TUBEs 1	Ras-related protein Rab-1B;Rab1B;RAB1B, member RAS oncogene family, isoform CRA_c;Putative uncharacterized protein;Ras-related protein Rab-15;Rab15;Ras-related protein Rab-8B;Rab8B;RAB8B, member RAS oncogene family;RAB8B, member RAS oncogene family, isoform CRA_c;Oncogene c-mel;Ras-related protein Rab-8A;Rab8A;RAB8A, member RAS oncogene family, isoform CRA_a;Ras-related protein Rab-1A;YPT1-relate…	Rab1b;mCG_8376;Rab1B;Rab15;Rab8a;Rab8b;mCG_48944;Rab8B;Mel;Rab8;mCG_17157;Rab8A;Rab1;Rab1A;mCG_11056;RP23-19L22.4-001;mKIAA3012;Rab35;mCG_20711;Rab10;mCG_7949	Q9D1G1;Q0PD66;Q3V3C2;Q8K386;Q0PD40;Q3TYB1;Q3TYH2;Q3UHW5;P61028;Q0PD49;P55258;Q0PD50;P62821;Q0PD67;Q3UB66;Q5SW88;Q6ZPF0;Q6PHN9;Q3U0T9;P61027;Q3U621;Q4FJL0;Q8BKQ0	ENSEMBL:ENSMUSP00000025804;SWISS-PROT:Q8K386;REFSEQ:NP_598811;TREMBL:Q3UHW5;ENSEMBL:ENSMUSP00000041857;REFSEQ:NP_075615;REFSEQ:NP_033022;REFSEQ:NP_937806;ENSEMBL:ENSMUSP00000021001;TREMBL:Q8BKQ0;REFSEQ:NP_077768;TREMBL:Q3TQ93;ENSEMBL:ENSMUSP00000046089;REFSEQ:NP_058554;ENSEMBL:ENSMUSP00000102262;ENSEMBL:ENSMUSP00000022210;REFSEQ:NP_067386;REFSEQ:NP_001159871;NP_033027;REFSEQ:NP_114080;REFSEQ:NP_0…	9.45489	1.52509
TUBEs 1	RCC1 and BTB domain-containing protein 1;Regulator of chromosome condensation and BTB domain-containing protein 1;Putative uncharacterized protein	Rcbtb1	Q6NXM2;Q8BTL0;Q9D3M1	REFSEQ:NP_082040;ENSEMBL:ENSMUSP00000106886;ENSEMBL:ENSMUSP00000093454;ENSMUSP00000106889	-6.74846	2.1327
TUBEs 1	Retsat protein;PPSIG;PPSIG-1 isoform;PPSIG-2 isoform;PPSIG-3 isoform;Retinol saturase (All trans retinol 13,14 reductase)	Retsat;mCG_129312;Ppsig	A4FUU4;Q149J8	REFSEQ:NP_080435;ENSEMBL:ENSMUSP00000101140	-0.0665084	0.054682
TUBEs 1	Ribosomal protein L1	Rpl10a;mCG_123122;mCG_18533;RP24-68J3.3-001	Q3U561;Q5XJF6;Q99JL6	REFSEQ:NP_035417;XP_001476443;XP_001479766;ENSEMBL:ENSMUSP00000071176	-0.585254	0.013929
TUBEs 1	Ribosomal protein L21;MCG120646;MCG121646, isoform CRA_a;MCG121688;MCG18971;Putative uncharacterized protein;Rpl21 protein	Rpl21;mCG_120646;mCG_121646;mCG_121688;mCG_18971	Q4VA28;Q9CQM8	REFSEQ:NP_062621;XP_001472866;XP_001473226;XP_001474507;XP_001474528;XP_001474799;XP_001474816;XP_001475392;XP_001475413;XP_001475430;XP_001476254;XP_001476272;XP_001476383;XP_001476570;XP_993624;ENSEMBL:ENSMUSP00000074346;ENSEMBL:ENSMUSP00000078996;ENSEMBL:ENSMUSP00000072546;ENSEMBL:ENSMUSP00000079245;ENSEMBL:ENSMUSP00000082241;ENSEMBL:ENSMUSP00000081646;ENSEMBL:ENSMUSP00000076636;ENSEMBL:ENSMUS…	0.724754	0.0627245
TUBEs 1	RING finger protein 114;Zinc finger protein 228;Zinc finger protein 313;Ring finger protein 114;Zinc finger protein 313, isoform CRA_b;Putative uncharacterized protein	Rnf114;Zfp228;Zfp313;Znf228;Znf313;mCG_20087;RP23-118A2.1-001	Q9ET26;A2A462;Q3UC35;Q8C521	REFSEQ:NP_109668;TREMBL:Q8C521	-7.39005	1.15533
TUBEs 1	RING finger protein 126;Putative uncharacterized protein	Rnf126	Q91YL2;Q3U3G2	ENSEMBL:ENSMUSP00000039486	-0.293399	0.161701
TUBEs 1	RING finger protein 31;MFLJ00217 protein;Putative Ariadne-like ubiquitin ligase PAUL	Rnf31;mFLJ00217	Q924T7-1;Q924T7;Q6KAP7;Q6WIZ9;Q924T7-2	REFSEQ:NP_919327;SWISS-PROT:Q924T7-2;TREMBL:Q9ER92	0.568677	0.216402
TUBEs 1	Rps16 protein;40S ribosomal protein S16;MCG123443;MCG129846	ENSMUSG00000060419;Gm10079;Rps16;mCG_123443;mCG_129846	Q5CZY9;P14131;A4FUS1;Q641N3	TREMBL:Q5CZY9;REFSEQ:NP_038675;XP_001479949	1.64664	0.285515
TUBEs 1	Rps19 protein;40S ribosomal protein S19	Rps19	Q5M9P3;Q9CZX8	TREMBL:Q5M9P3;REFSEQ:NP_075622;ENSEMBL:ENSMUSP00000098160;ENSEMBL:ENSMUSP00000104066;ENSEMBL:ENSMUSP00000098179;ENSEMBL:ENSMUSP00000089545	-1.50641	0.0121383
TUBEs 1	Sec24 related gene family, member D (S. cerevisiae);Sec24d protein	Sec24d	Q6NXL1;Q80V21;Q8R0M3	ENSEMBL:ENSMUSP00000035823	1.95551	0.0469669
TUBEs 1	Selenocysteine lyase	Scl;Scly	Q9JLI6-1;Q9JLI6;Q9JLI6-2	REFSEQ:NP_057926;SWISS-PROT:Q9JLI6-2	0.233652	0.214088
TUBEs 1	Sequestosome-1;STONE14;Ubiquitin-binding protein p62	A170;Sqstm1;STAP	Q64337-1;Q64337	REFSEQ:NP_035148	-0.0320946	0.021038
TUBEs 1	Serum albumin;Albumin 1;Putative uncharacterized protein	Alb;Alb1;Alb-1;alb;mCG_1705	P07724;Q546G4	ENSEMBL:ENSMUSP00000031314	-0.192264	0.238222
TUBEs 1	Shank-associated RH domain-interacting protein;Shank-interacting protein-like 1;Sharpin	Sharpin;Sipl1	Q91WA6-1;Q91WA6	REFSEQ:NP_079616	1.36309	0.530696
TUBEs 1	Short-chain dehydrogenase/reductase family 42E member 1	Sdr42e1	Q9D665	ENSEMBL:ENSMUSP00000044457	-0.175062	0.103754
TUBEs 1	Sm protein D;Sm protein N;Small nuclear ribonucleoprotein-associated protein N;Tissue-specific-splicing protein;Small nuclear ribonucleoprotein N;Putative uncharacterized protein;SmN protein;Sm protein B;Small nuclear ribonucleoprotein-associated protein B;MCG9909;Small nuclear ribonucleoprotein B	Smn;Snrpn;Snurf;Snrpb;mCG_9909;RP23-20A6.3-001	P63163;O70499;Q3UN87;P27048;A2APD4	ENSEMBL:ENSMUSP00000055941;REFSEQ:NP_033251	-1.59235	0.270776
TUBEs 1	Small nuclear ribonucleoprotein Sm D1;Sm-D autoantigen;snRNP core protein D1	Snrpd1	P62315	ENSEMBL:ENSMUSP00000002551	-0.224008	0.0048673
TUBEs 1	Small nuclear ribonucleoprotein Sm D2;snRNP core protein D2;MCG4862;Small nuclear ribonucleoprotein D2	Snrpd2;mCG_4862	P62317;Q14AF6	REFSEQ:NP_081219;ENSEMBL:ENSMUSP00000079230;ENSEMBL:ENSMUSP00000079907	-4.14131	0.914277
TUBEs 1	Small ubiquitin-related modifier 3;SMT3 homolog 1;Ubiquitin-like protein SMT3A	Smt3h1;Sumo3	Q9Z172-1;Q9Z172;Q9Z172-2	REFSEQ:NP_064313;ENSEMBL:ENSMUSP00000097136	-2.70623	0.28002
TUBEs 1	Sodium pump subunit alpha-1;Sodium/potassium-transporting ATPase subunit alpha-1;Putative uncharacterized protein;Atp1a1 protein	Atp1a1	Q8VDN2;Q3TXF9;Q3UCH8;Q3UF49;Q8K2R2;Q8R3M4	REFSEQ:NP_659149;REFSEQ:NP_659170;REFSEQ:NP_848492;ENSEMBL:ENSMUSP00000079691;ENSEMBL:ENSMUSP00000095072;REFSEQ:NP_038762;ENSEMBL:ENSMUSP00000007340;ENSEMBL:ENSMUSP00000005692	-0.908882	0.027717
TUBEs 1	Sodium/potassium-dependent ATPase subunit beta-1;Sodium/potassium-transporting ATPase subunit beta-1;ATPase Na+/K+ transporting beta 1 polypeptide;Putative uncharacterized protein;ATPase, Na+/K+ transporting, beta 1 polypeptide;ATPase, Na+/K+ transporting, beta 1 polypeptide, isoform CRA_d	Atp1b1;Atp4b;mCG_9368	P14094;B0LAB6;Q3TRA6;Q3TSQ1;Q3TV47;Q545P0	ENSEMBL:ENSMUSP00000027863	-1.48828	0.0128583
TUBEs 1	Sodium-independent organic anion-transporting polypeptide 1;Solute carrier family 21 member 1;Solute carrier organic anion transporter family member 1A1;MCG6998, isoform CRA_b	Slc21a1;Slco1a1;mCG_6998	Q9QXZ6;Q53ZW9;Q7TQB3	ENSEMBL:ENSMUSP00000037022;REFSEQ:NP_570931;ENSEMBL:ENSMUSP00000107453;ENSEMBL:ENSMUSP00000032364;ENSEMBL:ENSMUSP00000107458;REFSEQ:XP_913016;XP_978409	1.43873	0.705835
TUBEs 1	Solute carrier family 25 member 42	Slc25a42	Q8R0Y8	REFSEQ:NP_001007571	0.410752	0.123688
TUBEs 1	Spectrin alpha 2;Spna2 protein;Alpha-II spectrin;Fodrin alpha chain;Spectrin alpha chain, brain;Spectrin, non-erythroid alpha chain;Putative uncharacterized protein	RP23-443G7.6-001;Spna2;RP23-443G7.6-004;Spta2;Sptan1	A3KGU5;B2RXX6;B7ZWK3;B9EKJ1;A3KGU7;P16546-1;P16546;P16546-2;Q3TNY2;Q3TYI8;Q3URW8;Q3V1V5;Q58ES7;Q6PA04	REFSEQ:NP_001070022;ENSEMBL:ENSMUSP00000097797;ENSEMBL:ENSMUSP00000092697;ENSEMBL:ENSMUSP00000047792;TREMBL:A3KGU9	10.0329	1.93825
TUBEs 1	Spot 14 protein;Thyroid hormone-inducible hepatic protein;Putative uncharacterized protein;Thyroid hormone responsive SPOT14 homolog (Rattus), isoform CRA_c	S14;Thrsp;mCG_7050	Q62264;Q543J4;Q8BPB6	REFSEQ:NP_033407	4.92963	1.83562
TUBEs 1	Stromal cell-derived factor 2-like protein 1	Sdf2l1	Q9ESP1	REFSEQ:NP_071719	4.40654	1.92622
TUBEs 1	Sub-family C member 2 ATP-binding cassette protein;CMOAT protein;Canalicular multispecific organic anion transporter cMOAT;ATP-binding cassette protein	Abcc2;cMOAT	Q8VI46;Q9ESU2;Q9JIH8;Q9JL42	REFSEQ:NP_038834	0.26048	0.170446
TUBEs 1	Succinyl-CoA ligase [GDP-forming] subunit alpha, mitochondrial;Succinyl-CoA synthetase subunit alpha	Suclg1	Q9WUM5	REFSEQ:NP_063932	-0.816754	0.0709307
TUBEs 1	Sulfotransferase-like protein 2;2810007J24Rik protein;Putative uncharacterized protein;RIKEN cDNA 2810007J24, isoform CRA_a;Sulfotransferase-like protein 1	2810007J24Rik;mCG_6335	B1PQU4;Q8K0B9;Q8BGL3	TREMBL:B1PQU4;Q8K0B9;REFSEQ:NP_780459	-4.69638	0.985326
TUBEs 1	SUMO-conjugating enzyme UBC9;SUMO-protein ligase;Ubiquitin carrier protein 9;Ubiquitin carrier protein I;Ubiquitin-conjugating enzyme E2 I;Ubiquitin-protein ligase I	Ubc9;Ubce2i;Ubce9;Ube2i	P63280	ENSEMBL:ENSMUSP00000055714	-1.29104	0.127064
TUBEs 1	Surfeit locus protein 4;Putative uncharacterized protein;Surfeit gene 4;Surfeit gene 4, isoform CRA_a	Surf4;Surf-4;mCG_11365;RP23-414L19.7-001	Q64310;Q3U7E6;Q545Q2	REFSEQ:NP_035642	0.946634	0.201331
TUBEs 1	Synaptic glycoprotein SC2;Trans-2,3-enoyl-CoA reductase;Putative uncharacterized protein	Gpsn2;Tecr	Q9CY27;Q3TAN8;Q9CWN2	ENSEMBL:ENSMUSP00000019382;TREMBL:Q3TAN8;Q9CWN2	-0.814398	0.0548765
TUBEs 1	Synaptobrevin-like protein 1;Vesicle-associated membrane protein 7;Putative uncharacterized protein	Sybl1;Vamp7	P70280;Q9CW09	ENSEMBL:ENSMUSP00000052262	4.57962	1.9253
TUBEs 1	Talin 1;Tln1 protein;Putative uncharacterized protein;MKIAA1027 protein	RP23-195K8.11-001;Tln1;mKIAA1027	A2AIM8;Q0V930;Q3TBC3;Q3UHS6;Q80TM2;Q8C9Z8	REFSEQ:NP_035732;ENSEMBL:ENSMUSP00000100011;ENSEMBL:ENSMUSP00000103533	0.326401	0.0122496
TUBEs 1	Tetratricopeptide repeat protein 36	Ttc36	Q8VBW8	ENSEMBL:ENSMUSP00000042183	0.475715	0.0896645
TUBEs 1	Thioredoxin reductase 1, cytoplasmic;Thioredoxin reductase TR1;Thioredoxin reductase 1	Trxr1;Txnrd1	Q9JMH6-1;Q9JMH6;Q9JMH6-2;Q91Y95;Q91Y98	SWISS-PROT:Q9JMH6-1;ENSEMBL:ENSMUSP00000020484	-1.53193	0.245631
TUBEs 1	Thioredoxin-interacting protein;Vitamin D3 up-regulated protein 1;Txnip protein	Txnip;Vdup1	Q8BG60-1;Q8BG60;Q91X82;Q8BG60-2	REFSEQ:NP_001009935;TREMBL:Q91X82;REFSEQ:NP_076208	-2.26991	0.129462
TUBEs 1	Thymic dendritic cell-derived factor 1;Transmembrane protein 59	ORF18;Tdcf1;Tmem59	Q9QY73	REFSEQ:NP_083841;ENSEMBL:ENSMUSP00000102364	8.91141	0.810732
TUBEs 1	Toll-interacting protein;Toll interacting protein;Toll interacting protein, isoform CRA_a;Putative uncharacterized protein;Toll interacting protein, isoform CRA_b	Tollip;mCG_133814;RP23-118G3.1-001;RP23-118G3.1-003;RP23-118G3.1-004	Q9QZ06;A6PWS1;Q8BQL7;Q8C5G6;A9JEI5	REFSEQ:NP_076253;ENSEMBL:ENSMUSP00000051485;TREMBL:A9JEI5	-0.0996297	0.258194
TUBEs 1	Transaldolase	Tal;Taldo;Taldo1	Q93092	REFSEQ:NP_035658	-0.959855	0.051452
TUBEs 1	Transferrin receptor protein 2	Tfr2;Trfr2	Q9JKX3-1;Q9JKX3;Q9JKX3-3	ENSEMBL:ENSMUSP00000031729;SWISS-PROT:Q9JKX3-3	0.387273	0.0105821
TUBEs 1	Translocon-associated protein alpha, muscle specific isoform;Signal sequence receptor subunit alpha;Translocon-associated protein subunit alpha;Putative uncharacterized protein	Ssr1;Trap-alpha	Q52PE3;Q9CY50;A8C1W9;Q3TV94	TREMBL:Q52PE3;ENSEMBL:ENSMUSP00000021864	1.89036	1.15738
TUBEs 1	Transmembrane protein 106B;Putative uncharacterized protein;Transmembrane protein 106B, isoform CRA_b	Tmem106b;mCG_12230	Q80X71;Q9D3D8	REFSEQ:NP_082268;ENSEMBL:ENSMUSP00000037987	-2.01331	0.157169
TUBEs 1	Transmembrane protein 160	Tmem160	Q9D938	ENSEMBL:ENSMUSP00000019302	2.58862	1.31829
TUBEs 1	Triosephosphate isomerase;Triose-phosphate isomerase	Tpi;Tpi1	P17751	REFSEQ:NP_033441	-0.477228	0.281166
TUBEs 1	Tropomodulin-3;Ubiquitous tropomodulin;Putative uncharacterized protein	Tmod3	Q9JHJ0;Q3TFA9;Q8C3Z3	ENSEMBL:ENSMUSP00000072087	5.59698	1.59403
TUBEs 1	Try10-like trypsinogen;MCG140784;Putative uncharacterized protein;Trypsin 10;Trypsinogen 10	EG386551;EG436523;Gm5409;Try10l;mCG_140784;Tcrb-V20;Try10;trypsinogen	Q7M754;Q792Z1	ENSEMBL:ENSMUSP00000069858;ENSEMBL:ENSMUSP00000071976	-0.281414	0.118593
TUBEs 1	Tryptamin 2,3-dioxygenase;Tryptophan 2,3-dioxygenase;Tryptophan oxygenase;Tryptophan pyrrolase;Tryptophanase;Putative tryptophan 2,3-dioxygenase variant2;Putative tryptophan 2,3-dioxygenase variant1	Tdo;Tdo2;tdo variant2;tdo variant1	P48776;C5NSA7;Q80Z63;Q8VCW3	REFSEQ:NP_064295	-0.7379	0.142233
TUBEs 1	Tubulin beta-2A chain;Tubb2a protein;Tubulin beta-2B chain;MCG1395;Tubulin, beta 2B;Putative uncharacterized protein	Tubb2;Tubb2a;Tubb2b;mCG_1395	Q7TMM9;Q99J49;Q9CWF2;B2RSN3;Q8BK89	ENSEMBL:ENSMUSP00000060246;ENSEMBL:ENSMUSP00000075178	0.877055	0.243166
TUBEs 1	Tubulin beta-2C chain;Putative uncharacterized protein	Tubb2c;Tubb2c1	P68372;Q9CVR0;Q9DCR1	REFSEQ:NP_666228	0.24206	0.0136988
TUBEs 1	Tubulin beta-5 chain;Tubb5 protein	Tubb5	P99024;Q80ZV2	REFSEQ:NP_035785	0.143781	0.00827708
TUBEs 1	Ubiquilin 2;Ubiquilin 2, isoform CRA_a	mCG_10313;RP23-240F13.1-001;Ubqln2	B1AY62	REFSEQ:NP_061268	-0.398412	0.030884
TUBEs 1	Ubiquitin carrier protein G2;Ubiquitin-conjugating enzyme E2 G2;Ubiquitin-protein ligase G2;Ubiquitin carrier protein	Ube2g2;mCG_3379	P60605;Q3U431;Q3UWG7;Q9QX59	ENSEMBL:ENSMUSP00000009437	0.743967	0.345917
TUBEs 1	Ubiquitin conjugation factor E4 B;Ubiquitin fusion degradation protein 2;Ufd2a;Ubiquitination factor E4B, UFD2 homolog (S. cerevisiae);MKIAA0684 protein	Ube4b;Ufd2;RP23-173D8.1-001;mKIAA0684	Q9ES00;B2KFK2;Q6NWW1;Q80TU3;Q6DID4	TREMBL:B2KFK2;Q6NWW1;Q80TU3;REFSEQ:NP_071305;TREMBL:B2KFK1;ENSEMBL:ENSMUSP00000081140	-0.473412	0.223696
TUBEs 1	Ubiquitin-activating enzyme E1;Ubiquitin-activating enzyme E1 X;Ubiquitin-like modifier-activating enzyme 1;Ubiquitin-like modifier-activating enzyme 1 X	Sbx;Uba1;Ube1;Ube1ax;Ube1x;mCG_126518	Q02053;B9EHN0	REFSEQ:NP_001129557;NP_033483;ENSEMBL:ENSMUSP00000088749;ENSMUSP00000094452;ENSMUSP00000111560	-0.895569	0.0728144
TUBEs 1	Ubiquitin-conjugating enzyme;Putative uncharacterized protein;MKIAA1289 protein	Birc6;mKIAA1289	O88738;Q3UYZ6;Q69ZM5;Q8BNX0;Q8BR72;Q8BRV7;Q8C737;Q8CBU9	ENSEMBL:ENSMUSP00000024879	1.7426	0.791613
TUBEs 1	Ubiquitin-like protein 4A;Ubiquitin-like protein GDX;TU11 isoform A;TU11 isoform B;Putative uncharacterized protein;Ubiquitin-like 4, isoform CRA_b;Housekeeping protein DXS254E	Gdx;Ubl4;Ubl4a;Tu11;mCG_21230;DXS254E	P21126;B2M0R9;B2M0S0;Q3UK94;Q684Q9;Q91V47	REFSEQ:NP_663380;TREMBL:B2M0S1	0.127872	0.0643241
TUBEs 1	Ubiquitin-like protein 7;Putative uncharacterized protein;Ubiquitin-like 7 (Bone marrow stromal cell-derived)	Ubl7	Q91W67;Q52L66	ENSEMBL:ENSMUSP00000070341	3.17743	1.60958
TUBEs 1	Ubiquitin-protein ligase E3C	Kiaa0010;Ube3c	Q80U95	ENSEMBL:ENSMUSP00000045998	7.05685	1.15545
TUBEs 1	UDP glucuronosyltransferase 1 family, polypeptide A1;UDP glycosyltransferase 1 family polypeptide A1;UDP-glucuronosyltransferase 1A1;Bilirubin-specific UDPGT;UDP-glucuronosyltransferase 1-2;UGT1A2;MCG14318, isoform CRA_b;Putative uncharacterized protein;UDP glucuronosyltransferase 1 family, polypeptide A2;Ugt1a2 protein;UDP glycosyltransferase 1 family polypeptide A2;Phenol UDP-glucuronosyltransf…	Ugt1a1;UGT;Ugt1;mCG_14318;Ugt1a2;Ugt1a6;Ugt1a6a;Ugt1a6b;Ugt1a9;Ugt1a7;Ugt1a10;Ugt1a7c;Ugt1a13;Ugt1a5;LE137;Ugt1a12	Q561M6;Q6XL50;Q9R0A4;P70691;Q545X2;Q6XL49;Q64435;Q6NSR5;Q6XL46;Q6XL47;Q8R0P3;Q6ZQM8;Q5FW80;Q6XL43;B2RT14;Q6XL48;Q76K67;Q62452;A6H6W3	REFSEQ:NP_964007;REFSEQ:NP_038729;REFSEQ:NP_659545;NP_958812;ENSEMBL:ENSMUSP00000108762;ENSMUSP00000108763;REFSEQ:NP_964004;REFSEQ:NP_964003;TREMBL:Q6XL43;REFSEQ:XP_911442;REFSEQ:NP_964005;REFSEQ:NP_964006	0.41369	0.126405
TUBEs 1	UDP glucuronosyltransferase 2 family, polypeptide B36;Putative uncharacterized protein;MCG1788	Ugt2b36;mCG_1788	B9EIY3;Q3UEC9;Q3UEP4	REFSEQ:NP_001025038	1.8057	1.25741
TUBEs 1	UDP-glucose 6-dehydrogenase;Putative uncharacterized protein;UDP-glucose dehydrogenase	Ugdh;mCG_10270	O70475;Q3TI06;Q3TJ71;Q3TJE8;Q3TS38;Q3UIZ1	REFSEQ:NP_033492;TREMBL:Q3UIZ1;ENSEMBL:ENSMUSP00000113972	-0.695786	0.0258517
TUBEs 1	UDP-glucose pyrophosphorylase;UTP--glucose-1-phosphate uridylyltransferase;Putative uncharacterized protein;Ugp2 protein	Ugp2	Q91ZJ5-1;Q91ZJ5;Q91ZJ5-2;Q3U548;Q8R0M2	REFSEQ:NP_647458;ENSEMBL:ENSMUSP00000056324;ENSMUSP00000105203	-0.131353	0.140953
TUBEs 1	Uncharacterized protein C1orf50 homolog;Expressed sequence AU022252, isoform CRA_c;Novel protein	230696;AU022252;mCG_6295;RP23-344D2.9;RP23-344D2.9-002	Q5EBG8;A2A7Q3	REFSEQ:NP_001012400	6.50966	2.37314
TUBEs 1	Uncharacterized protein KIAA0564 homolog;Putative uncharacterized protein	Kiaa0564;1300010F03Rik	Q8CC88-1;Q8CC88;Q8CC88-2;Q9DBH4	SWISS-PROT:Q8CC88-1;ENSEMBL:ENSMUSP00000038214;TREMBL:Q9DBH4	-3.24832	1.51639
TUBEs 1	UPF0363 protein C7orf20 homolog		Q9D1H7-1;Q9D1H7;Q9D1H7-2	REFSEQ:NP_080545;REFSEQ:NP_001156788	0.760376	0.0797326
TUBEs 1	Up-regulated during skeletal muscle growth protein 5	Usmg5	Q78IK2	ENSEMBL:ENSMUSP00000093713	-0.978956	0.0298125
TUBEs 1	Urate oxidase;Uricase	Uox;mCG_11801	P25688;Q543J0;Q8C7K4	REFSEQ:NP_033500;ENSEMBL:ENSMUSP00000113649	6.0649	1.74651
TUBEs 1	Vimentin;Vim protein;Putative uncharacterized protein;Vimentin, isoform CRA_b	Vim;mCG_15706;RP23-185P20.1-001	P20152;A4IF59;Q3TFD9;Q3TWV0;Q3U6S1;Q3UAX1;Q3UD36;Q3V2S4;Q5FWJ3	REFSEQ:NP_035831;ENSEMBL:ENSMUSP00000049303;ENSEMBL:ENSMUSP00000024249;TREMBL:A2AKJ2;REFSEQ:NP_032717;REFSEQ:NP_035040;REFSEQ:NP_666212;ENSEMBL:ENSMUSP00000106718	4.54643	0.0200981
TUBEs 1	WD repeat-containing protein 26;WD repeat domain 26	Wdr26	Q8C6G8;B2RTG7	SWISS-PROT:Q8C6G8;ENSEMBL:ENSMUSP00000106682	4.15516	1.14462
TUBEs 1	WD repeat-containing protein 81;Putative uncharacterized protein;Wdr81 protein	Wdr81;BC054822	Q5ND34-1;Q5ND34;Q3UU62;Q68EM0;Q6P8W0;Q8R159	REFSEQ:NP_620400	2.82736	0.877051
TUBEs 1	Xanthine dehydrogenase;Putative uncharacterized protein;Xdh protein	Xdh	B2RUJ7;Q3TAT6;Q3UMS6;Q99KV3;Q9CVF2	ENSEMBL:ENSMUSP00000024866;TREMBL:Q3TP30	-0.827627	0.0738519

## Sheet: UbiQapture
Method	Protein Names	Gene Names	Uniprot	Protein IDs	log2(REFED/FASTED)	-Log ANOVA p value
UbiQapture	(S)-3-amino-2-methylpropionate transaminase;4-aminobutyrate aminotransferase, mitochondrial;GABA aminotransferase;Gamma-amino-N-butyrate transaminase;L-AIBAT;Putative uncharacterized protein	Abat;Gabat	P61922-1;P61922;Q3V1S0;P61922-2;Q3U0M2	REFSEQ:NP_766549;ENSEMBL:ENSMUSP00000111505	-0.156728	0.701797
UbiQapture	[Acyl-carrier-protein] malonyltransferase;Malonyl-CoA-acyl carrier protein transacylase, mitochondrial;Mitochondrial malonyltransferase	Mcat;Mt	Q8R3F5	ENSEMBL:ENSMUSP00000051569	0.0758529	0.197211
UbiQapture	[Pyruvate dehydrogenase [lipoamide]] kinase isozyme 4, mitochondrial;Pyruvate dehydrogenase kinase isoform 4;Putative uncharacterized protein;Pyruvate dehydrogenase kinase, isoenzyme 4	Pdk4;mCG_6168	O70571;Q544J2	REFSEQ:NP_038771	-13.3473	2.094
UbiQapture	100 kDa coactivator;p100 co-activator;Staphylococcal nuclease domain-containing protein 1;Putative uncharacterized protein	Snd1;AL033314	Q78PY7;Q3TJ56;Q3TRW3;Q3TW51;Q3UZI3	ENSEMBL:ENSMUSP00000001460	0.147768	0.245035
UbiQapture	100 kDa coated vesicle protein A;Adapter-related protein complex 2 alpha-1 subunit;Adaptor protein complex AP-2 subunit alpha-1;Alpha1-adaptin;Alpha-adaptin A;AP-2 complex subunit alpha-1;Clathrin assembly protein complex 2 alpha-A large chain;Plasma membrane adaptor HA2/AP2 adaptin alpha A subunit	Adtaa;Ap2a1;Clapa1	P17426-1;P17426;P17426-2	ENSEMBL:ENSMUSP00000082519;ENSEMBL:ENSMUSP00000103489	-0.0355586	0.0457404
UbiQapture	102 kDa cadherin-associated protein;Alpha E-catenin;CAP102;Catenin alpha-1;Putative uncharacterized protein;Catenin (Cadherin associated protein), alpha 1;Catenin (Cadherin associated protein), alpha 1, isoform CRA_a	Catna1;Ctnna1;mCG_123912	P26231;Q3TGQ3;Q545R0;Q6NV50	ENSEMBL:ENSMUSP00000049007	0.30379	0.602643
UbiQapture	11beta-HSD1A;11-beta-hydroxysteroid dehydrogenase 1;Corticosteroid 11-beta-dehydrogenase isozyme 1;11B-hydroxysteroid dehydrogenase type 1;Hydroxysteroid 11-beta dehydrogenase 1;Putative uncharacterized protein	Hsd11;Hsd11b1	P50172;Q4JHD9;Q3TJI8	REFSEQ:NP_001038216;NP_032314;TREMBL:Q3TJI8	0.287187	0.39592
UbiQapture	12-3;Guanine nucleotide-binding protein subunit beta-2-like 1;p205;Receptor for activated C kinase;Receptor of activated protein kinase C 1	Gnb2l1;Gnb2-rs1	P68040	REFSEQ:NP_032169	0.167512	0.604153
UbiQapture	130 kDa leucine-rich protein;Leucine-rich PPR motif-containing protein, mitochondrial	Lrp130;Lrpprc	Q6PB66	REFSEQ:NP_082509	-0.0487755	0.0374623
UbiQapture	140 kDa Ser/Arg-rich domain protein;U2-associated protein SR140	Sr140	Q6NV83-1;Q6NV83;Q6NV83-3	ENSEMBL:ENSMUSP00000078602;ENSEMBL:ENSMUSP00000077482	0.0451169	0.000731318
UbiQapture	14-3-3 protein epsilon;Putative uncharacterized protein;Tyrosine 3-monooxygenase/tryptophan 5-monooxygenase activation protein, epsilon polypeptide;Tyrosine 3-monooxygenase/tryptophan 5-monooxygenase activation protein, epsilon polypeptide, isoform CRA_c	Ywhae;mCG_10775;RP23-78H4.1-001	P62259;Q3V453;Q5SS40;Q8BPH1	REFSEQ:NP_033562;REFSEQ:NP_061224;REFSEQ:NP_061223;REFSEQ:NP_035868;REFSEQ:NP_035869;ENSEMBL:ENSMUSP00000106602;ENSEMBL:ENSMUSP00000104060	0.126947	0.0221712
UbiQapture	14-3-3 protein zeta/delta;Protein kinase C inhibitor protein 1;SEZ-2;Putative uncharacterized protein	Ywhaz	P63101;Q3UA58	REFSEQ:NP_035870	2.76854	1.28402
UbiQapture	15S Mg(2+)-ATPase p97 subunit;Transitional endoplasmic reticulum ATPase;Valosin-containing protein;Putative uncharacterized protein	Vcp	Q01853;Q8BNF8	REFSEQ:NP_033529;SWISS-PROT:Q9D3R6-1;REFSEQ:NP_081997	-0.113128	0.257507
UbiQapture	17 kDa myosin light chain;Myosin light chain 3;Myosin light chain alkali 3;Myosin light polypeptide 6;Smooth muscle and nonmuscle myosin light chain alkali 6;Myosin light polypeptide 6 alkali smooth muscle and non-muscle protein;Putative uncharacterized protein;MCG140959, isoform CRA_a;Myl6 protein;Myosin, light polypeptide 6, alkali, smooth muscle and non-muscle	Myl6;Myln;Gm8894;mCG_140959	Q60605-2;Q60605;B0LAC7;Q3TIG9;Q642K0	TREMBL:B0LAC7;Q3TIG9;Q642K0;ENSEMBL:ENSMUSP00000074216;ENSEMBL:ENSMUSP00000026428	11.9615	2.00631
UbiQapture	17-beta-hydroxysteroid dehydrogenase 11;17-beta-hydroxysteroid dehydrogenase XI;Dehydrogenase/reductase SDR family member 8;Estradiol 17-beta-dehydrogenase 11;Dehydrogenase/reductase (SDR family) member 8, isoform CRA_b;Hydroxysteroid (17-beta) dehydrogenase 11;Dehydrogenase/reductase (SDR family) member 8, isoform CRA_a	Dhrs8;Hsd17b11;Pan1b;mCG_1164;RP23-102H7.2-001;RP23-102H7.2-002	Q9EQ06-1;Q9EQ06;A8Y5N3;Q9EQ06-2;A8Y5N2	REFSEQ:NP_444492;ENSEMBL:ENSMUSP00000113455;REV__REFSEQ:NP_081876;REV__TREMBL:Q9D5T8	0.388875	0.186816
UbiQapture	17-beta-hydroxysteroid dehydrogenase 12;3-ketoacyl-CoA reductase;Estradiol 17-beta-dehydrogenase 12;KIK-I;Hydroxysteroid (17-beta) dehydrogenase 12;Hydroxysteroid (17-beta) dehydrogenase 12, isoform CRA_b;Hydroxysteroid (17-beta)dehydrogenase 12;Putative uncharacterized protein	Hsd17b12;Kik1;mCG_18031;RP23-41P22.3-001	O70503-1;O70503;Q0VGQ1;Q9CSR6	REFSEQ:NP_062631;REV__REFSEQ:NP_076331;XP_621314;REV__TREMBL:Q9CV95;Q9QZX5;REV__REFSEQ:XP_901443	0.252593	0.399259
UbiQapture	17-beta-hydroxysteroid dehydrogenase 4;3-alpha,7-alpha,12-alpha-trihydroxy-5-beta-cholest-24-enoyl-CoA hydratase;3-hydroxyacyl-CoA dehydrogenase;D-bifunctional protein;Peroxisomal multifunctional enzyme type 2;Putative uncharacterized protein	Edh17b4;Hsd17b4	P51660;Q3TT11;Q3UHW2	REFSEQ:NP_032318	0.300414	0.07637
UbiQapture	17-beta-hydroxysteroid dehydrogenase type 2;Estradiol 17-beta-dehydrogenase 2;Testosterone 17-beta-dehydrogenase;Hsd17b2 protein	Edh17b2;Hsd17b2	P51658;Q91X35	ENSEMBL:ENSMUSP00000034304	0.461068	0.879215
UbiQapture	18S rRNA dimethylase;DIM1 dimethyladenosine transferase 1-like;Probable dimethyladenosine transferase;S-adenosylmethionine-6-N,N-adenosyl(rRNA) dimethyltransferase;Putative uncharacterized protein	Dimt1;Dimt1l	Q9D0D4;Q3UK38	ENSEMBL:ENSMUSP00000022203	-8.11241	0.819298
UbiQapture	19 kDa FK506-binding protein;FK506-binding protein 11;Peptidyl-prolyl cis-trans isomerase FKBP11;Rotamase	Fkbp11	Q9D1M7	ENSEMBL:ENSMUSP00000003445	0.397149	0.83611
UbiQapture	1-acylglycerol-3-phosphate O-acyltransferase 2;1-acyl-sn-glycerol-3-phosphate acyltransferase beta;Lysophosphatidic acid acyltransferase beta;1-acylglycerol-3-phosphate O-acyltransferase 2 (Lysophosphatidic acid acyltransferase, beta);1-acylglycerol-3-phosphate O-acyltransferase 2 (Lysophosphatidic acid acyltransferase, beta), isoform CRA_a;Putative uncharacterized protein	Agpat2;mCG_11366;RP23-125H15.1-001	Q8K3K7;Q059U0;Q9CWA8	REFSEQ:NP_080488;ENSEMBL:ENSMUSP00000099965	1.02802	1.6936
UbiQapture	1-Cys peroxiredoxin;Acidic calcium-independent phospholipase A2;Antioxidant protein 2;Non-selenium glutathione peroxidase;Peroxiredoxin-6;Peroxiredoxin 6;Putative uncharacterized protein;MKIAA0106 protein	Aop2;Ltw4;Prdx5;Prdx6;mKIAA0106	O08709;Q53ZU7;Q6A0D0;Q6GT24;Q8BPD3	SWISS-PROT:O08709;REFSEQ:NP_031479;ENSEMBL:ENSMUSP00000050703;TREMBL:Q8BPD3;ENSEMBL:ENSMUSP00000054562	0.97866	0.484409
UbiQapture	2,3-cyclic-nucleotide 3-phosphodiesterase;2,3-cyclic nucleotide 3 phosphodiesterase;Cyclic nucleotide phosphodiesterase 1, isoform CRA_b;Putative uncharacterized protein	Cnp;Cnp1;mCG_20506;RP24-319D9.2-001	P16330-1;P16330;Q3TYV5;P16330-2;Q09J73;Q3TYL9	REFSEQ:NP_034053;TREMBL:Q09J73;Q3TYL9	0.507367	0.657598
UbiQapture	2,4-dienoyl-CoA reductase [NADPH];2,4-dienoyl-CoA reductase, mitochondrial;2,4-dienoyl CoA reductase 1, mitochondrial;Decr1 protein;Putative uncharacterized protein	Decr1;RP23-338J24.3-001	Q9CQ62;Q4FJK0	REFSEQ:NP_080448	-0.194737	0.664515
UbiQapture	2,4-dienoyl-CoA reductase 2;Peroxisomal 2,4-dienoyl-CoA reductase;Putative uncharacterized protein;2-4-dienoyl-Coenzyme A reductase 2, peroxisomal	Decr2;Pdcr;mCG_1579	Q9WV68;Q3TR93;Q3UEY0;Q3UVJ7	REFSEQ:NP_036063	0.382041	0.982848
UbiQapture	20 kDa nuclear cap-binding protein;NCBP 20 kDa subunit;Nuclear cap-binding protein subunit 2	Cbp20;Ncbp2	Q9CQ49	REFSEQ:NP_080830;ENSEMBL:ENSMUSP00000110832	-0.45271	0.0650569
UbiQapture	24 kDa peroxisomal intrinsic membrane protein;Peroxisomal membrane protein 4	Pmp24;Pxmp4;mCG_3687;RP23-109C16.6-001;RP23-109C16.6-002	Q9JJW0;A2AKD5;A2AKD6	REFSEQ:NP_067509;ENSEMBL:ENSMUSP00000105325	0.339551	1.06578
UbiQapture	24-dehydrocholesterol reductase;3-beta-hydroxysterol delta-24-reductase	Dhcr24;Kiaa0018;mCG_2395;RP23-97O7.9-001	Q8VCH6;B1B0I4	REFSEQ:NP_444502	2.50359	3.9621
UbiQapture	26S protease regulatory subunit 10B;26S proteasome AAA-ATPase subunit RPT4;Proteasome 26S subunit ATPase 6;Proteasome subunit p42;Proteasome (Prosome, macropain) 26S subunit, ATPase, 6;Proteasome (Prosome, macropain) 26S subunit, ATPase, 6, isoform CRA_b;Psmc6 protein	Psmc6;Sug2;mCG_2025	P62334;Q14AQ1;Q8QZS9	ENSEMBL:ENSMUSP00000022380	11.0299	2.11282
UbiQapture	26S protease regulatory subunit 4;26S proteasome AAA-ATPase subunit RPT2;Proteasome 26S subunit ATPase 1;MCG122657;Putative uncharacterized protein	Psmc1;mCG_122657	P62192;Q542I9	ENSEMBL:ENSMUSP00000021595	0.48207	0.91285
UbiQapture	26S protease regulatory subunit 7;26S proteasome AAA-ATPase subunit RPT1;Proteasome 26S subunit ATPase 2;Protein MSS1;Putative uncharacterized protein	Mss1;Psmc2	P46471;Q3U5V3;Q3UIH5;Q8BVQ9	REFSEQ:NP_035318	1.33722	0.865918
UbiQapture	26S protease regulatory subunit 8;26S proteasome AAA-ATPase subunit RPT6;p45/SUG;Proteasome 26S subunit ATPase 5;Proteasome subunit p45;Protease (Prosome, macropain) 26S subunit, ATPase 5;Protease (Prosome, macropain) 26S subunit, ATPase 5, isoform CRA_a;Psmc5 protein	Psmc5;Sug1;mCG_3214;RP23-418O11.3-001	P62196;B1ARK2;Q99KR1	REFSEQ:NP_032976	0.0862117	0.343851
UbiQapture	26S proteasome non-ATPase regulatory subunit 1;26S proteasome regulatory subunit RPN2;26S proteasome regulatory subunit S1;Psmd1 protein;Putative uncharacterized protein	Psmd1	Q3TXS7;A0JLU3;Q05CG9;Q5HZG6;Q8BU34;Q8CGG2;Q8CGI9	REFSEQ:NP_081633	0.398284	0.291418
UbiQapture	26S proteasome non-ATPase regulatory subunit 2;26S proteasome regulatory subunit RPN1;26S proteasome regulatory subunit S2;26S proteasome subunit p97;Putative uncharacterized protein;MCG129789, isoform CRA_b;Psmd2 protein	Psmd2;mCG_129789	Q8VDM4;Q3TI61;Q3TIP0;Q3TKV1;Q3TW71;Q3TWL6;Q3TXV1;Q3U9Y8;Q80V77;Q99JX8;Q9CRK7	ENSEMBL:ENSMUSP00000007212	0.199765	0.83928
UbiQapture	26S proteasome non-ATPase regulatory subunit 4;26S proteasome regulatory subunit RPN10;26S proteasome regulatory subunit S5A;Multiubiquitin chain-binding protein;Putative uncharacterized protein	Mcb1;Psmd4	O35226-2;O35226;Q3ULG4;O35226-1;Q9CY29;O35226-3	ENSEMBL:ENSMUSP00000071589;REFSEQ:NP_032977;ENSEMBL:ENSMUSP00000113554	0.310892	0.18959
UbiQapture	26S proteasome non-ATPase regulatory subunit 6;26S proteasome regulatory subunit RPN7;26S proteasome regulatory subunit S10;p42A;Putative uncharacterized protein	Psmd6	Q99JI4;Q8C1T2	REFSEQ:NP_079826	1.56885	0.773239
UbiQapture	28S ribosomal protein S10, mitochondrial;Mrps10 protein;Putative uncharacterized protein	Mrps10	Q80ZK0;Q501J4;Q3UVS8	REFSEQ:NP_001139684;REFSEQ:NP_001139683;REFSEQ:NP_898909	-0.0693203	0.0577946
UbiQapture	28S ribosomal protein S12, mitochondrial;MT-RPS12	Mrps12;Rpms12	O35680	ENSEMBL:ENSMUSP00000062066	-0.619139	0.401644
UbiQapture	28S ribosomal protein S14, mitochondrial	Mrps14	Q9CR88	REFSEQ:NP_079750;ENSEMBL:ENSMUSP00000107285	0.186125	0.602131
UbiQapture	28S ribosomal protein S15, mitochondrial;Mitochondrial ribosomal protein S15;Mitochondrial ribosomal protein S15, isoform CRA_a	Mrps15;Rpms15;mCG_10869;RP23-140F18.2-001	Q9DC71;A2A8Y4	REFSEQ:NP_079820	-0.215205	0.599816
UbiQapture	28S ribosomal protein S16, mitochondrial	Mrps16;Rpms16	Q9CPX7	ENSEMBL:ENSMUSP00000055619	-0.0202466	0.109553
UbiQapture	28S ribosomal protein S17, mitochondrial	Mrps17;Rpms17	Q9CQE3	REFSEQ:NP_079726	-0.238384	0.832594
UbiQapture	28S ribosomal protein S18-1, mitochondrial;28S ribosomal protein S18c, mitochondrial;Mitochondrial ribosomal protein S18C, isoform CRA_a;Putative uncharacterized protein	Mrps18c;mCG_1083	Q8R2L5;Q8BTZ9	REFSEQ:NP_081102;ENSEMBL:ENSMUSP00000108522;ENSEMBL:ENSMUSP00000108519	0.0255889	0.0907169
UbiQapture	28S ribosomal protein S18-2, mitochondrial;28S ribosomal protein S18b, mitochondrial;Putative uncharacterized protein;Mitochondrial ribosomal protein S18B, isoform CRA_c	Mrps18b;mCG_141135	Q99N84-1;Q99N84;Q3THT9;Q3TKB7;Q99N84-2;Q542W5	ENSEMBL:ENSMUSP00000025305;TREMBL:Q542W5	-0.0594263	0.126462
UbiQapture	28S ribosomal protein S2, mitochondrial;Putative uncharacterized protein	Mrps2	Q924T2;Q8BQ99	REFSEQ:NP_536700;ENSEMBL:ENSMUSP00000028004	-0.0976893	0.200503
UbiQapture	28S ribosomal protein S21, mitochondrial;MCG16762, isoform CRA_a;Mitochondrial ribosomal protein S21	Mrps21;Rpms21;mCG_16762	P58059;Q059G7	REFSEQ:NP_510964;ENSEMBL:ENSMUSP00000056657	0.0110219	0.0835712
UbiQapture	28S ribosomal protein S22, mitochondrial	Mrps22;Rpms22	Q9CXW2	ENSEMBL:ENSMUSP00000035034	0.00871402	0.0431895
UbiQapture	28S ribosomal protein S23, mitochondrial;Putative uncharacterized protein;Mitochondrial ribosomal protein S23;Mitochondrial ribosomal protein S23, isoform CRA_a;Mrps23 protein;Mitochondrial ribosomal protein S23, isoform CRA_b	Mrps23;mCG_7673;RP23-199A2.5-001;RP23-199A2.5-002;RP23-199A2.5-003;RP23-199A2.5-004;RP23-199A2.5-005	Q8VE22;Q3THH3;Q5SXC8;Q99LZ4;Q3TI14;A7M7Q8;Q5SXC7;Q5SXC9	REFSEQ:NP_077136;TREMBL:Q99LZ4;ENSEMBL:ENSMUSP00000113512;TREMBL:A7M7Q8;ENSEMBL:ENSMUSP00000090471;ENSEMBL:ENSMUSP00000103548	-0.0140897	0.00290246
UbiQapture	28S ribosomal protein S24, mitochondrial	Mrps24	Q9CQV5	REFSEQ:NP_080356	-0.215968	0.541045
UbiQapture	28S ribosomal protein S25, mitochondrial;MFLJ00023 protein	Mrps25;Rpms25;mFLJ00023	Q9D125;Q6KAU3	REFSEQ:NP_079854;ENSEMBL:ENSMUSP00000031914	-0.11772	0.295684
UbiQapture	28S ribosomal protein S26, mitochondrial	Mrps26	Q80ZS3	REFSEQ:NP_997090	-0.0448694	0.120556
UbiQapture	28S ribosomal protein S27, mitochondrial;Mrps27 protein	Mrps27	Q8BK72;Q80ZI4	ENSEMBL:ENSMUSP00000062326	-0.00876679	0.0169073
UbiQapture	28S ribosomal protein S28, mitochondrial	Mrps28	Q9CY16	REFSEQ:NP_079710	-0.176859	0.491959
UbiQapture	28S ribosomal protein S29, mitochondrial;Death-associated protein 3	Dap3;Mrps29	Q9ER88-1;Q9ER88;Q9ER88-2	REFSEQ:NP_075370;ENSEMBL:ENSMUSP00000103115	-0.089372	0.247623
UbiQapture	28S ribosomal protein S30, mitochondrial	Mrps30	Q9D0G0	REFSEQ:NP_067531	-0.174381	0.341429
UbiQapture	28S ribosomal protein S31, mitochondrial;Imogen 38	Imogn38;Mrps31	Q61733	ENSEMBL:ENSMUSP00000033934;REV__ENSEMBL:ENSMUSP00000033934	0.0219416	0.0497968
UbiQapture	28S ribosomal protein S32, mitochondrial;39S ribosomal protein L31, mitochondrial;39S ribosomal protein L42, mitochondrial	D10Ertd322e;Mrpl42;Mrps32	Q9CPV3	ENSEMBL:ENSMUSP00000075226	-0.43388	0.178658
UbiQapture	28S ribosomal protein S33, mitochondrial;Ganglioside-induced differentiation-associated-protein 3;MCG4664, isoform CRA_b;Mitochondrial ribosomal protein S33;Putative uncharacterized protein	Gdap3;Mrps33;mCG_4664	Q9D2R8;Q58DZ5	REFSEQ:NP_034400;REFSEQ:NP_001010930	-0.229954	0.697338
UbiQapture	28S ribosomal protein S34, mitochondrial;T-complex expressed gene 2 protein	Mrps34;Tce2	Q9JIK9	REFSEQ:NP_075749;REV__ENSEMBL:ENSMUSP00000053027	-0.21195	0.899006
UbiQapture	28S ribosomal protein S35, mitochondrial	Mrps35	Q8BJZ4	SWISS-PROT:Q8BJZ4;REFSEQ:NP_663548	-0.123659	0.301544
UbiQapture	28S ribosomal protein S5, mitochondrial;Mitochondrial ribosomal protein S5;Mitochondrial ribosomal protein S5, isoform CRA_b;Putative uncharacterized protein	Mrps5;mCG_3033;RP23-105O13.7-001	Q99N87;A2AHS8;Q3U2U4	REFSEQ:NP_084239;TREMBL:B2FDG7	-0.110775	0.460248
UbiQapture	28S ribosomal protein S6, mitochondrial;Putative uncharacterized protein	Mrps6;Rpms6	P58064;Q3TLQ4	REFSEQ:NP_536704	-0.0783092	0.217119
UbiQapture	28S ribosomal protein S7, mitochondrial;Mitchondrial ribosomal protein S7;Mitchondrial ribosomal protein S7, isoform CRA_a	Mrps7;mCG_6619;RP23-392H19.13-001	Q80X85;A2A9W4	REFSEQ:NP_079581	-0.0413574	0.102461
UbiQapture	2-amino-3-ketobutyrate coenzyme A ligase, mitochondrial;Aminoacetone synthase;Glycine acetyltransferase;Putative uncharacterized protein	Gcat;Kbl	O88986;Q9CZ08	ENSEMBL:ENSMUSP00000006544	-0.398464	1.05972
UbiQapture	2-arachidonoylglycerol hydrolase;Abhydrolase domain-containing protein 12;Monoacylglycerol lipase ABHD12	Abhd12	Q99LR1	REFSEQ:NP_077785	1.42189	0.63336
UbiQapture	2-arachidonoylglycerol hydrolase;Abhydrolase domain-containing protein 6;Monoacylglycerol lipase ABHD6;Putative uncharacterized protein	Abhd6	Q8R2Y0-1;Q8R2Y0;Q8R2Y0-2;Q9D375	ENSEMBL:ENSMUSP00000026313;SWISS-PROT:Q8R2Y0-2	-0.144913	0.225628
UbiQapture	2-methyl branched chain acyl-CoA dehydrogenase;2-methylbutyryl-coenzyme A dehydrogenase;Short/branched chain specific acyl-CoA dehydrogenase, mitochondrial;Putative uncharacterized protein;Acyl-Coenzyme A dehydrogenase, short/branched chain	Acadsb	Q9DBL1;Q3V2R9;Q7TMY2	ENSEMBL:ENSMUSP00000113948;REFSEQ:NP_080102	8.0443	0.821117
UbiQapture	2-oxoglutarate dehydrogenase complex component E2;Dihydrolipoamide succinyltransferase component of 2-oxoglutarate dehydrogenase complex;Dihydrolipoyllysine-residue succinyltransferase component of 2-oxoglutarate dehydrogenase complex, mitochondrial;E2K	Dlst	Q9D2G2-1;Q9D2G2	ENSEMBL:ENSMUSP00000060346	-1.49447	0.272452
UbiQapture	3 beta-hydroxysteroid dehydrogenase type 5;3 beta-hydroxysteroid dehydrogenase type V;3-beta-hydroxy-5-ene steroid dehydrogenase;NADPH-dependent 3-beta-hydroxy-Delta(5)-steroid dehydrogenase;Progesterone reductase	Hsd3b5	Q61694	ENSEMBL:ENSMUSP00000041442;TREMBL:A2AEP7	-0.0741107	0.0764486
UbiQapture	3 beta-hydroxysteroid dehydrogenase/Delta 5-->4-isomerase type 3;3 beta-hydroxysteroid dehydrogenase/Delta 5-->4-isomerase type III;3-beta-hydroxy-5-ene steroid dehydrogenase;3-beta-hydroxy-Delta(5)-steroid dehydrogenase;Delta-5-3-ketosteroid isomerase;Progesterone reductase;Steroid Delta-isomerase;Hydroxysteroid dehydrogenase-2, delta<5>-3-beta;MCG140534, isoform CRA_a;Hydroxy-delta-5-steroid de…	Hsd3b3;mCG_140534;RP23-112E4.4-001;RP23-112E4.4-006;RP23-112E4.4-005;RP23-112E4.3-001;Hsd3b6;mCG_19918;RP23-112E4.5-001;3beta-Hsd VI;RP23-112E4.4-003	P26150;B1ARN8;B1ARP1;Q5FW73;B1ARN9;B1ARN7;O35469;Q541Q1;Q3UQN7;Q76CU3;Q7TPU0;B1ARP0	REFSEQ:NP_001155214;NP_001155215;NP_001155216;NP_001155217;REFSEQ:NP_001012306;TREMBL:B1ARN9;REFSEQ:NP_694873;SWISS-PROT:O35469;REFSEQ:NP_038849;TREMBL:B1ARP0;REFSEQ:NP_032319	0.33639	1.74197
UbiQapture	3,4-dihydroxy-5-hexaprenylbenzoate methyltransferase;Dihydroxyhexaprenylbenzoate methyltransferase;Hexaprenyldihydroxybenzoate methyltransferase, mitochondrial;Coenzyme Q3 homolog methyltransferase (Yeast);Coenzyme Q3 homolog, methyltransferase (Yeast);Putative uncharacterized protein	Coq3;mCG_2931;RP23-38K18.5-001	Q8BMS4;A2AJT6;Q3TLJ6;Q3UQM8	REFSEQ:NP_766275	-10.0684	0.821156
UbiQapture	33 kDa VAMP-associated protein;Vesicle-associated membrane protein-associated protein A	Vap33;Vapa	Q9WV55	ENSEMBL:ENSMUSP00000024897	1.64153	0.771079
UbiQapture	34 kDa peroxisomal membrane protein;Peroxisomal membrane protein PMP34;Solute carrier family 25 member 17	Pmp34;Pmp35;Slc25a17	O70579	ENSEMBL:ENSMUSP00000023040	0.745613	0.792711
UbiQapture	37 kDa laminin receptor precursor;37 kDa oncofetal antigen;37/67 kDa laminin receptor;40S ribosomal protein SA;67 kDa laminin receptor;Laminin receptor 1;Laminin-binding protein precursor p40;OFA/iLRP;Laminin receptor	Lamr1;P40-8;Rpsa	P14206;B2CY77	ENSEMBL:ENSMUSP00000035105;ENSEMBL:ENSMUSP00000087466	0.327956	1.35743
UbiQapture	38 kDa FK506-binding protein;FK506-binding protein 8;FKBPR38;Peptidyl-prolyl cis-trans isomerase FKBP8;Rotamase;FK-506-binding protein 38	Fkbp38;Fkbp8;Sam11;fkbp38	O35465-2;O35465;O35465-1;C9K0Z7	REFSEQ:NP_001104536;REFSEQ:NP_034353	0.636205	1.07573
UbiQapture	39S ribosomal protein L1, mitochondrial;Putative uncharacterized protein	Mrpl1	Q99N96;Q9CUL8;Q9D3F3	REFSEQ:NP_444388;REFSEQ:NP_001034173	-0.0816035	0.164439
UbiQapture	39S ribosomal protein L10, mitochondrial;Mitochondrial ribosomal protein L10;Mitochondrial ribosomal protein L10, isoform CRA_b	Mrpl10;mCG_13232;RP23-428N4.6-001	Q3TBW2;A2A714	REFSEQ:NP_080430;ENSEMBL:ENSMUSP00000103244	-0.103403	0.219296
UbiQapture	39S ribosomal protein L11, mitochondrial	Mrpl11	Q9CQF0	ENSEMBL:ENSMUSP00000025836	-0.0412516	0.0558306
UbiQapture	39S ribosomal protein L12, mitochondrial	Mrpl12;Rpml12	Q9DB15	REFSEQ:NP_081480	-0.184734	0.038333
UbiQapture	39S ribosomal protein L13, mitochondrial;Mrpl13 protein	Mrpl13	Q9D1P0;Q05CB9;Q7TMH5	ENSEMBL:ENSMUSP00000023000	-0.0700125	0.103375
UbiQapture	39S ribosomal protein L14, mitochondrial	Mrpl14	Q9D1I6	REFSEQ:NP_081008	-0.206993	0.776352
UbiQapture	39S ribosomal protein L15, mitochondrial	Mrpl15	Q9CPR5-1;Q9CPR5	ENSEMBL:ENSMUSP00000111200;REFSEQ:NP_079576	-0.0611091	0.194897
UbiQapture	39S ribosomal protein L16, mitochondrial;Putative uncharacterized protein	Mrpl16	Q99N93;Q9CSU4	ENSEMBL:ENSMUSP00000025586	-0.016337	0.0584121
UbiQapture	39S ribosomal protein L17, mitochondrial	Mrpl17	Q9D8P4-1;Q9D8P4	REFSEQ:NP_079577	-0.0197976	0.0187253
UbiQapture	39S ribosomal protein L18, mitochondrial;Putative uncharacterized protein	Mrpl18	Q9CQL5;Q8BTQ6	REFSEQ:NP_080586	-0.0774789	0.0635466
UbiQapture	39S ribosomal protein L19, mitochondrial;Putative uncharacterized protein;Mitochondrial ribosomal protein L19	Mrpl19	Q9D338;Q3URF5;Q6P8U3	REFSEQ:NP_080766	-0.135729	0.424108
UbiQapture	39S ribosomal protein L2, mitochondrial;Mitochondrial ribosomal protein L2;Mitochondrial ribosomal protein L2, isoform CRA_d;Mitochondrial ribosomal protein L2, isoform CRA_c	Mrpl2;mCG_2358;RP23-76I16.2-001;RP23-76I16.2-003;RP23-76I16.2-002	Q9D773;B1B1D6;B1B1D8;B1B1D7	REFSEQ:NP_079578;ENSEMBL:ENSMUSP00000109057;ENSEMBL:ENSMUSP00000109056	-0.0545161	0.216112
UbiQapture	39S ribosomal protein L20, mitochondrial;Mitochondrial ribosomal protein L20;Mitochondrial ribosomal protein L20, isoform CRA_b;Mrpl20 protein	Mrpl20;mCG_23357;RP23-242K15.8-001	Q9CQL4;A2AD94;Q91YJ4	REFSEQ:NP_079846	-0.0447953	0.12887
UbiQapture	39S ribosomal protein L21, mitochondrial;MCG3895, isoform CRA_a;Mitochondrial ribosomal protein L21;MCG3895, isoform CRA_b	D9Wsu149;Mrpl21;mCG_3895;RP23-179N14.1-001;RP23-179N14.1-002	Q9D1N9-1;Q9D1N9;A8Y5G1;Q9D1N9-2;A8Y5G2	ENSEMBL:ENSMUSP00000025743;REFSEQ:NP_758456	-0.0370794	0.108654
UbiQapture	39S ribosomal protein L22, mitochondrial	Mrpl22	Q8BU88	REFSEQ:NP_778166	-0.172196	0.55656
UbiQapture	39S ribosomal protein L23, mitochondrial;L23 mitochondrial-related protein;MCG128338;MCG130909, isoform CRA_a;Mitochondrial ribosomal protein L23;Novel protein similar to mitochondrial ribosomal protein L23 (Mrpl23)	L23mrp;Mrpl23;AL603651.6-001;mCG_128338;mCG_130909;OTTMUSG00000013301;RP23-313J15.3-001	O35972;A2ASM3;Q8CHW3	REFSEQ:NP_035418;XP_001475242;XP_001475261;XP_001476659;XP_001476678	0.0119817	0.0060635
UbiQapture	39S ribosomal protein L24, mitochondrial	Mrpl24	Q9CQ06	REFSEQ:NP_080867	-0.348356	0.730868
UbiQapture	39S ribosomal protein L27, mitochondrial;MCG50294;Mitochondrial ribosomal protein L27;Mitochondrial ribosomal protein L27, isoform CRA_a;Mitochondrial ribosomal protein L27, isoform CRA_b	Mrpl27;EG622268;Gm6304;mCG_1801;mCG_50294;RP23-290B5.4-001	Q99N92;Q5SUY2	REFSEQ:NP_444391;XP_001474707;XP_892550	0.0108471	0.0111083
UbiQapture	39S ribosomal protein L28, mitochondrial	Mrpl28	Q9D1B9	REFSEQ:NP_077189	-0.0580402	0.171503
UbiQapture	39S ribosomal protein L3, mitochondrial;Mrpl3 protein;Putative uncharacterized protein;Mitochondrial ribosomal protein L3	Mrpl3	Q99N95;Q05DC5;Q8BTD7;Q91XB2	REFSEQ:NP_444389	-0.134522	0.143192
UbiQapture	39S ribosomal protein L30, mitochondrial	Mrpl30	Q9D7N6	REFSEQ:NP_081374	0.27295	0.323242
UbiQapture	39S ribosomal protein L32, mitochondrial;Heart-expressed gene 1 protein	Heg1;Mrpl32	Q9DCI9	ENSEMBL:ENSMUSP00000015816	-0.084736	0.198538
UbiQapture	39S ribosomal protein L33, mitochondrial	Mrpl33	Q9CQP0	REFSEQ:NP_080072;TREMBL:Q8R0E2	0.0871728	0.123508
UbiQapture	39S ribosomal protein L34, mitochondrial	Mrpl34	Q99N91	ENSEMBL:ENSMUSP00000044497	-0.345393	0.0155918
UbiQapture	39S ribosomal protein L37, mitochondrial;Mitochondrial ribosomal protein L37	Mrpl37;mCG_16083;RP23-97J2.3-001	Q921S7;B1AS38	REFSEQ:NP_079776	-0.149518	0.360363
UbiQapture	39S ribosomal protein L38, mitochondrial	Mrpl38	Q8K2M0-1;Q8K2M0;Q8K2M0-2	REFSEQ:NP_077139;SWISS-PROT:Q8K2M0-2	-0.115734	0.105186
UbiQapture	39S ribosomal protein L4, mitochondrial	MNCb-3848;Mrpl4	Q9DCU6	ENSEMBL:ENSMUSP00000003386	-0.165521	0.623511
UbiQapture	39S ribosomal protein L40, mitochondrial;Nuclear localization signal-containing protein deleted in velocardiofacial syndrome homolog;Mitochondrial ribosomal protein L40;Putative uncharacterized protein	Mrpl40;Nlvcf;mCG_126587	Q9Z2Q5;Q3UKS6	REFSEQ:NP_035052;ENSEMBL:ENSMUSP00000113065	0.0326183	0.0140773
UbiQapture	39S ribosomal protein L41, mitochondrial;MCG55255;Mitochondrial ribosomal protein L41	Mrpl41;mCG_55255;RP23-226M2.3-001	Q9CQN7;A2AJ87	REFSEQ:NP_001026978	-0.0429669	0.0397641
UbiQapture	39S ribosomal protein L44, mitochondrial;MCG21676;Putative uncharacterized protein	Mrpl44;mCG_21676	Q9CY73-2;Q9CY73;Q3U0J0;Q3U9C4;Q3UKG1	ENSEMBL:ENSMUSP00000027464	-0.0608085	0.169622
UbiQapture	39S ribosomal protein L45, mitochondrial;Mitochondrial ribosomal protein L45	Mrpl45;mCG_13230;RP23-157O10.1-001	Q9D0Q7;A2A9T8	REFSEQ:NP_080203;TREMBL:A2A9T9	-0.265889	0.438839
UbiQapture	39S ribosomal protein L46, mitochondrial;Putative uncharacterized protein	Mrpl46	Q9EQI8;Q9D9V9	REFSEQ:NP_075820	-0.128478	0.340511
UbiQapture	39S ribosomal protein L47, mitochondrial	Mrpl47	Q8K2Y7	REFSEQ:NP_083293	-0.134844	0.23453
UbiQapture	39S ribosomal protein L48, mitochondrial;MCG2852, isoform CRA_a;Mitochondrial ribosomal protein L48	Mrpl48;mCG_2852	Q8JZS9;A2VCS1	REFSEQ:NP_942128;TREMBL:A2VCS1	-0.00861455	0.075105
UbiQapture	39S ribosomal protein L49, mitochondrial;Putative uncharacterized protein	Mrpl49	Q9CQ40;Q8BTB8	ENSEMBL:ENSMUSP00000007482;TREMBL:Q8BTB8	-0.16582	0.498947
UbiQapture	39S ribosomal protein L50, mitochondrial;Mitochondrial ribosomal protein L50	Mrpl50;mCG_14283;RP23-34B24.3-001	Q8VDT9;A2AKK8	REFSEQ:NP_848718	-0.078978	0.325214
UbiQapture	39S ribosomal protein L51, mitochondrial;bMRP-64	Mrp64;Mrpl51	Q9CPY1	REFSEQ:NP_079871	-0.0338368	0.06852
UbiQapture	39S ribosomal protein L52, mitochondrial	Mrpl52	Q9D0Y8-1;Q9D0Y8	ENSEMBL:ENSMUSP00000010550	-0.269764	0.376304
UbiQapture	39S ribosomal protein L53, mitochondrial	Mrpl53	Q9D1H8	REFSEQ:NP_081020	-0.0764044	0.125022
UbiQapture	39S ribosomal protein L54, mitochondrial	Mrpl54	Q9CPW3	REFSEQ:NP_079593	-0.0630532	0.0468451
UbiQapture	39S ribosomal protein L55, mitochondrial	Mrpl55	Q9CZ83-2;Q9CZ83;Q9CZ83-1	ENSEMBL:ENSMUSP00000104412;ENSMUSP00000104414;ENSMUSP00000104415;REFSEQ:NP_080311	-0.0197231	0.11778
UbiQapture	39S ribosomal protein L9, mitochondrial;Mitochondrial ribosomal protein L9;Mitochondrial ribosomal protein L9, isoform CRA_b;Putative uncharacterized protein	Mrpl9;mCG_5008	Q99N94;Q14B21;Q8CA04;Q3UK02	REFSEQ:NP_084392;ENSEMBL:ENSMUSP00000096475	-0.0947067	0.137585
UbiQapture	3-beta-hydroxysteroid-Delta(8),Delta(7)-isomerase;Cholestenol Delta-isomerase;Delta(8)-Delta(7) sterol isomerase;Emopamil-binding protein;Phenylalkylamine Ca2+ antagonist (Emopamil) binding protein;Phenylalkylamine Ca2+ antagonist (Emopamil) binding protein, isoform CRA_a	Ebp;Msi;mCG_3912;RP23-27I6.10-001;RP23-27I6.10-002	P70245;A2AC28;A2AC29	REFSEQ:NP_031924;TREMBL:A2AC29	1.32812	0.789484
UbiQapture	3D3/LYRIC;Lysine-rich CEACAM1 co-isolated protein;Metadherin;Metastasis adhesion protein;Protein LYRIC	Lyric;Mtdh	Q80WJ7	ENSEMBL:ENSMUSP00000022865	-0.163219	0.125105
UbiQapture	3-hydroxy-3-methylglutaryl coenzyme A synthase;Hydroxymethylglutaryl-CoA synthase, mitochondrial;cDNA fis, clone TRACH2006528,highly similar to HYDROXYMETHYLGLUTARYL-COA SYNTHASE, MITOCHONDRIAL (EC 4.1.3.5)	Hmgcs2	P54869;Q8N7N8	REFSEQ:NP_032282	-0.671671	0.941198
UbiQapture	3-hydroxybutyrate dehydrogenase;Putative uncharacterized protein	Bdh1;Bdh	A1E283;Q3UL45	REFSEQ:NP_001116155;NP_780386	-0.0229652	0.131733
UbiQapture	3-ketoacyl-CoA thiolase B, peroxisomal;Acetyl-CoA acyltransferase B;Beta-ketothiolase B;Peroxisomal 3-oxoacyl-CoA thiolase B;Putative uncharacterized protein;MCG21883, isoform CRA_e;Acaa1a protein;MCG21883, isoform CRA_b	Acaa1;Acaa1b;Acaa1a;mCG_21883;D9Ertd25e	Q8VCH0;Q3TUU3;Q3UKM0;Q3UPU8;Q8BLD7;Q8R343	REFSEQ:NP_666342;TREMBL:Q8BLD7;Q8R343	0.260059	0.356014
UbiQapture	3-ketoacyl-CoA thiolase;Acetyl-CoA acyltransferase;Beta-ketothiolase;TP-beta;Trifunctional enzyme subunit beta, mitochondrial	Hadhb	Q99JY0	REFSEQ:NP_663533	0.0245594	0.123772
UbiQapture	3-methylcrotonyl-CoA carboxylase 1;3-methylcrotonyl-CoA carboxylase biotin-containing subunit;3-methylcrotonyl-CoA:carbon dioxide ligase subunit alpha;Methylcrotonoyl-CoA carboxylase subunit alpha, mitochondrial;Putative uncharacterized protein	Mcca;Mccc1	Q99MR8;Q3TVD9	REFSEQ:NP_076133;TREMBL:Q3TVD9	1.37911	2.26783
UbiQapture	3-oxo-5-alpha-steroid 4-dehydrogenase 1;SR type 1;Steroid 5-alpha-reductase 1;Putative uncharacterized protein	Srd5a1	Q68FF9;Q8BUR8	ENSEMBL:ENSMUSP00000089097;TREMBL:Q8BUR8	0.0644105	0.0826441
UbiQapture	3-oxoacyl-[acyl-carrier-protein] reductase;Carbonyl reductase family member 4;Quinone reductase CBR4	Cbr4	Q91VT4	REFSEQ:NP_663570	-0.111519	0.130185
UbiQapture	40S ribosomal protein S10;Putative uncharacterized protein;MCG21688;Ribosomal protein S10	Rps10;mCG_21688;RP24-535O17.1-001;RP24-535O17.1-002	P63325;Q3U9P0;Q5M9K7;Q3UW83	REFSEQ:NP_080239;ENSEMBL:ENSMUSP00000025052	0.194827	0.775755
UbiQapture	40S ribosomal protein S12	mCG_132913;mCG_6749;Rps12	Q6ZWZ6	REFSEQ:NP_035425;XP_001478109;ENSEMBL:ENSMUSP00000073879;ENSEMBL:ENSMUSP00000098820;ENSEMBL:ENSMUSP00000072568	0.18856	0.413043
UbiQapture	40S ribosomal protein S13;MCG10205;MCG11549;MCG123365, isoform CRA_c;Putative uncharacterized protein;Ribosomal protein S13;Rps13 protein	Rps13;mCG_10205;mCG_11549;mCG_123365	P62301;Q5BLJ7;Q921R2	ENSEMBL:ENSMUSP00000082124;ENSMUSP00000091035	0.161739	0.642037
UbiQapture	40S ribosomal protein S14;Ribosomal protein S14;Putative uncharacterized protein	Rps14;rps14	P62264;O70569;Q3UJS5	REFSEQ:NP_065625;ENSEMBL:ENSMUSP00000072558	-0.0679323	0.0141507
UbiQapture	40S ribosomal protein S15;RIG protein;Putative uncharacterized protein	Rig;Rps15	P62843;Q3UK70;Q3UXS6	REFSEQ:NP_033117;ENSEMBL:ENSMUSP00000100997;TREMBL:Q3UXS6	0.363918	1.4263
UbiQapture	40S ribosomal protein S15a;Putative uncharacterized protein;Ribosomal protein S15A;Ribosomal protein S15a, isoform CRA_c	Rps15a;mCG_141494	P62245;Q5M9M4	REFSEQ:NP_733769;ENSEMBL:ENSMUSP00000084742;ENSEMBL:ENSMUSP00000071121;ENSEMBL:ENSMUSP00000084014	0.0313263	0.110647
UbiQapture	40S ribosomal protein S17;Putative uncharacterized protein;MCG15301, isoform CRA_a;Ribosomal protein S17	Rps17;mCG_15301	P63276;Q3TK12;Q5M9L7;Q8BT90	REFSEQ:NP_033118;ENSEMBL:ENSMUSP00000059158	-0.0468719	0.066177
UbiQapture	40S ribosomal protein S18;Ke-3;Putative uncharacterized protein;MCG23000, isoform CRA_b;Ribosomal protein S18;MCG116671;Ribosomal protein S18 (Rps18) pseudogene	Rps18;mCG_23000;mCG_116671;OTTMUSG00000000655;RP23-371K8.1-001	P62270;Q3TW65;Q561N5;Q5SVZ5	ENSEMBL:ENSMUSP00000008812;ENSEMBL:ENSMUSP00000088922;ENSEMBL:ENSMUSP00000079301;ENSEMBL:ENSMUSP00000071929	0.010063	0.1197
UbiQapture	40S ribosomal protein S2;40S ribosomal protein S4;Protein LLRep3;Ribosomal protein S2;Putative uncharacterized protein;MCG12811, isoform CRA_b;MCG142391	Llrep3;Rps2;Rps4;LLRep3;mCG_12811;mCG_142391	P25444;O89072;Q3TI78;Q3TL20;Q3TLE5;Q3TXR5;Q3TXS9;Q58EU3;Q3UB36	REFSEQ:NP_032529;XP_001002026;XP_001477099;XP_916624;TREMBL:Q3UB36;ENSEMBL:ENSMUSP00000093124;ENSEMBL:ENSMUSP00000100598;ENSEMBL:ENSMUSP00000095922;ENSEMBL:ENSMUSP00000110610;ENSEMBL:ENSMUSP00000071402;TREMBL:Q3V2B9	0.0296567	0.0490047
UbiQapture	40S ribosomal protein S20;MCG3574;Putative uncharacterized protein;Ribosomal protein S20	Rps20;mCG_3574;RP23-24J10.1-001	P60867;Q5BLK2	REFSEQ:NP_080423	0.184178	0.394268
UbiQapture	40S ribosomal protein S21;MCG6739, isoform CRA_a;Ribosomal protein S21;MCG6739, isoform CRA_b;Putative uncharacterized protein	Rps21;mCG_6739;RP23-16P3.4-001	Q9CQR2;A2ABW8;Q8C1L7	REFSEQ:NP_079863;ENSEMBL:ENSMUSP00000070985	0.481671	1.77963
UbiQapture	40S ribosomal protein S23;Ribosomal protein S23;Putative uncharacterized protein	Rps23	P62267;Q497E1;Q9CSN9;Q9CWI9;Q9CZI5	ENSEMBL:ENSMUSP00000054490;ENSEMBL:ENSMUSP00000095178	0.143477	0.573589
UbiQapture	40S ribosomal protein S24	Rps24;mCG_126607;mCG_7861	P62849-1;P62849;Q3TIF8;Q5M9M7;Q9CQK2;Q9CY61;Q9D7P1;Q9DCA4;P62849-3;P62849-2	ENSEMBL:ENSMUSP00000108003;ENSEMBL:ENSMUSP00000074112;ENSEMBL:ENSMUSP00000108001;ENSEMBL:ENSMUSP00000077825;ENSEMBL:ENSMUSP00000089809;ENSEMBL:ENSMUSP00000111765	-0.150825	0.484395
UbiQapture	40S ribosomal protein S25;MCG10725, isoform CRA_a;Putative uncharacterized protein;Ribosomal protein S25	Rps25;mCG_10725	P62852;Q58EA6	ENSEMBL:ENSMUSP00000079180;ENSEMBL:ENSMUSP00000111798	0.00252142	0.106476
UbiQapture	40S ribosomal protein S26;MCG18667;MCG9347;Putative uncharacterized protein;Ribosomal protein S26	Rps26;mCG_18667;mCG_9347	P62855;Q497N1	ENSEMBL:ENSMUSP00000026420;ENSMUSP00000076447	0.165184	0.389424
UbiQapture	40S ribosomal protein S27	Rps27	Q6ZWU9	ENSEMBL:ENSMUSP00000060523	0.0872409	0.131116
UbiQapture	40S ribosomal protein S27a;MCG13441;MCG15222;Ribosomal protein S27a;Ribosomal protein S27A;Putative uncharacterized protein;Ubc protein;Ubiquitin;Ubiqutin subunit 1;Ubiquitin B;MCG23377, isoform CRA_a;60S ribosomal protein L40;CEP52;MCG23116, isoform CRA_a;MCG6478;Novel protein identical to ubiquitin A-52 residue ribosomal protein fusion product 1 Uba52;Uba52 protein;Ubiquitin A-52 residue riboso…	Rps27a;Uba80;Ubcep1;mCG_13441;mCG_15222;RP23-92B18.5-003;Ubc;Uba52;Ubb;Ubcep2;EG216818;mCG_23377;RP23-234K24.1-001;RP23-234K24.1-002;mCG_23116;mCG_6478;RP23-24J10.5-001	P62983;Q642L7;Q3TWD1;Q8VC46;P62991;A5JUZ1;Q3TH47;Q8R0Z9;Q922B0;Q922Z8;Q6NZC5;Q78XY9;Q5SX22;P62984;Q66JP1;B0LAC2	REFSEQ:NP_001029037;NP_077239;XP_001481004;XP_889611;TREMBL:Q3TWD1;REFSEQ:NP_062613;XP_001471749;ENSEMBL:ENSMUSP00000107019;REFSEQ:NP_035794;TREMBL:Q5SX22;ENSEMBL:ENSMUSP00000113804;ENSEMBL:ENSMUSP00000104347;REFSEQ:NP_001098627;NP_063936;TREMBL:B0LAC2;ENSEMBL:ENSMUSP00000109177;ENSEMBL:ENSMUSP00000080543	0.191412	0.31603
UbiQapture	40S ribosomal protein S27-like	Rps27l	Q6ZWY3	REFSEQ:NP_080743	-0.0192496	0.162028
UbiQapture	40S ribosomal protein S28;MCG22987, isoform CRA_a;Ribosomal protein S28;Rps28 protein	Rps28;mCG_22987	P62858;Q059I1	ENSEMBL:ENSMUSP00000110013;ENSEMBL:ENSMUSP00000082253;ENSEMBL:ENSMUSP00000098214;ENSEMBL:ENSMUSP00000089074;ENSMUSP00000089087	0.257575	0.840602
UbiQapture	40S ribosomal protein S29	Rps29	P62274	REFSEQ:NP_033119;XP_900017;XP_918427;ENSEMBL:ENSMUSP00000071652;ENSEMBL:ENSMUSP00000079061	0.36178	1.18897
UbiQapture	40S ribosomal protein S3;Ribosomal protein S3;Putative uncharacterized protein;Ribosomal protein S3, isoform CRA_g	Rps3;mCG_7040	P62908;O89068;Q3UCL7;Q3UK56;Q5YLW3;Q9CZP6;Q9D0A2	REFSEQ:NP_036182;ENSEMBL:ENSMUSP00000102713	0.0563208	0.142045
UbiQapture	40S ribosomal protein S3a;Protein TU-11;Putative uncharacterized protein;MCG1128, isoform CRA_c;Ribosomal protein S3A	Rps3a;mCG_1128	P97351;Q3U5P8;Q3UAC2;Q3UJU5;Q564F3;Q9D1S3	ENSEMBL:ENSMUSP00000029722;ENSEMBL:ENSMUSP00000073864;ENSEMBL:ENSMUSP00000096784	-0.0288241	0.0484328
UbiQapture	40S ribosomal protein S4, X isoform;Putative uncharacterized protein;MCG116623;Ribosomal protein S4 X-linked;Ribosomal protein S4, X-linked	Rps4;Rps4x;mCG_116623;RP23-331B22.2-001	P62702;Q3UXQ6;Q545F8;Q545X8	REFSEQ:NP_033120;ENSEMBL:ENSMUSP00000096104	0.0561864	0.116843
UbiQapture	40S ribosomal protein S6;Phosphoprotein NP33;Putative uncharacterized protein;MCG6542, isoform CRA_f;Ribosomal protein S6	Rps6;mCG_6542;RP24-468M3.2-001	P62754;Q3TL53;Q5BLK1;Q8BT09	REFSEQ:NP_033122;XP_001003926;ENSEMBL:ENSMUSP00000111807	-0.033399	0.00634937
UbiQapture	40S ribosomal protein S7;Putative uncharacterized protein;Ribosomal protein S7;Ribosomal protein S7 transcript variant A	Rps7;Rps7A	P62082;Q4FZE6	ENSEMBL:ENSMUSP00000073880;ENSEMBL:ENSMUSP00000100516;ENSEMBL:ENSMUSP00000100505	0.189036	0.515253
UbiQapture	40S ribosomal protein S8;Ribosomal protein S8	Rps8;mCG_14435;RP23-59L24.9-001;mCG_7626;OTTMUSG00000000623;RP23-169M24.1-001	P62242;Q3UA25;Q3UJU6;Q497E9;Q9CQW4;Q9CRJ5;Q5M9L9;Q5SZV3	REFSEQ:NP_033124;XP_001474155;XP_001474171;TREMBL:Q5M9L9;REFSEQ:XP_001477347;ENSEMBL:ENSMUSP00000090184;ENSEMBL:ENSMUSP00000082858	-0.0378123	0.0215313
UbiQapture	40S ribosomal protein S9;Rps9 protein;Putative uncharacterized protein	Rps9	Q6ZWN5;Q96EC0;Q9CXW7	REFSEQ:NP_084043;ENSEMBL:ENSMUSP00000104263;ENSEMBL:ENSMUSP00000104264;ENSEMBL:ENSMUSP00000099458;REFSEQ:NP_081845;SWISS-PROT:Q58A65-5;ENSEMBL:ENSMUSP00000024979;ENSEMBL:ENSMUSP00000090452;SWISS-PROT:Q58A65-3;REFSEQ:NP_001020601;ENSEMBL:ENSMUSP00000098131	-0.0331185	0.0105311
UbiQapture	49 kDa TATA box-binding protein-interacting protein;DNA helicase p50;Pontin 52;RuvB-like 1;TIP49a;MCG130614;Putative uncharacterized protein	Ruvbl1;Tip49;Tip49a;mCG_130614	P60122;Q3U1C2;Q3UJN2	REFSEQ:NP_062659;TREMBL:Q3UJN2	-0.438711	0.0266469
UbiQapture	4-nitrophenol 2-hydroxylase;CYPIIE1;Cytochrome P450 2E1;Cytochrome P450-ALC;Cytochrome P450-J	Cyp2e;Cyp2e1;Cyp2e-1	Q05421;Q0PGA1	ENSEMBL:ENSMUSP00000026552;TREMBL:Q0PGA1;TREMBL:Q0PGA0	-0.302665	0.465493
UbiQapture	50 kDa nuclear polyadenylated RNA-binding protein;Brain protein F41;Bruno-like protein 2;CUG triplet repeat RNA-binding protein 1;CUG-BP- and ETR-3-like factor 1;CUGBP Elav-like family member 1;Deadenylation factor CUG-BP;Deadenylation factor EDEN-BP;Embryo deadenylation element-binding protein homolog;RNA-binding protein BRUNOL-2	Brunol2;Celf1;Cugbp;Cugbp1	P28659-4;P28659;P28659-1;P28659-3	REFSEQ:NP_059064;ENSEMBL:ENSMUSP00000064323;ENSMUSP00000107078;REFSEQ:NP_941955;ENSEMBL:ENSMUSP00000107075	-0.994265	0.431694
UbiQapture	5-3 exoribonuclease 2;Protein Dhm1;5-3 exoribonuclease 2, isoform CRA_f	Dhm1;Xrn2;mCG_4604;RP23-236O6.1-001	Q9DBR1-1;Q9DBR1;A2ATK1	REFSEQ:NP_036047	-0.429401	0.768769
UbiQapture	56 kDa selenium-binding protein;Selenium-binding protein 1;56 kDa acetaminophen-binding protein;Selenium-binding protein 2	Lpsb;Selenbp1;Lpsb2;Selenbp2	P17563;Q63836	REFSEQ:NP_033176;XP_001471746;REFSEQ:NP_062287	-10.7407	1.18125
UbiQapture	59 kDa dystrophin-associated protein A1 basic component 1;Beta-1-syntrophin;Syntrophin-2	Snt2b1;Sntb1	Q99L88-1;Q99L88;Q99L88-2	REFSEQ:NP_057876;ENSEMBL:ENSMUSP00000105829;ENSEMBL:ENSMUSP00000037324;ENSEMBL:ENSMUSP00000028991;REFSEQ:NP_033254	0.228555	0.300804
UbiQapture	5-aminolevulinate synthase, nonspecific, mitochondrial;5-aminolevulinic acid synthase 1;Delta-ALA synthase 1;Delta-aminolevulinate synthase 1;Putative uncharacterized protein	Alas1	Q8VC19;Q3V0B2	REFSEQ:NP_065584;ENSEMBL:ENSMUSP00000073725;REV__REFSEQ:NP_941027;REFSEQ:NP_033783;REFSEQ:NP_001095916;REV__TREMBL:Q91X66;REV__REFSEQ:NP_112469;REV__REFSEQ:NP_081479;REV__REFSEQ:NP_080823;REV__ENSEMBL:ENSMUSP00000107906	-3.03363	1.70811
UbiQapture	5-beta-cholestane-3-alpha,7-alpha,12-alpha-triol 27-hydroxylase;Cytochrome P450 27;Cytochrome P-450C27/25;Sterol 26-hydroxylase, mitochondrial;Sterol 27-hydroxylase;Vitamin D(3) 25-hydroxylase;Cyp27a1 protein	Cyp27a1	Q9DBG1;Q99LX3	ENSEMBL:ENSMUSP00000027356	0.242857	0.33794
UbiQapture	60 kDa chaperonin;60 kDa heat shock protein, mitochondrial;Chaperonin 60;Heat shock protein 60;HSP-65;Mitochondrial matrix protein P1	Hsp60;Hspd1	P63038-1;P63038	REFSEQ:NP_034607	-0.202418	0.140171
UbiQapture	60 kDa SS-A/Ro ribonucleoprotein;TROVE domain family member 2;Putative uncharacterized protein;TROVE domain family, member 2;Ribonucleoprotein	Ssa2;Trove2;mCG_19761;Ro	O08848;Q3TJ75;Q80W12;Q8R562	REFSEQ:NP_038863	0.621511	3.37151
UbiQapture	60S acidic ribosomal protein P0;60S ribosomal protein L10E;MCG17387, isoform CRA_a;Ribosomal protein, large, P0;Putative uncharacterized protein	Arbp;Rplp0;mCG_17387	P14869;Q5FWB6;Q5M8R8	REFSEQ:NP_031501;REV__REFSEQ:NP_031663	-0.0995749	0.0856924
UbiQapture	60S acidic ribosomal protein P1;MCG10168;Putative uncharacterized protein;Ribosomal protein, large, P1;Rplp1 protein	Rplp1;mCG_10168	P47955;Q58E35	ENSEMBL:ENSMUSP00000008036	0.283	1.05718
UbiQapture	60S acidic ribosomal protein P2	Rplp2	P99027	REFSEQ:NP_080296	-0.0776858	0.0472184
UbiQapture	60S ribosomal protein L10;Protein QM homolog;60S ribosomal protein L10-like	Qm;Rpl10;Rpl10l	Q6ZWV3;P86048	REFSEQ:NP_443067;XP_001479819;XP_001479953;XP_001480054;XP_001480060;ENSEMBL:ENSMUSP00000100795;TREMBL:B7FAU6	0.0170783	0.188033
UbiQapture	60S ribosomal protein L11;MCG5487, isoform CRA_b;Ribosomal protein L11;Rpl11 protein	Rpl11;mCG_5487;RP23-49E16.1-001;RP23-49E16.1-002	Q9CXW4;A2BH07;Q8VC94;A2BH06	REFSEQ:NP_080195;ENSEMBL:ENSMUSP00000081663;ENSEMBL:ENSMUSP00000078001;ENSEMBL:ENSMUSP00000078670;ENSEMBL:ENSMUSP00000082771	0.240182	0.221095
UbiQapture	60S ribosomal protein L12;Putative uncharacterized protein;MCG18564, isoform CRA_a;MCG20026;Ribosomal protein L12;Rpl12 protein	Rpl12;mCG_18564;mCG_20026;RP23-365F1.2-001	P35979;Q3TIQ2;Q5BLK0;Q8C2K0;Q6DI58	REFSEQ:NP_033102;REFSEQ:XP_001476581;XP_136732;TREMBL:Q6DI58;ENSEMBL:ENSMUSP00000089637;ENSEMBL:ENSMUSP00000110951;REFSEQ:NP_848502;NP_851833;ENSEMBL:ENSMUSP00000023617;REFSEQ:NP_598870;ENSEMBL:ENSMUSP00000087045	-0.0262669	0.0264951
UbiQapture	60S ribosomal protein L13;A52	Rpl13	P47963	REFSEQ:NP_058018;XP_001473225;XP_001473412;XP_001475146;ENSEMBL:ENSMUSP00000078877;ENSEMBL:ENSMUSP00000086890;ENSMUSP00000105399	-0.0335281	0.0260008
UbiQapture	60S ribosomal protein L13a;Transplantation antigen P198;Tum-P198 antigen;MCG23455, isoform CRA_e;Putative uncharacterized protein;Ribosomal protein L13A;Rpl13a protein	P198;Rpl13a;Tstap198-7;mCG_23455	P19253;Q5M9M0	REFSEQ:NP_033464;ENSEMBL:ENSMUSP00000071763;REV__REFSEQ:NP_034079;REV__ENSEMBL:ENSMUSP00000102332;REV__ENSEMBL:ENSMUSP00000102331	-0.0303265	0.00335507
UbiQapture	60S ribosomal protein L14;Ribosomal protein L14	Rpl14;Gm9811	Q9CR57;B0LAB8	ENSEMBL:ENSMUSP00000077118;ENSEMBL:ENSMUSP00000111673	-0.0692817	0.118781
UbiQapture	60S ribosomal protein L15;Ribosomal protein L15	Rpl15;mCG_10029;RP23-205G15.1-001;RP23-205G15.1-003	Q9CZM2;Q3U7D2;Q5M8Q0;B8JKK2	REFSEQ:NP_079862;ENSEMBL:ENSMUSP00000100802;ENSEMBL:ENSMUSP00000098794;TREMBL:B8JKK2	-0.304878	0.520469
UbiQapture	60S ribosomal protein L17;Rpl17 protein;MCG123291, isoform CRA_d;MCG50776;Putative uncharacterized protein;Ribosomal protein L17;EG620155 protein	Rpl17;mCG_123291;mCG_50776;EG620155;Gm6133	Q9CPR4;Q505B1;Q6PHZ1;Q80V08;Q6ZWZ7;B2RY53	ENSEMBL:ENSMUSP00000082448;TREMBL:Q505B1;Q6PHZ1;Q80V08;ENSEMBL:ENSMUSP00000078654;ENSEMBL:ENSMUSP00000089551;ENSEMBL:ENSMUSP00000098125;TREMBL:B2RY53;ENSEMBL:ENSMUSP00000100733;ENSEMBL:ENSMUSP00000089419	-0.119026	0.0886673
UbiQapture	60S ribosomal protein L18;Ribosomal protein L18	Rpl18;RPL18;mCG_132477	P35980;Q0QEW9;Q58EW0;Q642K1	REFSEQ:NP_033103	-0.00967214	0.0121849
UbiQapture	60S ribosomal protein L18a;Putative uncharacterized protein	Rpl18a	P62717;Q3THJ0	ENSEMBL:ENSMUSP00000058368;ENSEMBL:ENSMUSP00000082845;REV__TREMBL:Q8BPD3	-0.189726	0.201472
UbiQapture	60S ribosomal protein L19;Ribosomal protein L19	Rpl19;mCG_11796;mCG_21896;RP23-309H19.6-001;RP23-309H19.6-002	P84099;Q5I0T8;A2A547	REFSEQ:NP_033104;XP_001475785;REFSEQ:NP_001152955	-0.155841	0.270034
UbiQapture	60S ribosomal protein L22;Heparin-binding protein HBp15;MCG12304;MCG130059;Putative uncharacterized protein;Ribosomal protein L22	Rpl22;mCG_12304;mCG_130059;RP23-421E12.9-001	P67984;Q4VAG4	REFSEQ:NP_033105;XP_001477749	-0.0251038	0.0153476
UbiQapture	60S ribosomal protein L22-like 1;MCG16976, isoform CRA_c;Ribosomal protein L22 like 1	Rpl22l1;mCG_16976	Q9D7S7-1;Q9D7S7;Q0VBA4	ENSEMBL:ENSMUSP00000043111	0.918432	2.2276
UbiQapture	60S ribosomal protein L23;Ribosomal protein L23;Ribosomal protein L23, isoform CRA_b	Rpl23;mCG_21892;RP23-386E10.5-001	P62830;A2A6F9	REFSEQ:NP_075029;TREMBL:A2A6F8	-0.0972546	0.196981
UbiQapture	60S ribosomal protein L23a;Rpl23a protein;MCG10806;Putative uncharacterized protein;Ribosomal protein L23a	Rpl23a;mCG_10806;RP23-185A18.4-001	P62751;Q4V9X9;Q5M9M5;Q91YK6	REFSEQ:NP_997406;XP_001480950;ENSEMBL:ENSMUSP00000100528;ENSEMBL:ENSMUSP00000097030;ENSEMBL:ENSMUSP00000093719;ENSEMBL:ENSMUSP00000097032;ENSMUSP00000097036;ENSEMBL:ENSMUSP00000097034;ENSMUSP00000097035;ENSEMBL:ENSMUSP00000100711;ENSEMBL:ENSMUSP00000082727;ENSEMBL:ENSMUSP00000100805;ENSEMBL:ENSMUSP00000082772;ENSEMBL:ENSMUSP00000096144;ENSEMBL:ENSMUSP00000100806	0.0532449	0.131227
UbiQapture	60S ribosomal protein L26;Silica-induced gene 20 protein;Putative uncharacterized protein;MCG50660, isoform CRA_a;MCG50660, isoform CRA_b;MCG6351;Ribosomal protein L26	Rpl26;mCG_50660;mCG_6351;RP23-396M19.1-001;RP23-396M19.1-003;RP23-396M19.1-002	P61255;Q3U7N1;Q4FZH2;B1ARA3;B1ARA5	REFSEQ:NP_033106;TREMBL:B1ARA3;ENSEMBL:ENSMUSP00000098576;ENSEMBL:ENSMUSP00000082495;ENSEMBL:ENSMUSP00000076909;REFSEQ:NP_001028520;TREMBL:B7ZCU9;SWISS-PROT:A3KGS3-2;ENSEMBL:ENSMUSP00000043364;ENSMUSP00000105609	-0.143171	0.173248
UbiQapture	60S ribosomal protein L27	Rpl27;mCG_15532;mCG_20222;RP23-328K2.2-001	P61358;Q5BLJ9;Q9CSM4	REFSEQ:NP_035419;XP_001473243;XP_984488;ENSEMBL:ENSMUSP00000102867	-0.178709	0.189854
UbiQapture	60S ribosomal protein L28;MCG13936;MCG20926, isoform CRA_a;Putative uncharacterized protein;Ribosomal protein L28	Rpl28;mCG_13936;mCG_20926	P41105;Q5M9J8;Q5M9N5	REFSEQ:NP_033107;XP_001478143;XP_001479100;ENSEMBL:ENSMUSP00000076818	-0.0271836	0.0490605
UbiQapture	60S ribosomal protein L29;MCG19505, isoform CRA_a;Putative uncharacterized protein;Ribosomal protein L29;Rpl29 protein	Rpl29;Rpl43;mCG_19505	P47915;Q5M8M8	REFSEQ:NP_033108;XP_979163;XP_990228;XP_996735;ENSEMBL:ENSMUSP00000075346;ENSEMBL:ENSMUSP00000096592;ENSEMBL:ENSMUSP00000100655;ENSEMBL:ENSMUSP00000100736	-0.918675	0.530711
UbiQapture	60S ribosomal protein L30;Rpl30 protein;MCG20799;MCG22431;MCG4898, isoform CRA_a;Putative uncharacterized protein;Ribosomal protein L30	Rpl30;mCG_20799;mCG_22431;mCG_4898	P62889;Q497D7;Q58DZ3;Q5PR15	REFSEQ:NP_001156957;NP_033109;XP_986026;XP_997463;ENSEMBL:ENSMUSP00000074714;ENSEMBL:ENSMUSP00000084183;ENSEMBL:ENSMUSP00000087700;ENSEMBL:ENSMUSP00000100731	-0.0258176	0.103781
UbiQapture	60S ribosomal protein L31;Rpl31 protein;MCG126194, isoform CRA_a;Putative uncharacterized protein;Ribosomal protein L31	Rpl31;mCG_126194	P62900;Q58DZ1;Q5M9K9;Q9CY93	ENSEMBL:ENSMUSP00000083722;ENSMUSP00000086021;ENSEMBL:ENSMUSP00000094805;ENSEMBL:ENSMUSP00000082215;ENSEMBL:ENSMUSP00000075797;ENSEMBL:ENSMUSP00000100502	0.0868362	0.383565
UbiQapture	60S ribosomal protein L32;Ribosomal protein L32	Rpl32	P62911;Q5PR09	REFSEQ:NP_742083;REFSEQ:NP_001078979;SWISS-PROT:P17932	-0.048234	0.0814598
UbiQapture	60S ribosomal protein L34	Rpl34	Q9D1R9	REFSEQ:NP_001005859;NP_081000;XP_001481222;ENSEMBL:ENSMUSP00000081485;ENSEMBL:ENSMUSP00000072164;ENSEMBL:ENSMUSP00000080380;ENSEMBL:ENSMUSP00000100531	-0.145291	0.121386
UbiQapture	60S ribosomal protein L35	Rpl35	Q6ZWV7	REFSEQ:NP_079868;XP_001472032;ENSEMBL:ENSMUSP00000089648	0.0619177	0.193818
UbiQapture	60S ribosomal protein L35a;MCG1036414;MCG115732;MCG121795;MCG128444;MCG130125, isoform CRA_a;MCG133520;Putative uncharacterized protein;Ribosomal protein L35A;Rpl35a protein	Rpl35a;mCG_1036414;mCG_115732;mCG_121795;mCG_128444;mCG_130125;mCG_133520	O55142;Q6ZWX1;Q8BQV7;Q9DC85	REFSEQ:NP_001123956;NP_001123957;NP_067313;XP_001472582;XP_001474472;XP_001474486;XP_001474693;XP_001474709;XP_001474737;XP_001475682;XP_001478748;XP_001479869;XP_001479993;XP_001480091;XP_001480314;XP_001480480;ENSEMBL:ENSMUSP00000087876;ENSEMBL:ENSMUSP00000087063;ENSEMBL:ENSMUSP00000077500	-0.0202042	0.0274609
UbiQapture	60S ribosomal protein L36	Rpl36;mCG_20352	Q5M9L1;Q6ZWZ4	ENSEMBL:ENSMUSP00000079340;ENSEMBL:ENSMUSP00000082867;ENSEMBL:ENSMUSP00000082452;ENSEMBL:ENSMUSP00000088626;ENSEMBL:ENSMUSP00000078747;REFSEQ:NP_444424;REFSEQ:NP_001035785	-0.181861	0.303993
UbiQapture	60S ribosomal protein L36a;60S ribosomal protein L44;MCG115063, isoform CRA_a;MCG1423;Putative uncharacterized protein;Ribosomal protein L36a;Ribosomal protein L36A	Rpl36a;Rpl44;mCG_115063;mCG_1423;RP23-26D22.2-001	P83882;Q5M9P1	REFSEQ:NP_063918;NP_079865;XP_001473523;XP_001475071;XP_001480174;ENSEMBL:ENSMUSP00000100587	-0.597077	0.091159
UbiQapture	60S ribosomal protein L37a;Putative uncharacterized protein;MCG112980, isoform CRA_a;MCG5220;Ribosomal protein L37a;Rpl37a protein	Rpl37a;mCG_112980;mCG_5220	P61514;Q3TLC1;Q3U8M3;Q4VAF2;Q5M9N6;Q9CYW3	ENSEMBL:ENSMUSP00000058919	-0.129964	0.231101
UbiQapture	60S ribosomal protein L38;MCG13615, isoform CRA_a;MCG14541;MCG7366;Putative uncharacterized protein;Ribosomal protein L38	Rpl38;mCG_13615;mCG_14541;mCG_7366;RP23-38A10.1-001	Q9JJI8;Q52KP0	REFSEQ:NP_001041522;NP_001041523;NP_075861;XP_919650;XP_978248;XP_983381	0.0901661	0.130705
UbiQapture	60S ribosomal protein L4;Putative uncharacterized protein;Ribosomal protein L4	Rpl4;mCG_12784	Q9D8E6;Q564E8;Q5ZEY2;Q9CSM5	ENSEMBL:ENSMUSP00000034966	0.0117108	0.07367
UbiQapture	60S ribosomal protein L5;Putative uncharacterized protein;MCG13589;Ribosomal protein L5	Rpl5;mCG_13589	P47962;Q3THE1;Q3U850;Q58EU6;Q3TKR5	REFSEQ:NP_058676;XP_001479502;TREMBL:Q3TKR5	0.0268452	0.0616458
UbiQapture	60S ribosomal protein L6;TAX-responsive enhancer element-binding protein 107	Rpl6;mCG_16023	P47911;Q3UCH0;Q3UFI4	REFSEQ:NP_035420;ENSEMBL:ENSMUSP00000094313	-0.0369864	0.135344
UbiQapture	60S ribosomal protein L7;Putative uncharacterized protein;Ribosomal protein L7	Rpl7	P14148;Q3TK73;Q3UBI6;Q5M9N8	REFSEQ:NP_035421;ENSEMBL:ENSMUSP00000085823;ENSEMBL:ENSMUSP00000091668;REFSEQ:NP_001074831;ENSEMBL:ENSMUSP00000042544;TREMBL:Q3TIP5	0.0109128	0.0401941
UbiQapture	60S ribosomal protein L7a;Surfeit locus protein 3;MCG11348;Putative uncharacterized protein;Ribosomal protein L7a;Ribosomal protein L7A;Rpl7a protein	Rpl7a;Surf3;Surf-3;mCG_11348;RP23-414L19.4-001	P12970;Q58ET1;Q5EBG5;Q6P1A9;Q80UT7	REFSEQ:NP_038749;XP_990387;ENSEMBL:ENSMUSP00000082477;ENSEMBL:ENSMUSP00000071166;ENSEMBL:ENSMUSP00000091314;ENSEMBL:ENSMUSP00000087632;ENSEMBL:ENSMUSP00000092843;ENSEMBL:ENSMUSP00000071496;ENSEMBL:ENSMUSP00000092345;TREMBL:Q8CDE3;ENSEMBL:ENSMUSP00000098212;ENSEMBL:ENSMUSP00000037431;TREMBL:Q8C565;REFSEQ:NP_543123;ENSEMBL:ENSMUSP00000079107	-0.147671	0.249813
UbiQapture	60S ribosomal protein L8;Putative uncharacterized protein;Ribosomal protein L8	Rpl8	P62918;Q3THC7;Q3UJS0;Q9Z237	ENSEMBL:ENSMUSP00000004072	-0.0786671	0.0320688
UbiQapture	60S ribosomal protein L9;MCG10266, isoform CRA_a;Putative uncharacterized protein;Ribosomal protein L9	Rpl9;mCG_10266	P51410;Q5EBQ6;Q5M9J5	REFSEQ:NP_035422;XP_001479025;XP_001479032;ENSEMBL:ENSMUSP00000057235;ENSEMBL:ENSMUSP00000074987;ENSEMBL:ENSMUSP00000113391	0.085723	0.194049
UbiQapture	63 kDa membrane protein;Cytoskeleton-associated protein 4	Ckap4	Q8BMK4	ENSEMBL:ENSMUSP00000050336	-0.0621762	0.347542
UbiQapture	66 kDa tyrosine-rich heat shock protein;67 kDa polymerase-associated factor;Eukaryotic translation initiation factor 3 subunit 6-interacting protein;Eukaryotic translation initiation factor 3 subunit E-interacting protein;Eukaryotic translation initiation factor 3 subunit L;HSP-66Y;PAF67	Eif3eip;Eif3l;Eif3s6ip;Paf67	Q8QZY1	ENSEMBL:ENSMUSP00000038839	-0.234267	0.279851
UbiQapture	78 kDa glucose-regulated protein;Heat shock 70 kDa protein 5;Immunoglobulin heavy chain-binding protein;Heat shock 70kD protein 5 (Glucose-regulated protein);Heat shock 70kD protein 5 (Glucose-regulated protein), isoform CRA_a;Putative uncharacterized protein	Grp78;Hspa5;mCG_21276;RP23-446N16.1-001	P20029;A2AUF6;Q3TI47;Q3TKF8;Q3TUS2;Q3TWF2;Q3U6V3;Q3U7T8;Q3U9G2;Q3UEM8;Q9DC41	REFSEQ:NP_001156906;NP_071705	0.775588	2.33686
UbiQapture	7-alpha-hydroxy-4-cholesten-3-one 12-alpha-hydroxylase;7-alpha-hydroxycholest-4-en-3-one 12-alpha-hydroxylase;CYPVIIIB1;Cytochrome P450 8B1;Sterol 12-alpha-hydroxylase	Cyp12;Cyp8b1	O88962	REFSEQ:NP_034142	-0.142685	0.183585
UbiQapture	7SK snRNA methylphosphate capping enzyme	Bcdin3;Bipl1;D5Wsu46e;Mepce	Q8K3A9	REFSEQ:NP_659162	-0.344831	0.582009
UbiQapture	80 kDa nuclear cap-binding protein;Nuclear cap-binding protein subunit 1;Putative uncharacterized protein	Cbp80;Ncbp1;AU014645	Q3UYV9;Q3TLK3	REFSEQ:NP_001028373	-0.140347	0.855802
UbiQapture	94 kDa glucose-regulated protein;Endoplasmic reticulum resident protein 99;Endoplasmin;Heat shock protein 90 kDa beta member 1;Polymorphic tumor rejection antigen 1;Tumor rejection antigen gp96;Heat shock protein 90kDa beta (Grp94), member 1;Putative uncharacterized protein;Heat shock protein 90, beta (Grp94), member 1	Grp94;Hsp90b1;Tra1;Tra-1;mCG_8346	P08113;Q3UAD6;Q3UBU0;Q8C2R2;Q8CCY5;Q91V38;Q9CW12	REFSEQ:NP_035761	0.0847014	0.160386
UbiQapture	A kinase (PRKA) anchor protein 1;Putative uncharacterized protein;A-kinase anchor protein 1, mitochondrial;Dual specificity A-kinase-anchoring protein 1;Protein kinase A-anchoring protein 1;Spermatid A-kinase anchor protein	Akap1;RP23-243J8.1-001;Akap	B1AR25;Q9CTT7;O08715-4;O08715;B2KGS8;O08715-5	REFSEQ:NP_001036006;NP_033778;ENSEMBL:ENSMUSP00000103537;ENSEMBL:ENSMUSP00000103535;SWISS-PROT:O08715-5	-0.0628872	0.00209143
UbiQapture	A18 hnRNP;Cold-inducible RNA-binding protein;Glycine-rich RNA-binding protein CIRP	Cirbp;Cirp	P60824	REFSEQ:NP_031731;ENSEMBL:ENSMUSP00000052642	-0.338354	0.124941
UbiQapture	A45;CCT-delta;T-complex protein 1 subunit delta	Cct4;Cctd;mCG_8764;RP24-143D17.2-001	P80315;Q3TII0;Q3UJZ8;Q564F4	REFSEQ:NP_033967	0.185131	0.202134
UbiQapture	A6L;ATP synthase protein 8;F-ATPase subunit 8	Atp8;mt-Atp8;Mtatp8;ATP8;mt-Atp6;ATPase 8;ATPase8	P03930;A3R404;Q7JCZ0	ENSEMBL:ENSMUSP00000080995	-0.0632009	0.151672
UbiQapture	AAA-ATPase TOB3;ATPase family AAA domain-containing protein 3;ATPase family, AAA domain containing 3A;MCG142032;Putative uncharacterized protein	Atad3;Atad3a;Kiaa1273;mCG_142032;RP23-242K15.3-001	Q925I1-1;Q925I1;A2AD89;Q3TA78;Q925I1-2	REFSEQ:NP_849534;SWISS-PROT:Q925I1-2	-0.303552	0.376621
UbiQapture	AAM-B protein;MCG20149, isoform CRA_a;Methyltransferase like 7A1;Putative uncharacterized protein;MCG20149, isoform CRA_d	Aam-B;Mettl7a;Mettl7a1;mCG_20149	Q5K4Q9;Q8C6B0;Q9D7S5	ENSEMBL:ENSMUSP00000065271;TREMBL:Q9D7S5;ENSEMBL:ENSMUSP00000074875	-0.0470713	0.0931622
UbiQapture	aarF domain-containing protein kinase 3;Chaperone activity of bc1 complex-like, mitochondrial	Adck3;Cabc1	Q60936-1;Q60936	ENSEMBL:ENSMUSP00000027766	0.911617	1.06702
UbiQapture	Abhydrolase domain-containing protein 14B;CCG1-interacting factor B	Abhd14b;Cib	Q8VCR7	ENSEMBL:ENSMUSP00000038755	1.66694	1.23478
UbiQapture	Acetoacetyl-CoA thiolase;Acetyl-CoA acetyltransferase, mitochondrial;Putative uncharacterized protein	Acat1	Q8QZT1;Q3TQP7	ENSEMBL:ENSMUSP00000034547	0.347001	0.0228307
UbiQapture	Acetyl-Coenzyme A acyltransferase 2 (Mitochondrial 3-oxoacyl-Coenzyme A thiolase), isoform CRA_k;Putative uncharacterized protein	Acaa2;mCG_22649	Q3TIT9;Q3UKH3	ENSEMBL:ENSMUSP00000037348	-0.133508	0.0583463
UbiQapture	Acetyl-coenzyme A transporter 1;Solute carrier family 33 member 1;Putative uncharacterized protein	Acatn;Slc33a1	Q99J27;Q3UXZ5	REFSEQ:NP_056543	0.820931	0.091841
UbiQapture	Acidic leucine-rich nuclear phosphoprotein 32 family member A;Acidic nuclear phosphoprotein pp32;Leucine-rich acidic nuclear protein;Potent heat-stable protein phosphatase 2A inhibitor I1PP2A	Anp32;Anp32a;Lanp	O35381	REFSEQ:NP_033802	-0.702676	1.25888
UbiQapture	Acidic leucine-rich nuclear phosphoprotein 32 family member B;Proliferation-related acidic leucine-rich protein PAL31;Putative uncharacterized protein	Anp32b;Pal31	Q9EST5-2;Q9EST5;Q9EST5-1;Q3UW32	SWISS-PROT:Q9EST5-2;REFSEQ:NP_570959;REV__ENSEMBL:ENSMUSP00000040227	-0.452537	1.03514
UbiQapture	Acidic leucine-rich nuclear phosphoprotein 32 family member E;Cerebellar postnatal development protein 1;LANP-like protein;Putative uncharacterized protein	Anp32e;Cpd1	P97822-1;P97822;Q3TX26	ENSEMBL:ENSMUSP00000015893	-0.391892	0.249997
UbiQapture	Actin, cytoplasmic 2;Actin, cytoplasmic 2, N-terminally processed;Gamma-actin;Putative uncharacterized protein;Actin, gamma, cytoplasmic 1;MCG2117;Gamma actin-like protein	Actg;Actg1;mCG_2117;RP23-82I5.1-001;RP23-82I5.1-002;Actl	P63260;Q3UD81;Q4KL81;B1ATY0;Q9QZ83	REFSEQ:NP_033739;ENSEMBL:ENSMUSP00000087043;ENSMUSP00000101822;TREMBL:Q9QZ83;ENSEMBL:ENSMUSP00000101821	2.37927	0.0664095
UbiQapture	Actin-related protein 2/3 complex subunit 4;Arp2/3 complex 20 kDa subunit;Putative uncharacterized protein;Arpc4 protein	Arc20;Arpc4	P59999;Q3TX55;Q7TPD9;Q8BVW6;Q9D3C4	REFSEQ:NP_080828	3.80215	1.31459
UbiQapture	Activated RNA polymerase II transcriptional coactivator p15;p14;Positive cofactor 4;Single-stranded DNA-binding protein p9;SUB1 homolog;TRAV5D-4;TRAV5-4	Pc4;Rpo2tc1;Sub1;EG667583;ENSMUSG00000076817;Gm10903;Gm8713;TRAV5D-4;TRAV5-4	P11031;Q5R1F6;Q5R1C0	REFSEQ:NP_035424;ENSEMBL:ENSMUSP00000100378;ENSMUSP00000100405;ENSEMBL:ENSMUSP00000100441	-1.51974	0.479993
UbiQapture	Activating signal cointegrator 1 complex subunit 1;ASC-1 complex subunit p50;Trip4 complex subunit p50;Activating signal cointegrator 1 complex subunit 1, isoform CRA_c;Putative uncharacterized protein	Ascc1;mCG_11294	Q9D8Z1;Q3UMX8	ENSEMBL:ENSMUSP00000052351	0.203592	0.507113
UbiQapture	Activating signal cointegrator 1 complex subunit 2;ASC-1 complex subunit p100;Trip4 complex subunit p100;Putative uncharacterized protein;Activating signal cointegrator 1 complex subunit 2, isoform CRA_b	Asc1p100;Ascc2;mCG_9625;RP23-280J3.3-001	Q91WR3-3;Q91WR3;Q91WR3-1;Q3UG63;Q5NCK0;Q91WR3-2;Q9CVZ2	SWISS-PROT:Q91WR3-3;REFSEQ:NP_083567;ENSEMBL:ENSMUSP00000105556	0.876143	0.788337
UbiQapture	Activation peptide;Angiostatin;Plasmin heavy chain A;Plasmin heavy chain A, short form;Plasmin light chain B;Plasminogen;Putative uncharacterized protein	Plg	P20918;Q3V1T9;Q6TCI0	ENSEMBL:ENSMUSP00000014578	0.0252197	1.12232
UbiQapture	Actopaxin;Alpha-parvin;Putative uncharacterized protein	Actp;MNCb-0301;Parva	Q9EPC1;Q8C5R4;Q3UF75	REFSEQ:NP_065631;ENSEMBL:ENSMUSP00000102251	-0.617646	0.407513
UbiQapture	Acyl-CoA dehydrogenase family member 10;Putative uncharacterized protein	Acad10	Q8K370;Q9CRH8	REFSEQ:NP_082313;ENSEMBL:ENSMUSP00000107406	-0.0530692	0.340284
UbiQapture	Acyl-CoA dehydrogenase family member 11	Acad11	Q80XL6	REFSEQ:NP_780533;ENSEMBL:ENSMUSP00000112994;ENSEMBL:ENSMUSP00000040662;ENSEMBL:ENSMUSP00000075476	0.00333306	0.0191137
UbiQapture	Acyl-CoA desaturase 1;Delta(9)-desaturase 1;Fatty acid desaturase 1;Stearoyl-CoA desaturase 1;Putative uncharacterized protein;MCG131749;Scd1 protein;Stearoyl-coenzyme A desaturase 1;Fatty acid desaturase;Stearoyl-coenzyme A desaturase 3;MCG9775, isoform CRA_a;MCG10078, isoform CRA_b;Stearoyl-Coenzyme A desaturase 2;MCG10079;Stearoyl-coenzyme A desaturase 4;Stearoyl-CoA desaturase-4	Scd1;mCG_131749;Scd3;mCG_9775;mCG_10078;Scd2;mCG_10079;Scd4	P13516;Q3UXG5;Q547C4;Q3UWK5;Q99PL7;Q9D550;Q8BH96;B9EIY5;Q6T707	ENSEMBL:ENSMUSP00000036936;ENSEMBL:ENSMUSP00000026220;ENSEMBL:ENSMUSP00000026221;REFSEQ:NP_899039	4.73269	2.65814
UbiQapture	Acyl-CoA synthetase family member 2, mitochondrial	Acsf2	Q8VCW8	REFSEQ:NP_722502	-0.355308	0.149239
UbiQapture	Acyl-CoA synthetase long-chain family member 1;Putative uncharacterized protein	Acsl1	Q6GTG6	REFSEQ:NP_032007;ENSEMBL:ENSMUSP00000106000	-0.665782	0.215081
UbiQapture	Acyl-CoA synthetase medium-chain family member 1;Acyl-coenzyme A synthetase ACSM1, mitochondrial;Butyrate--CoA ligase 1;Butyryl-coenzyme A synthetase 1;Lipoate-activating enzyme;Middle-chain acyl-CoA synthetase 1	Acsm1;Bucs1;Lae;Macs1	Q91VA0-1;Q91VA0;Q91VA0-2	REFSEQ:NP_473435;ENSEMBL:ENSMUSP00000095689	10.095	1.18589
UbiQapture	Acyl-CoA:glycine N-acyltransferase protein Keg1;Glycine N-acyltransferase-like protein Keg1;Kidney-expressed gene 1 protein	Keg1	Q9DCY0	REFSEQ:NP_083826	1.29199	0.240407
UbiQapture	Acyl-CoA-binding domain-containing protein 5	Acbd5	Q5XG73-1;Q5XG73;Q5XG73-3;Q5XG73-2	REFSEQ:NP_001095908;SWISS-PROT:Q5XG73-3;REFSEQ:NP_001095906	1.14469	1.17172
UbiQapture	Acyl-coenzyme A amino acid N-acyltransferase 1;Novel protein similar to bile acid-Coenzyme A: amino acid N-acyltransferase Baat	Acnat1;AI132189;RP23-34B24.1-003	A2AKK5-1;A2AKK5;A2AKK5-2;A2AKK6	REFSEQ:NP_001158037;ENSEMBL:ENSMUSP00000103325;TREMBL:A2AKK6	0.288722	0.0282751
UbiQapture	Acyl-Coenzyme A oxidase 1, palmitoyl;Acyl-Coenzyme A oxidase 1, palmitoyl, isoform CRA_a;Putative uncharacterized protein;Acyl-Coenzyme A oxidase 1, palmitoyl, isoform CRA_b	Acox1;mCG_6832;RP23-42F6.11-002;RP23-42F6.11-001;RP23-42F6.11-003	A2A850;Q8BW35;Q8BYC3;A2A848;Q8C168	ENSEMBL:ENSMUSP00000072717;REFSEQ:NP_056544;ENSEMBL:ENSMUSP00000021129	-1.86711	1.19166
UbiQapture	Adapter-related protein complex 1 subunit beta-1;Adaptor protein complex AP-1 subunit beta-1;AP-1 complex subunit beta-1;Beta-1-adaptin;Beta-adaptin 1;Clathrin assembly protein complex 1 beta large chain;Golgi adaptor HA1/AP1 adaptin beta subunit;Putative uncharacterized protein;Adaptor protein complex AP-1, beta 1 subunit;Adaptor protein complex AP-1, beta 1 subunit, isoform CRA_b;Ap1b1 protein	Adtb1;Ap1b1;RP23-64E17.3-002;mCG_14701;RP23-64E17.3-001	O35643;Q3TVN4;Q3U1K9;Q5SVG4;Q8CC13;Q3TXG4;Q5SVG5;Q6NXY3	ENSEMBL:ENSMUSP00000070598;ENSMUSP00000099134;REFSEQ:NP_031480	-0.298061	0.012665
UbiQapture	Adapter-related protein complex 2 beta subunit;Adaptor protein complex AP-2 subunit beta;AP105B;AP-2 complex subunit beta;Beta-2-adaptin;Beta-adaptin;Clathrin assembly protein complex 2 beta large chain;Plasma membrane adaptor HA2/AP2 adaptin beta subunit;Adaptor-related protein complex 2, beta 1 subunit;Putative uncharacterized protein	Ap2b1;Clapb1;RP23-381B19.6-001;RP23-381B19.6-002	Q9DBG3-2;Q9DBG3;Q5SWR1;Q9DBG3-1;Q5SWR0	REFSEQ:NP_001030931;REFSEQ:NP_082191	-0.0146944	0.0112077
UbiQapture	Adapter-related protein complex 2 mu subunit;Adaptor protein complex AP-2 subunit mu;AP-2 complex subunit mu;AP-2 mu chain;Clathrin assembly protein complex 2 medium chain;Clathrin coat assembly protein AP50;Clathrin coat-associated protein AP50;Mu2-adaptin;Plasma membrane adaptor AP-2 50 kDa protein;Putative uncharacterized protein;Adaptor protein complex AP-2, mu1;MKIAA0109 protein;Adaptor prot…	Ap2m1;Clapm1;mKIAA0109;mCG_128452	P84091;Q3TH69;Q3UCW9;Q5FWI9;Q6A0C9;Q3TWV4	REFSEQ:NP_033809;ENSEMBL:ENSMUSP00000087477	-0.145963	0.173953
UbiQapture	Adapter-related protein complex 2 sigma subunit;Adaptor protein complex AP-2 subunit sigma;AP-2 complex subunit sigma;Clathrin assembly protein 2 small chain;Clathrin coat assembly protein AP17;Clathrin coat-associated protein AP17;Plasma membrane adaptor AP-2 17 kDa protein;Sigma2-adaptin;Sigma-adaptin 3b;Adaptor-related protein complex 2, sigma 1 subunit, isoform CRA_a;Putative uncharacterized …	Ap17;Ap2s1;Claps2;mCG_50001	P62743;Q3UJ76;Q7TT10	REFSEQ:NP_941015;TREMBL:Q7TT10	-0.188151	0.33189
UbiQapture	Adapter-related protein complex 3 subunit beta-1;Adaptor protein complex AP-3 subunit beta-1;AP-3 complex subunit beta-1;Beta-3A-adaptin;Clathrin assembly protein complex 3 beta-1 large chain;Putative uncharacterized protein	Ap3b1	Q9Z1T1;Q3TQ07;Q3TQ33;Q3UPG0	ENSEMBL:ENSMUSP00000022196	-0.597177	0.423369
UbiQapture	Adaptor protein complex AP-1, beta 1 subunit, isoform CRA_b;Putative uncharacterized protein;Adaptor protein complex AP-1, beta 1 subunit;Ap1b1 protein;Adapter-related protein complex 1 subunit beta-1;Adaptor protein complex AP-1 subunit beta-1;AP-1 complex subunit beta-1;Beta-1-adaptin;Beta-adaptin 1;Clathrin assembly protein complex 1 beta large chain;Golgi adaptor HA1/AP1 adaptin beta subunit	Ap1b1;mCG_14701;RP23-64E17.3-001;Adtb1;RP23-64E17.3-002	Q3TXG4;Q5SVG5;Q6NXY3;O35643;Q3TVN4;Q3U1K9;Q5SVG4;Q8CC13	REFSEQ:NP_031480;ENSEMBL:ENSMUSP00000070598;ENSMUSP00000099134;REFSEQ:NP_001001319;NP_001078888;ENSEMBL:ENSMUSP00000095409;ENSMUSP00000101385;ENSEMBL:ENSMUSP00000081207	0.0320459	0.00221843
UbiQapture	Adenine nucleotide translocator 1;ADP,ATP carrier protein 1;ADP,ATP carrier protein, heart/skeletal muscle isoform T1;ADP/ATP translocase 1;mANC1;Solute carrier family 25 member 4;Putative uncharacterized protein	Anc1;Ant1;Slc25a4	P48962;Q8BVI9	REFSEQ:NP_031476;REFSEQ:NP_848473	0.959771	3.10127
UbiQapture	Adenine nucleotide translocator 2;ADP,ATP carrier protein 2;ADP/ATP translocase 2;Solute carrier family 25 member 5;MCG11560;Putative uncharacterized protein;Solute carrier family 25, member 5	Ant2;Slc25a5;mCG_11560;RP23-286I5.1-001	P51881;Q545A2	REFSEQ:NP_031477	0.0455971	0.095783
UbiQapture	Adenosylhomocysteinase;CUBP;Liver copper-binding protein;S-adenosyl-L-homocysteine hydrolase	Ahcy;mCG_21063;RP23-192A6.3-001	P50247;Q3TF14;Q3U4D1;Q3U5U5;Q5M9P0;Q8BPI7	REFSEQ:NP_057870;ENSEMBL:ENSMUSP00000086080	0.311332	0.27764
UbiQapture	ADH2;Alcohol dehydrogenase 4;Alcohol dehydrogenase class II;Alcohol dehydrogenase 4 (Class II), pi polypeptide;Putative uncharacterized protein	Adh4;mCG_21028	Q9QYY9;Q496S1;Q3V0P5	SWISS-PROT:Q9QYY9;REFSEQ:NP_036126	0.494229	0.19741
UbiQapture	ADH-A2;Alcohol dehydrogenase 1;Alcohol dehydrogenase A subunit;Alcohol dehydrogenase 1 (Class I), isoform CRA_c;Putative uncharacterized protein	Adh1;Adh-1;mCG_4119	P00329;Q3UKA4	ENSEMBL:ENSMUSP00000004232	0.165881	0.494964
UbiQapture	Adipocyte-specific protein 4;Coiled-coil domain-containing protein 47;Coiled-coil domain containing 47;MCG3218, isoform CRA_a	Asp4;Ccdc47;mCG_3218;RP23-81G14.10-001	Q9D024-1;Q9D024;Q0VBU4	REFSEQ:NP_080285;TREMBL:B1AR95;ENSEMBL:ENSMUSP00000102478;TREMBL:B1AR93	0.102458	0.289999
UbiQapture	Adipophilin;Adipose differentiation-related protein;Perilipin-2;Putative uncharacterized protein;Adipose differentiation related protein	Adfp;Adrp;Plin2;RP23-95O1.5-001;RP23-95O1.5-002;RP23-95O1.5-008	P43883;Q541S0;Q3U711;Q8C5B5;Q8K3Q8;Q9CY19;B1AXR5;B1AXR3	SWISS-PROT:P43883;REFSEQ:NP_031434;TREMBL:B1AXR5;TREMBL:B1AXR3	-10.2893	1.17923
UbiQapture	ADP-ribosylation factor 1;ADP-ribosylation factor 3;Putative uncharacterized protein;ADP-ribosylation factor 2;ADP-ribosylation factor 2, isoform CRA_a;ADP-ribosylation factor 5	Arf1;Arf3;mCG_18411;Arf2;mCG_19164;RP23-416G21.1-001;Arf5	P84078;P61205;Q3U344;Q8BSL7;A2A6T7;P84084	REFSEQ:NP_001123880;NP_031502;REFSEQ:NP_031504;REFSEQ:NP_031503;REFSEQ:NP_031506;ENSEMBL:ENSMUSP00000055447;ENSEMBL:ENSMUSP00000055862;ENSEMBL:ENSMUSP00000102621	-0.137663	0.0224198
UbiQapture	ADP-ribosylation factor 4;Putative uncharacterized protein	Arf4;mCG_5889	P61750;Q14BR4;Q9DD04	ENSEMBL:ENSMUSP00000022429	0.119763	0.169362
UbiQapture	ADP-ribosylation factor-like protein 1;ADP-ribosylation factor-like 1;MCG16774, isoform CRA_c;Putative uncharacterized protein;Arl1 protein	Arl1;mCG_16774	P61211;Q14AC7;Q3TIR2;Q9D7H9;Q4V9U3	ENSEMBL:ENSMUSP00000079246;TREMBL:Q3TIR2;Q9D7H9;TREMBL:Q4V9U3	0.186983	0.32133
UbiQapture	Adrenoleukodystrophy-related protein;ATP-binding cassette sub-family D member 2;Putative uncharacterized protein;Adrenoleukodystrophy related protein	Abcd2;Aldr;ALDR;ALDR gene	Q61285;Q3TU16;Q3UYE0;Q9QZ30;Q9QZ31	ENSEMBL:ENSMUSP00000068940	-2.15879	0.0399628
UbiQapture	AFG3-like protein 1	Afg3l1	Q920A7-1;Q920A7;Q920A7-2	REFSEQ:NP_473411;ENSEMBL:ENSMUSP00000095924	-0.0890391	0.000343795
UbiQapture	AFG3-like protein 2;Putative uncharacterized protein;Afg3l2 protein	Afg3l2	Q8JZQ2;Q3U7C0;Q3UDQ7;Q8R5F1;Q9D736	ENSEMBL:ENSMUSP00000025408;ENSEMBL:ENSMUSP00000102003;SWISS-PROT:Q8C8R3-2	-0.112751	0.113951
UbiQapture	Agmatinase, mitochondrial;Agmatine ureohydrolase;Agmat protein	Agmat	A2AS89;Q8R0Z1	REFSEQ:NP_001074877	0.0934626	0.28385
UbiQapture	AHD-M1;Aldehyde dehydrogenase, mitochondrial;ALDH class 2;ALDH-E2;ALDHI;Putative uncharacterized protein;Aldehyde dehydrogenase 2, mitochondrial, isoform CRA_b	Ahd1;Ahd-1;Aldh2;mCG_16016	P47738;Q3TVM2;Q3U6I3;Q3U9J7;Q3UJW1;Q544B1	REFSEQ:NP_033786	-0.559314	0.981027
UbiQapture	A-kinase anchor protein 1, mitochondrial;Dual specificity A-kinase-anchoring protein 1;Protein kinase A-anchoring protein 1;Spermatid A-kinase anchor protein;A kinase (PRKA) anchor protein 1;Putative uncharacterized protein	Akap;Akap1;RP23-243J8.1-001	O08715-4;O08715;B2KGS8;B1AR25;Q9CTT7	ENSEMBL:ENSMUSP00000103537;REFSEQ:NP_001036006;NP_033778;SWISS-PROT:O08715-5;ENSEMBL:ENSMUSP00000103535	-0.0797976	0.0111761
UbiQapture	A-kinase anchor protein 8;A-kinase anchor protein 95 kDa;A kinase (PRKA) anchor protein 8;A kinase (PRKA) anchor protein 8, isoform CRA_c;Putative uncharacterized protein	Akap8;Akap95;mCG_14243	Q9DBR0;Q059U9;Q8BP29	ENSEMBL:ENSMUSP00000002699	1.17809	2.16756
UbiQapture	Alanine--glyoxylate aminotransferase;Serine--pyruvate aminotransferase, mitochondrial;Putative uncharacterized protein;Alanine-glyoxylate aminotransferase;Alanine-glyoxylate aminotransferase, isoform CRA_b	Agxt;Agxt1;mCG_16569	O35423-1;O35423;Q3UEN9;Q8R128	ENSEMBL:ENSMUSP00000027491	-2.81599	0.509944
UbiQapture	Alba-like protein C9orf23 homolog;Novel protein containing an Alba domain (Likely ortholog of H. sapiens chromosome 9 open reading frame 23 (C9orf23));RIKEN cDNA 2810432D09	2810432D09Rik;mCG_141965;RP23-167I12.3;RP23-167I12.3-001	Q99JH1;A2AMR8	REFSEQ:NP_081554	0.391351	0.842344
UbiQapture	Aldehyde dehydrogenase 4 family, member A1;Aldehyde dehydrogenase 4 family, member A1, isoform CRA_e;Putative uncharacterized protein	Aldh4a1;mCG_9082;RP23-334I5.1-001	B1AXW8;Q8BU44	REFSEQ:NP_780647	1.45799	0.764389
UbiQapture	Aldehyde dehydrogenase family 1 member B1;Aldehyde dehydrogenase X, mitochondrial;Aldehyde dehydrogenase 1 family, member B1	Aldh1b1;Aldhx;mCG_51656;RP23-358I3.2-001	Q9CZS1;B1AWX7	REFSEQ:NP_082546	-0.745777	0.197416
UbiQapture	Aldehyde dehydrogenase family 3, subfamily A2;Putative uncharacterized protein;Fatty aldehyde dehydrogenase variant form;Aldehyde dehydrogenase 3;Aldehyde dehydrogenase family 3 member A2;Fatty aldehyde dehydrogenase	Aldh3a2;RP23-55I2.7-001;Ahd3;Ahd-3;Aldh3;Aldh4;RP23-55I2.7-003;RP23-55I2.7-002	B1ATI0;Q8BQ93;Q99PH4;P47740;B1AV77;Q3U7B5;Q8C3C9;Q99PH3;Q99L64;Q8C5J1	ENSEMBL:ENSMUSP00000067767;TREMBL:Q8BQ93;Q99PH4;ENSEMBL:ENSMUSP00000104355;REFSEQ:NP_031463;TREMBL:Q8C5J1;REFSEQ:NP_033236;REFSEQ:NP_659208;REFSEQ:NP_001106196;NP_031462;ENSEMBL:ENSMUSP00000109915;ENSEMBL:ENSMUSP00000034871;REV__ENSEMBL:ENSMUSP00000106444;REV__REFSEQ:NP_079766	0.179141	0.49968
UbiQapture	Aldehyde dehydrogenase family 8 member A1;Retinal dehydrogenase 4	Aldh8a1;Raldh4	Q8BH00	REFSEQ:NP_848828	-0.156047	0.00292657
UbiQapture	Aldehyde oxidase 3;Aldehyde oxidase 1;Putative uncharacterized protein;AOH1;Aldehyde oxidase homolog-1	Aox3;Aoh1	B2RSI5;Q6V954;Q6V956;Q6V957;Q8C6Q4;Q8VI15;Q9CW59;Q9ESH4	REFSEQ:NP_076106	-8.84256	0.801491
UbiQapture	Aldehyde oxygenase;CYPIIC29;Cytochrome P450 2C29;Cytochrome P-450 MUT-2;Putative uncharacterized protein	Cyp2c29	Q64458;Q3UEF2;Q3UT49	REFSEQ:NP_031841;REFSEQ:NP_034133	-0.0200092	0.00994956
UbiQapture	Aldolase 2;Fructose-bisphosphate aldolase B;Liver-type aldolase;Fructose-bisphosphate aldolase	Aldo2;Aldob;mCG_14281;RP23-34B24.5-001	Q91Y97;Q3TJ66;Q3UER1	REFSEQ:NP_659152	2.83714	1.30044
UbiQapture	Ally of AML-1 and LEF-1;REF1-I;RNA and export factor-binding protein 1;THO complex subunit 4;Transcriptional coactivator Aly/REF;RNA and export factor binding protein 2	Aly;Ref1;Refbp1;Thoc4;Refbp2	O08583-1;O08583;Q4KL64	REFSEQ:NP_035698;ENSEMBL:ENSMUSP00000080242	-0.304953	0.0864173
UbiQapture	Alpha-1,3-mannosyltransferase ALG2;Asparagine-linked glycosylation protein 2 homolog;GDP-Man:Man(1)GlcNAc(2)-PP-dolichol mannosyltransferase;Asparagine-linked glycosylation 2 homolog (Yeast, alpha-1,3-mannosyltransferase)	Alg2;MNCb-5081;RP23-457P12.3-002	Q9DBE8;A2AJM6	REFSEQ:NP_064382;TREMBL:A2AJM6	0.779146	3.41329
UbiQapture	Alpha-1,6-mannosyl-glycoprotein 2-beta-N-acetylglucosaminyltransferase;Beta-1,2-N-acetylglucosaminyltransferase II;GlcNAc-T II;Mannoside acetylglucosaminyltransferase 2;N-glycosyl-oligosaccharide-glycoprotein N-acetylglucosaminyltransferase II;Putative uncharacterized protein	Mgat2	Q921V5;Q3TBY6;Q3TXN3;Q3U5X7	REFSEQ:NP_666147	1.10037	1.31412
UbiQapture	Alpha-2-HS-glycoprotein;Countertrypin;Fetuin-A;Alpha 2-Heremans-Schmid-glycoprotein;Putative uncharacterized protein;Alpha-2-HS-glycoprotein, isoform CRA_a	Ahsg;Fetua;mCG_128255	P29699;O35399;Q3TIU3;Q3UEK5;Q3UEK9	ENSEMBL:ENSMUSP00000023583	1.20385	0.180303
UbiQapture	Alpha-actinin-4;F-actin cross-linking protein;Non-muscle alpha-actinin 4;Putative uncharacterized protein;Actinin alpha 4;Alpha-actinin	Actn4;mCG_2999;FR-17	P57780;Q1A602;Q3UDJ7;Q3ULT2;Q61064;Q8BP35;Q61063	REFSEQ:NP_068695;TREMBL:Q61063	13.3411	2.61759
UbiQapture	Alpha-aminoadipic semialdehyde synthase, mitochondrial;LKR/SDH;Lysine ketoglutarate reductase;Saccharopine dehydrogenase;Aminoadipate-semialdehyde synthase;Putative uncharacterized protein	Aass;Lorsdh;mCG_20727	Q99K67;Q3UEQ9;Q3UWN2	REFSEQ:NP_038958	-0.523959	0.696885
UbiQapture	Alpha-coat protein;Coatomer subunit alpha;Proxenin;Xenin;Xenopsin-related peptide;Coatomer protein complex subunit alpha, isoform CRA_b;Putative uncharacterized protein;Copa protein;Coatomer protein alpha subunit	Copa;mCG_4489	Q8CIE6;Q3TAU7;Q63ZW9;Q8R393;Q9ET41	REFSEQ:NP_034068	0.17898	0.450129
UbiQapture	Alpha-CP1;Heterogeneous nuclear ribonucleoprotein E1;Poly(rC)-binding protein 1	Pcbp1	P60335	REFSEQ:NP_035995	0.156859	0.30515
UbiQapture	Alpha-CP2;CTBP;Poly(rC)-binding protein 2;Putative heterogeneous nuclear ribonucleoprotein X;Putative uncharacterized protein;Poly(RC) binding protein 2	Cbp;Hnrnpx;Hnrpx;Pcbp2	Q61990-2;Q61990;Q3TT81;Q3V486;Q61990-1;B2M1R7;Q3TF69;Q61990-3	ENSEMBL:ENSMUSP00000104466;ENSEMBL:ENSMUSP00000076294;ENSEMBL:ENSMUSP00000077509;ENSEMBL:ENSMUSP00000001148;ENSMUSP00000101051;TREMBL:Q8CFQ6	0.0813175	0.308186
UbiQapture	Alpha-globin;Alpha-globin mRNA.;Putative uncharacterized protein;Alpha globin 1;Alpha globin 2;Hemoglobin alpha, adult chain 1;Hemoglobin alpha, adult chain 2;Alpha-1-globin;Hemoglobin alpha chain;Hemoglobin subunit alpha	Hba-a1;Hbat1;Hba-a2;haemaglobin alpha 1;haemaglobin alpha 2;RP23-375M9.2-001;RP23-375M9.3-001;Hba	A8DUV1;Q61287;Q61649;Q8BPF4;Q91VB8;Q9CWS5;Q9CY06;Q9QWJ3;Q9CY10;P01942;A8DUV3	REFSEQ:NP_001077424;NP_032244;TREMBL:Q9CY10;SWISS-PROT:P01942	-1.23782	0.0439884
UbiQapture	Alpha-NAC, muscle-specific form;Nascent polypeptide-associated complex subunit alpha, muscle-specific form;Alpha-NAC;Alpha-NAC/1.9.2;Nascent polypeptide-associated complex subunit alpha;Putative uncharacterized protein	Gm1878;Naca	P70670;Q60817;Q3UK68	ENSEMBL:ENSMUSP00000089680;ENSEMBL:ENSMUSP00000073532	0.575849	1.79496
UbiQapture	Alpha-tubulin 4;Alpha-tubulin isotype M-alpha-4;Tubulin alpha-4 chain;Tubulin alpha-4A chain	Tuba4;Tuba4a	P68368	ENSEMBL:ENSMUSP00000078429	0.339553	0.721072
UbiQapture	Alpha-tubulin 6;Alpha-tubulin isotype M-alpha-6;Tubulin alpha-1C chain;Tubulin alpha-6 chain;Putative uncharacterized protein;Tubulin, alpha 1C;Alpha-tubulin 8;Tubulin alpha-8 chain	Tuba1c;Tuba6;Tuba8	P68373;Q3TIZ0;Q52L87;Q9JJZ2	ENSEMBL:ENSMUSP00000051033;REFSEQ:NP_059075;ENSEMBL:ENSMUSP00000021639	-0.293715	0.0131635
UbiQapture	Aminoacyl tRNA synthase complex-interacting multifunctional protein 1;Endothelial monocyte-activating polypeptide 2;Endothelial monocyte-activating polypeptide II;Multisynthase complex auxiliary component p43;Small inducible cytokine subfamily E member 1;Putative uncharacterized protein	Aimp1;Emap2;Scye1	P31230;Q3TUZ1;Q3UZG4;Q8C2U7	ENSEMBL:ENSMUSP00000029663	0.135715	0.267111
UbiQapture	Aminoacyl tRNA synthase complex-interacting multifunctional protein 2;Multisynthase complex auxiliary component p38;Protein JTV-1;JTV1 gene	Aimp2;Jtv1	Q8R010;Q8R3V2	ENSEMBL:ENSMUSP00000031613;REFSEQ:NP_666277	0.232306	0.31247
UbiQapture	Anandamide amidohydrolase 1;Fatty-acid amide hydrolase 1;Oleamide hydrolase 1;Fatty acid amide hydrolase;Fatty acid amide hydrolase, isoform CRA_c;Putative uncharacterized protein;Fatty acid amide hydrolase protein	Faah;Faah1;mCG_19656;RP23-383D12.3-001	O08914;B1ASG4;Q3UUF0;Q8C541;Q8K4D9;Q8K4H2;Q8BRM1	REFSEQ:NP_034303;TREMBL:Q8BRM1	0.753043	0.216978
UbiQapture	Ancient ubiquitous protein 1;Putative uncharacterized protein;MCG133576, isoform CRA_a	Aup1;mCG_133576	P70295;Q3TAZ9;Q3TBX5;Q3U0H4;Q3U3K9	ENSEMBL:ENSMUSP00000090281	2.64462	0.935307
UbiQapture	Anion exchange protein 1;Band 3 anion transport protein;MEB3;Solute carrier family 4 member 1;Putative uncharacterized protein;Slc4a1 anion exchanger;Solute carrier family 4 (Anion exchanger), member 1;Solute carrier family 4 (Anion exchanger), member 1, isoform CRA_b	Ae1;Slc4a1;mCG_21367;RP23-461C4.8-001	P04919-1;P04919;Q3TA19;Q3TAJ4;Q3TNH7;Q3TNL6;Q3TZ12;Q3TZ29;Q3TZG9;Q3TZJ1;Q3U065;Q53ZN9	REFSEQ:NP_035533;REV__ENSEMBL:ENSMUSP00000062078;REV__ENSEMBL:ENSMUSP00000107819	1.26585	0.574858
UbiQapture	Ankyrin repeat and zinc finger domain-containing protein 1	Ankzf1;D1Ertd161e	Q80UU1-1;Q80UU1	ENSEMBL:ENSMUSP00000072969	-0.16099	0.593327
UbiQapture	Apob protein;Apolipoprotein B;Putative uncharacterized protein;Apolipoprotein (apoB)	Apob	Q3UH74;Q61314;Q61318;Q497D8;Q8CGG8	ENSEMBL:ENSMUSP00000035761;TREMBL:Q497D8;Q8CGG8;CON__ENSEMBL:ENSBTAP00000032840	0.907277	3.37177
UbiQapture	APOBEC1 complementation factor;APOBEC1-stimulating protein	A1cf;Acf;Asp	Q5YD48-1;Q5YD48	ENSEMBL:ENSMUSP00000075235	-0.208421	0.437664
UbiQapture	APOBEC1-binding protein 2;DnaJ homolog subfamily B member 11;ER-associated DNAJ;ER-associated dnaJ protein 3;ER-associated Hsp40 co-chaperone	Dnajb11	Q99KV1	REFSEQ:NP_080676	0.39627	0.631362
UbiQapture	Apolipoprotein A-I;Putative uncharacterized protein;Apoa1 protein	Apoa1	O08855;O09042;Q3V2G1;Q58EV2;Q8BPD5	REFSEQ:NP_033822	-0.918495	0.0260465
UbiQapture	Apoptosis-inducing factor 1, mitochondrial;Programmed cell death protein 8;Apoptosis-inducing factor, mitochondrion-associated 1;Programmed cell death 8;Apoptosis-inducing factor short isoform 2;Apoptosis-inducing factor short isoform 1	Aif;Aifm1;Pdcd8;mCG_5046;RP23-35N5.1-001;RP23-35N5.1-002	Q9Z0X1;B1AU24;Q1L6K5;B1AU25;Q2QKE3	REFSEQ:NP_036149;ENSEMBL:ENSMUSP00000110595;REV__REFSEQ:NP_780581;REV__ENSEMBL:ENSMUSP00000113433	-0.0332138	0.0497331
UbiQapture	Apoptosis-linked gene 4 protein;Programmed cell death protein 11;Protein RRP5 homolog;Putative uncharacterized protein	Alg4;Kiaa0185;Pdcd11	Q6NS46;Q3TUH3	ENSEMBL:ENSMUSP00000072008	2.11174	0.845822
UbiQapture	Apoptotic chromatin condensation inducer 1;Putative uncharacterized protein;Acin1 protein;MKIAA0670 protein;Apoptotic chromatin condensation inducer in the nucleus	Acin1;RP23-94B13.1-008;RP23-94B13.1-004;RP23-94B13.1-001;RP23-94B13.1-002;mKIAA0670;Acinus;RP23-94B13.1-003;RP23-94B13.1-006;RP23-94B13.1-009;RP23-94B13.1-010	B8JJ92;Q3UXT9;Q52KR6;B8JJ87;B8JJ88;Q80TU6;Q9JIX8-4;Q9JIX8;B8JJ86;Q9JIX8-2;B8JJ91;Q7TSL7;Q9JIX8-3;B8JJ93;B8JJ95	TREMBL:B8JJ92;TREMBL:Q3UXT9;Q52KR6;REFSEQ:NP_075679;REFSEQ:NP_001078942;ENSEMBL:ENSMUSP00000107110;REFSEQ:NP_062513;REFSEQ:NP_001078941;TREMBL:B8JJ95;TREMBL:B8JJ96	-9.21689	1.60583
UbiQapture	Arachidonic acid epoxygenase;CYPIIJ5;Cytochrome P450 2J5;Cytochrome P450, family 2, subfamily j, polypeptide 5;Putative uncharacterized protein	Cyp2j5;mCG_8008;RP23-120E8.3-001	O54749;Q3TNC5;Q3UEF7	REFSEQ:NP_034137;ENSEMBL:ENSMUSP00000015368;REFSEQ:NP_083255;REFSEQ:NP_034138	-0.0801623	0.10844
UbiQapture	Arginine--tRNA ligase;Arginyl-tRNA synthetase, cytoplasmic;Putative uncharacterized protein;Arginyl-tRNA synthetase	Rars;mCG_2243;RP23-196B5.4-001	Q9D0I9;Q3THP2;Q3TM73;Q3TVC5;Q3U8R2;Q3U930;Q3UAZ3;Q5SXA8	REFSEQ:NP_080212	0.100219	0.223402
UbiQapture	Arginine--tRNA ligase;Arginyl-tRNA synthetase-like;Probable arginyl-tRNA synthetase, mitochondrial;Arginyl-tRNA synthetase 2, mitochondrial (Putative);Arginyl-tRNA synthetase-like, isoform CRA_a	Rars2;Rarsl;mCG_14008;RP23-76M15.1-001	Q3U186;A2AT42	REFSEQ:NP_852071	0.494609	0.802258
UbiQapture	Argininosuccinate synthase;Citrulline--aspartate ligase	Ass;Ass1;mCG_19004;RP23-442G9.2-001	P16460;Q3UEJ7;Q3UJ34	REFSEQ:NP_031520	-0.812545	0.486605
UbiQapture	Armadillo-related protein;Plakophilin-4;Plakophilin 4;Pkp4 protein;Putative uncharacterized protein;Catenin delta-2;Neural plakophilin-related ARM-repeat protein;Neurojungin;Ctnnd2 protein	Armrp;Pkp4;RP23-311G5.1-004;RP23-311G5.1-010;Catnd2;Ctnnd2;Nprap;RP23-311G5.1-002	Q68FH0-1;Q68FH0;Q68FH0-2;A2AS45;Q05D18;Q3UIX3;Q68FH0-3;A2AS47;O35927-1;O35927;B7ZNF6;Q3US07;Q3USD8;Q3TPK9;Q3U8L7;Q3UXX4;A2AS44	REFSEQ:NP_080637;REFSEQ:NP_780673;ENSEMBL:ENSMUSP00000108196;ENSEMBL:ENSMUSP00000080427;TREMBL:Q3TPK9;Q3U8L7;Q3UXX4;TREMBL:A2AS44	7.01343	0.820648
UbiQapture	Aromatic amino acid transporter 1;Monocarboxylate transporter 10;Solute carrier family 16 member 10;T-type amino acid transporter 1;Slc16a10 protein	Mct10;Slc16a10;Tat1	Q3U9N9-1;Q3U9N9;Q7TPW2;Q3U9N9-2	ENSEMBL:ENSMUSP00000090227;SWISS-PROT:Q3U9N9-2	-0.297789	0.517038
UbiQapture	Aromatic esterase 1;Serum aryldialkylphosphatase 1;Serum paraoxonase/arylesterase 1;Paraoxonase 1	Pon;Pon1	P52430;Q91X30	ENSEMBL:ENSMUSP00000002663	1.08662	1.3346
UbiQapture	Arsenite-resistance protein 2;Serrate RNA effector molecule homolog	Ars2;Asr2;Srrt	Q99MR6-1;Q99MR6;Q99MR6-4;Q99MR6-3	ENSEMBL:ENSMUSP00000043123;SWISS-PROT:Q99MR6-4;SWISS-PROT:Q99MR6-3	-0.624065	0.0366492
UbiQapture	Aryl hydrocarbon receptor;Putative uncharacterized protein;DNA sequence, exon 1 and 5 end of cds.	Ahr	P30561;Q3U2B1;Q6DLW6;Q6DLW7;Q6DLW8;Q6DLW9;Q6DLX0;Q3U5D9;Q6DLX1;Q6DLX2;Q6DLX3;Q6DLX4;Q6LEC9	TREMBL:Q3U2B1;Q6DLW6;Q6DLW7;Q6DLW8;Q6DLW9;Q6DLX0;ENSEMBL:ENSMUSP00000106434	-0.497508	0.0128945
UbiQapture	Aryl sulfotransferase;Phenol sulfotransferase;Phenol/aryl sulfotransferase;ST1A4;Sulfokinase;Sulfotransferase 1A1;Arylsulfotransferase ST1A4;Sulfotransferase family 1A, phenol-preferring, member 1;Sulfotransferase family 1A, phenol-preferring, member 1, isoform CRA_a	St1a1;Stp;Stp1;Sult1a1;mCG_141844	P52840;Q9R1S5;Q91W19	ENSEMBL:ENSMUSP00000075321;ENSMUSP00000101981;REFSEQ:NP_598431	0.266394	1.14916
UbiQapture	Arylacetamide deacetylase	Aada;Aadac	Q99PG0	REFSEQ:NP_075872	-0.777996	0.0349811
UbiQapture	Ascc3 protein;Putative uncharacterized protein	Ascc3;Helic1	Q6PB36;Q8C1G1;Q8K292	ENSEMBL:ENSMUSP00000036726;TREMBL:Q8C707	0.359703	1.90169
UbiQapture	ASF/SF2;Splicing factor, arginine/serine-rich 1	Sfrs1	Q6PDM2-1;Q6PDM2;Q6PDM2-2;Q6PDM2-3	REFSEQ:NP_775550;XP_001480947;ENSEMBL:ENSMUSP00000103553;SWISS-PROT:Q6PDM2-3	-0.500124	2.19693
UbiQapture	ASH2-like protein;Set1/Ash2 histone methyltransferase complex subunit ASH2;Putative uncharacterized protein	Ash2l	Q91X20;Q3UJ62;Q3UJY9;Q3UKZ9	REFSEQ:NP_035921;REFSEQ:NP_001074262;ENSEMBL:ENSMUSP00000106238	0.51899	0.0133349
UbiQapture	Asialoglycoprotein receptor 1;Asialoglycoprotein receptor 1, isoform CRA_d;Asialoglycoprotein receptor major subunit;Putative uncharacterized protein;Asialoglycoprotein receptor 1, isoform CRA_b	Asgr1;mCG_22510;RP23-172M21.2-001;RP23-172M21.2-003	Q91Y84;B1AR34	REFSEQ:NP_033844;ENSEMBL:ENSMUSP00000104226;REV__ENSEMBL:ENSMUSP00000096394;REV__TREMBL:A7ISQ0;Q9QXA3;TREMBL:B1AR32	0.525525	0.841371
UbiQapture	Asparagine--tRNA ligase;Asparaginyl-tRNA synthetase, cytoplasmic	Nars	Q8BP47	ENSEMBL:ENSMUSP00000025483	0.207205	0.688339
UbiQapture	Asparagine--tRNA ligase;Probable asparaginyl-tRNA synthetase, mitochondrial;Putative uncharacterized protein;Nars2 protein	Nars2;AI875199	Q8BGV0;Q8BXJ6;Q8K0W7	REFSEQ:NP_705819;ENSEMBL:ENSMUSP00000102777	-0.20577	0.248154
UbiQapture	Aspartate aminotransferase, mitochondrial;Fatty acid-binding protein;Glutamate oxaloacetate transaminase 2;Plasma membrane-associated fatty acid-binding protein;Transaminase A	Got2;Got-2	P05202	REFSEQ:NP_034455	1.10817	0.222774
UbiQapture	Aspartate beta-hydroxylase;Aspartyl/asparaginyl beta-hydroxylase;Peptide-aspartate beta-dioxygenase;Aspartate-beta-hydroxylase;Aspartate-beta-hydroxylase, isoform CRA_c;Putative uncharacterized protein;Aspartly beta-hydroxylase;Aspartyl beta-hydroxylase Humbug splice variant	Asph;mCG_124817;RP23-152A20.3-001;RP23-152A20.3-002;RP23-152A20.3-003;ASPH	Q8BSY0;A2AL84;Q8BQK0;A2AL85;Q8CBM2;Q9EQ66;Q9EQ67	REFSEQ:NP_075553;ENSEMBL:ENSMUSP00000103977;ENSEMBL:ENSMUSP00000103976;ENSEMBL:ENSMUSP00000075394;ENSMUSP00000081978;ENSEMBL:ENSMUSP00000103974;ENSEMBL:ENSMUSP00000103971;ENSEMBL:ENSMUSP00000029858;ENSMUSP00000103970;ENSEMBL:ENSMUSP00000049018;ENSEMBL:ENSMUSP00000095877;ENSMUSP00000103972;TREMBL:Q9D7J8;ENSEMBL:ENSMUSP00000081975;REFSEQ:NP_598484;ENSEMBL:ENSMUSP00000095876;TREMBL:A2AL83;TREMBL:A2A…	0.0697465	0.0167402
UbiQapture	ATP synthase subunit alpha, mitochondrial	Atp5a1	Q03265	REFSEQ:NP_031531;ENSEMBL:ENSMUSP00000110396;ENSMUSP00000110397;REV__ENSEMBL:ENSMUSP00000078985;REV__SWISS-PROT:Q6S5J6-2;REV__ENSEMBL:ENSMUSP00000070265;REV__REFSEQ:NP_084060	0.0426841	0.126667
UbiQapture	ATP synthase subunit b, mitochondrial;Putative uncharacterized protein;ATP synthase, H+ transporting, mitochondrial F0 complex, subunit b, isoform 1;ATP synthase, H+ transporting, mitochondrial F0 complex, subunit b, isoform 1, isoform CRA_a;ATP synthase b chain homolog	Atp5f1;mCG_10745	Q9CQQ7;Q3TJD4;Q3UF04;Q5I0W0;Q64218	REFSEQ:NP_033855	-0.186137	0.0585417
UbiQapture	ATP synthase subunit beta, mitochondrial	Atp5b	P56480	REFSEQ:NP_058054	-0.522859	0.296246
UbiQapture	ATP synthase subunit d, mitochondrial;ATP synthase, H+ transporting, mitochondrial F0 complex, subunit d	Atp5h;RP23-380B14.2-007	Q9DCX2;B1ASE2	REFSEQ:NP_082138;ENSEMBL:ENSMUSP00000087974;TREMBL:B1ASE2;ENSEMBL:ENSMUSP00000111841;ENSEMBL:ENSMUSP00000076538	-0.1958	0.0129452
UbiQapture	ATP synthase subunit e, mitochondrial;ATP synthase, H+ transporting, mitochondrial F1F0 complex, subunit e;MCG13600, isoform CRA_c;Putative uncharacterized protein	Atp5i;Atp5k;Lfm1;Lfm-1;mCG_13600	Q06185;Q5EBI8;Q8BTB6	REFSEQ:NP_031533;ENSEMBL:ENSMUSP00000113882	-0.183685	0.920311
UbiQapture	ATP synthase subunit f, mitochondrial	Atp5j2	P56135	REFSEQ:NP_065607;ENSEMBL:ENSMUSP00000106270	0.104273	0.53114
UbiQapture	ATP synthase subunit gamma, mitochondrial;F-ATPase gamma subunit;ATP synthase gamma chain;ATP synthase gamma-subunit;ATP synthase, H+ transporting, mitochondrial F1 complex, gamma polypeptide 1	Atp5c1;RP23-119N4.1-001;RP23-119N4.1-003;RP23-119N4.1-002;RP23-119N4.1-005;RP23-119N4.1-007;RP23-119N4.1-004	Q91VR2;Q3UD06;Q9D9D7;Q9ERA8;Q8C2Q8;Q9Z1F5;A2AKU9;A2AKV3;A2AKV2;A2AKV1	REFSEQ:NP_065640;REFSEQ:NP_001106209;ENSEMBL:ENSMUSP00000026887;TREMBL:A2AKV3;TREMBL:A2AKV2;TREMBL:A2AKV1;TREMBL:A2AKV0	-0.0305469	0.109224
UbiQapture	ATP synthase subunit O, mitochondrial;Oligomycin sensitivity conferral protein;ATP synthase	Atp5o;D12Wsu28e	Q9DB20;Q3TF25;Q3THG0	REFSEQ:NP_613063;XP_001478145;ENSEMBL:ENSMUSP00000082301	0.0909294	0.240138
UbiQapture	ATP-binding cassette sub-family B (MDR/TAP) member 11;ATP-binding cassette, sub-family B (MDR/TAP), member 11;ATP-binding cassette protein	Abcb11;mCG_12936;RP23-451M16.2-001	A2AUN4;Q9JL39	REFSEQ:NP_066302	0.205203	0.602761
UbiQapture	ATP-binding cassette sub-family C member 6;Multidrug resistance-associated protein 6;Multidrug resistance-associated protein-6	Abcc6;Mrp6	Q9R1S7;A2TAJ0;A2TAJ1	REFSEQ:NP_061265	0.445861	0.451709
UbiQapture	ATP-binding cassette sub-family F member 1;Abcf1 protein;Putative uncharacterized protein;ATP-binding cassette, sub-family F (GCN20), member 1;ATP-binding cassette protein	Abcf1	Q6P542;A1A4B8;Q3U6P1;Q99K92;Q5RL55;Q9JL47	ENSEMBL:ENSMUSP00000036881;TREMBL:Q5RL55;Q9JL47	-0.153144	0.00484974
UbiQapture	ATP-binding cassette sub-family F member 2;Putative uncharacterized protein	Abcf2	Q99LE6;Q3UVI9	ENSEMBL:ENSMUSP00000030795	0.72846	0.900891
UbiQapture	ATP-binding cassette, sub-family A (ABC1), member 6	Abca6;RP23-328B4.2-001	A2A6R3	REFSEQ:NP_671751;REFSEQ:NP_671753;TREMBL:Q8BIS4	-0.0729903	0.000427119
UbiQapture	ATP-binding cassette, sub-family B (MDR/TAP), member 4;MCG123112	Abcb4;mCG_123112	B9EK77	ENSEMBL:ENSMUSP00000003717;TREMBL:Q3TN75	1.03623	0.0269995
UbiQapture	ATP-binding cassette, sub-family B (MDR/TAP), member 7	Abcb7;RP23-202N14.1-001	A2AC46	REFSEQ:NP_033722	0.0623686	0.331787
UbiQapture	ATP-dependent Clp protease ATP-binding subunit clpX-like, mitochondrial;Caseinolytic peptidase X (E.coli);Putative uncharacterized protein	Clpx	Q9JHS4;Q6P8N8;Q8BRZ3;Q8C4Z5	REFSEQ:NP_035932;REFSEQ:NP_001037854	-0.544061	2.42091
UbiQapture	ATP-dependent dihydroxyacetone kinase;Bifunctional ATP-dependent dihydroxyacetone kinase/FAD-AMP lyase (cyclizing);FAD-AMP lyase (cyclic FMN forming);FAD-AMP lyase (cyclizing);FMN cyclase;Glycerone kinase;Putative uncharacterized protein	Dak;BC021917	Q8VC30;Q3UTZ4	ENSEMBL:ENSMUSP00000044556	1.78501	0.29016
UbiQapture	ATP-dependent DNA helicase 2 subunit 1;ATP-dependent DNA helicase II 70 kDa subunit;CTC box-binding factor 75 kDa subunit;DNA repair protein XRCC6;Ku autoantigen protein p70 homolog;X-ray repair cross-complementing protein 6	G22p1;Ku70;Xrcc6	P23475	ENSEMBL:ENSMUSP00000068559	8.71818	1.59454
UbiQapture	ATP-dependent DNA helicase 2 subunit 2;ATP-dependent DNA helicase II 80 kDa subunit;CTC box-binding factor 85 kDa subunit;DNA repair protein XRCC5;Ku autoantigen protein p86 homolog;Ku80;Nuclear factor IV;X-ray repair cross-complementing protein 5;Putative uncharacterized protein	G22p2;Xrcc5	P27641;Q9CRI5	ENSEMBL:ENSMUSP00000027379	0.163346	0.00916422
UbiQapture	ATP-dependent DNA helicase VIII;GAP SH3 domain-binding protein 1;HDH-VIII;Ras GTPase-activating protein-binding protein 1;MKIAA4115 protein;MCG11503;Ras-GTPase-activating protein SH3-domain binding protein 1;Putative uncharacterized protein	G3bp;G3bp1;mKIAA4115;mCG_11503;RP23-336J1.4-001	P97855;Q571F9;Q5NCU1;Q3UR88	REFSEQ:NP_038744;TREMBL:Q3UR88	0.0221045	0.087367
UbiQapture	ATP-dependent helicase IGHMBP2;Cardiac transcription factor 1;DNA-binding protein SMUBP-2;Immunoglobulin mu-binding protein 2	Ighmbp2;Smbp2;Smbp-2	P40694	REFSEQ:NP_033238;ENSEMBL:ENSMUSP00000113438	1.29757	0.0534282
UbiQapture	ATP-dependent helicase RENT1;Nonsense mRNA reducing factor 1;Regulator of nonsense transcripts 1;Up-frameshift suppressor 1 homolog	Rent1;Upf1	Q9EPU0-1;Q9EPU0;Q9EPU0-2	ENSEMBL:ENSMUSP00000075089;SWISS-PROT:Q9EPU0-2;REFSEQ:NP_796346	0.114019	0.489269
UbiQapture	ATP-dependent helicase SKIV2L2;Superkiller viralicidic activity 2-like 2;Putative uncharacterized protein;Skiv2l2 protein	Skiv2l2	Q9CZU3;Q8BTX6;Q8BVI7;Q91YT4	ENSEMBL:ENSMUSP00000022281	-0.152658	0.192618
UbiQapture	ATP-dependent metalloprotease FtsH1;ATP-dependent metalloprotease YME1L1;YME1-like protein 1;YME1-like 1 (S. cerevisiae);Putative uncharacterized protein	Yme1l1;mCG_15167;RP23-280K4.4-001	O88967;A2AQY3;Q8C597	REFSEQ:NP_038799	-0.178584	0.302749
UbiQapture	ATP-dependent RNA helicase A;DEAH box protein 9;Nuclear DNA helicase II;Dhx9 protein;Putative uncharacterized protein	Ddx9;Dhx9	O70133-2;O70133;Q05BR6;Q3TEB2;Q3TF92;Q3UR42	ENSEMBL:ENSMUSP00000038135	-0.348549	1.20414
UbiQapture	ATP-dependent RNA helicase DDX1;DEAD box protein 1;Putative uncharacterized protein;DEAD (Asp-Glu-Ala-Asp) box polypeptide 1	Ddx1	Q91VR5;Q3V1Z7;Q8BKG1;Q922B8	ENSEMBL:ENSMUSP00000065987	-0.141442	0.232604
UbiQapture	ATP-dependent RNA helicase DDX18;DEAD box protein 18;DEAD (Asp-Glu-Ala-Asp) box polypeptide 18;MCG1040626;Putative uncharacterized protein	Ddx18;mCG_1040626	Q8K363;B2RUM8;Q9CSG7;Q9CSJ2	REFSEQ:NP_080136	-0.429634	0.105605
UbiQapture	ATP-dependent RNA helicase DDX3X;D1Pas1-related sequence 2;DEAD box protein 3, X-chromosomal;DEAD box RNA helicase DEAD3;Embryonic RNA helicase;Ddx3x protein;DEAD/H (Asp-Glu-Ala-Asp/His) box polypeptide 3, X-linked;Putative uncharacterized protein;Putative ATP-dependent RNA helicase Pl10;DNA segment, Chr 1, Pasteur Institute 1	D1Pas1-rs2;Ddx3;Ddx3x;Dead3;Erh;RP23-158L19.4-001;D1Pas1;Pl10;mCG_49293	Q62167;B7ZWF1;B9EKE9;Q3TQX5;P16381;B9EIA2	REFSEQ:NP_034158;REFSEQ:NP_149068	-0.15522	0.420307
UbiQapture	ATP-dependent RNA helicase DDX3Y;D1Pas1-related sequence 1;DEAD box protein 3, Y-chromosomal;DEAD-box RNA helicase DEAD2;Putative uncharacterized protein	D1Pas1-rs1;Ddx3y;Dead2	Q62095;Q3TUR4;Q3U484	ENSEMBL:ENSMUSP00000088729;ENSEMBL:ENSMUSP00000096769;ENSEMBL:ENSMUSP00000075157	-0.115674	0.215362
UbiQapture	ATP-dependent RNA helicase DDX48;ATP-dependent RNA helicase eIF4A-3;DEAD box protein 48;Eukaryotic initiation factor 4A-III;Eukaryotic translation initiation factor 4A isoform 3;Eukaryotic translation initiation factor 4A, isoform 3	Ddx48;Eif4a3;RP23-13O17.1-003	Q91VC3;A2AFK7	REFSEQ:NP_619610;ENSEMBL:ENSMUSP00000101860;ENSMUSP00000101861;ENSEMBL:ENSMUSP00000075207	-0.303261	1.40817
UbiQapture	ATP-dependent RNA helicase DDX50;DEAD box protein 50;Gu-beta;Nucleolar protein Gu2;DEAD (Asp-Glu-Ala-Asp) box polypeptide 50;Putative uncharacterized protein	Ddx50	Q99MJ9;Q5BKP5;Q8BRU5	ENSEMBL:ENSMUSP00000020270	-1.27638	1.20898
UbiQapture	ATP-dependent RNA helicase Dhx29;DEAH box protein 29;Putative uncharacterized protein	Dhx29	Q6PGC1;Q8BN72	ENSEMBL:ENSMUSP00000035244	0.294786	0.62539
UbiQapture	ATP-dependent RNA helicase DHX8;DEAH box protein 8;Putative uncharacterized protein;MKIAA4096 protein;DEAH (Asp-Glu-Ala-His) box polypeptide 8;Dhx8 protein	Dhx8;mKIAA4096;RP23-434F13.5-002	A2A4P0;Q3U580;Q3UQQ4;Q5DTN5;A2A4N9;Q3TUC8;Q8R214	REFSEQ:NP_659080;ENSEMBL:ENSMUSP00000102799	1.646	0.784288
UbiQapture	ATP-dependent RNA helicase eIF4A-1;Eukaryotic initiation factor 4A-I;Putative uncharacterized protein;Eif4a1 protein;Eukaryotic translation initiation factor 4A1;ATP-dependent RNA helicase eIF4A-2;Eukaryotic initiation factor 4A-II;Eukaryotic translation initiation factor 4A2;Eukaryotic translation initiation factor 4A2, isoform CRA_d	Ddx2a;Eif4a;Eif4a1;RP23-422L16.20-001;Ddx2b;Eif4a2;mCG_128248	P60843;Q3TFG3;Q3TGK7;Q3U8I0;Q3UXC2;Q4FZL1;Q5F2A7;Q99LR0;Q3TLL6;Q3TSJ4;Q78WR5;P10630-2;P10630;P10630-1;Q52KC1;Q8BTU6	REFSEQ:NP_659207;TREMBL:Q3TLL6;Q3TSJ4;Q78WR5;ENSEMBL:ENSMUSP00000110998;REFSEQ:NP_038534;REFSEQ:NP_001116510	0.111908	0.993427
UbiQapture	ATP-dependent RNA helicase p54;DEAD box protein 6;Oncogene RCK homolog;Probable ATP-dependent RNA helicase DDX6	Ddx6;Hlr2;Rck	P54823	ENSEMBL:ENSMUSP00000096435;REFSEQ:NP_035595;REFSEQ:NP_080776;ENSEMBL:ENSMUSP00000082467	0.692122	3.0037
UbiQapture	ATP-specific succinyl-CoA synthetase subunit beta;Succinyl-CoA ligase [ADP-forming] subunit beta, mitochondrial;Succinyl-CoA synthetase beta-A chain;Sucla2 protein;Putative uncharacterized protein	Sucla2	Q9Z2I9;Q05BC6;Q3U6C7;Q3UCC6;Q9CTE2	ENSEMBL:ENSMUSP00000022706	-0.309424	0.372901
UbiQapture	AU-rich element RNA-binding protein 1;Heterogeneous nuclear ribonucleoprotein D0;Putative uncharacterized protein	Auf1;Hnrnpd;Hnrpd	Q60668-1;Q60668;Q60668-2;Q60668-3;Q3UXC8;Q60668-4	ENSEMBL:ENSMUSP00000019128;ENSEMBL:ENSMUSP00000108561;ENSEMBL:ENSMUSP00000072533;SWISS-PROT:Q60668-4;ENSEMBL:ENSMUSP00000049830	-0.42233	2.45641
UbiQapture	Autoantigen PM/Scl 1;Exosome complex exonuclease RRP45;Exosome component 9;P75 polymyositis-scleroderma overlap syndrome-associated autoantigen;Polymyositis/scleroderma autoantigen 1;Polymyositis/scleroderma autoantigen 75 kDa;Exosc9 protein	Exosc9;Pmscl1	Q9JHI7;B2RY30	REFSEQ:NP_062266	0.0945214	0.401989
UbiQapture	Autocrine motility factor receptor;Putative uncharacterized protein	Amfr	Q9R049-1;Q9R049;Q3U007;Q9R049-2;Q3TCI2	SWISS-PROT:Q9R049-1;REFSEQ:NP_035917	0.385113	0.00920335
UbiQapture	B aggressive lymphoma protein homolog;Poly [ADP-ribose] polymerase 9	Bal;Parp9	Q8CAS9-1;Q8CAS9;Q8CAS9-2;Q8CAS9-3	ENSEMBL:ENSMUSP00000023622;ENSMUSP00000110530;REFSEQ:NP_084529;ENSEMBL:ENSMUSP00000110527	0.0916077	0.0214215
UbiQapture	B5;Dolichyl-diphosphooligosaccharide--protein glycosyltransferase subunit STT3A;Integral membrane protein 1;Putative uncharacterized protein;STT3, subunit of the oligosaccharyltransferase complex, homolog A (S. cerevisiae)	Itm1;Stt3a;mCG_4136	P46978;Q3TG02;Q3TUR1;Q3TVN9;Q3U547;Q3U573;Q3U9H4;Q3UA28;Q5U412;Q8BMP9;Q8BWT4	REFSEQ:NP_032434	-1.20186	1.77264
UbiQapture	B6dom1 antigen;Dolichyl-diphosphooligosaccharide--protein glycosyltransferase subunit STT3B;Source of immunodominant MHC-associated peptides;Putative uncharacterized protein	Simp;Stt3b	Q3TDQ1;Q8BGU3	ENSEMBL:ENSMUSP00000035010	0.506978	1.76766
UbiQapture	Band 4.1-like protein 5;Putative uncharacterized protein	Epb4.1l5;Epb41l5;Kiaa1548	Q8BGS1-1;Q8BGS1;Q8BGS1-2;Q8BT29	ENSEMBL:ENSMUSP00000058966;ENSEMBL:ENSMUSP00000027632	-0.291301	1.29524
UbiQapture	Barrier-to-autointegration factor;Breakpoint cluster region protein 1;LAP2-binding protein 1	Baf;Banf1;Bcrp1;L2bp1	O54962	ENSEMBL:ENSMUSP00000025762	9.43906	0.80764
UbiQapture	Basic leucine zipper and W2 domain-containing protein 1;Putative uncharacterized protein	Bzw1	Q9CQC6;Q9CVI6	ENSEMBL:ENSMUSP00000051935	0.618871	0.0319981
UbiQapture	B-cell receptor-associated protein 32;Prohibitin;MCG48927;Putative uncharacterized protein;RIKEN cDNA 1700071K01 gene	Phb;RP23-17C2.2-002;1700071K01Rik;mCG_48927	P67778;Q5SQG5;Q3V2K0	REFSEQ:NP_032857;TREMBL:Q5SQG5;TREMBL:Q3V2K0	-0.430305	0.498022
UbiQapture	B-cell receptor-associated protein BAP37;Prohibitin-2;Repressor of estrogen receptor activity;Prohibitin 2;Putative uncharacterized protein	Bap;Bcap37;Phb2;Rea	O35129;Q3V235;Q3V2V2	REFSEQ:NP_031557;TREMBL:Q3V2V2	-0.347154	0.551972
UbiQapture	Beta-coat protein;Coatomer subunit beta;Coatomer protein complex, subunit beta 1, isoform CRA_b;Putative uncharacterized protein	Copb;Copb1;mCG_2291	Q9JIF7;Q3T9Y4;Q3TT72;Q3U8G9;Q3UE02	ENSEMBL:ENSMUSP00000033012	0.447601	1.95868
UbiQapture	Beta-coat protein;Coatomer subunit beta;p102	Copb2	O55029	ENSEMBL:ENSMUSP00000035033	0.485874	0.652922
UbiQapture	Beta-dystrobrevin;Dystrobrevin beta;Putative uncharacterized protein;Dtnb protein	Dtnb	O70585-1;O70585;O70585-2;Q8BNG4;Q8C8Z9;Q8K0N0	ENSEMBL:ENSMUSP00000077085;ENSEMBL:ENSMUSP00000099161	8.7346	1.18577
UbiQapture	Beta-globin;Hemoglobin beta chain subunit;Beta-1-globin;Hemoglobin beta-1 chain;Hemoglobin beta-major chain;Hemoglobin subunit beta-1;MCG141340	Hbb-b1;Hbbt1;Hbbt2;HBB1;mCG_141340	A8DUK7;A8DUK2;A8DUK4;A8DUL0;A8DUL2;A8DUL5;A8DUL7;A8DUM2;A8DUN2;A8DUP0;A8DUP3;A8DUP5;A8DUP7;A8DUQ1;A8DUQ5;B1Q450;P02088;A8DUK0	TREMBL:A8DUK7;REFSEQ:NP_032246;SWISS-PROT:P02088;TREMBL:D0U293;Q549D9;Q54AH9;CON__Q3SX09;TREMBL:Q9D0B2;CON__P02070	-0.998664	0.0375575
UbiQapture	Beta-globin;Hemoglobin beta chain subunit;Beta-1-globin;Hemoglobin beta-1 chain;Hemoglobin beta-major chain;Hemoglobin subunit beta-1;MCG141340;Beta-2-globin;Hemoglobin beta-2 chain;Hemoglobin beta-minor chain;Hemoglobin subunit beta-2;Hemoglobin beta minor;MCG141341	Hbb-b1;Hbbt1;Hbbt2;HBB1;mCG_141340;Hbb-b2;HBB2;mCG_141341;Hbb	A8DUK2;A8DUK4;A8DUL0;A8DUL2;A8DUL5;A8DUL7;A8DUM2;A8DUN2;A8DUP0;A8DUP3;A8DUP5;A8DUP7;A8DUQ1;A8DUQ5;B1Q450;A8DUK7;P02088;A8DUK0;P02089;D0U293;Q549D9;Q54AH9	REFSEQ:NP_032246;TREMBL:A8DUK7;SWISS-PROT:P02088;TREMBL:D0U293;Q549D9;Q54AH9;CON__Q3SX09;TREMBL:Q9D0B2;CON__P02070	-0.0096757	0.0100599
UbiQapture	Beta-II spectrin;Embryonic liver fodrin;Fodrin beta chain;Spectrin beta chain, brain 1;Spectrin, non-erythroid beta chain 1;Putative uncharacterized protein;Spnb2 protein;Brain beta-spectrin;MKIAA4049 protein	Elf;Spnb2;Spnb-2;Sptb2;Sptbn1;mKIAA4049	Q62261-1;Q62261;Q8BQ35;Q8R1C2;Q62261-2;Q3TTX2;Q3TZN6;Q8C509;P70435;Q5DTR4	REFSEQ:NP_787030;REFSEQ:NP_033286;TREMBL:P70435;Q5DTR4;TREMBL:Q9R1Y9;Q9Z2V0	12.0126	1.58108
UbiQapture	Betaine--homocysteine S-methyltransferase 1;Betaine-homocysteine methyltransferase, pseudogene 1	Bhmt;Bhmt-ps1;RP23-424K9.2-001	O35490;A2ALP9	REFSEQ:NP_057877;ENSEMBL:ENSMUSP00000081822;TREMBL:Q3UEP0;REFSEQ:NP_075022	0.134568	0.247564
UbiQapture	Bifunctional aminoacyl-tRNA synthetase;Glutamate--tRNA ligase;Glutamyl-tRNA synthetase;Proline--tRNA ligase;Prolyl-tRNA synthetase;Putative uncharacterized protein;Glutamyl-prolyl-tRNA synthetase	Eprs;Qprs	Q8CGC7;Q3TLK2;Q3TMX9;Q3UGD4;Q8BTR1;Q9CRF9;B9EIU1	ENSEMBL:ENSMUSP00000045841;TREMBL:B9EIU1;REFSEQ:NP_056619;ENSEMBL:ENSMUSP00000033818	0.145238	0.00614593
UbiQapture	Biglycan;Bone/cartilage proteoglycan I;PG-S1;Putative uncharacterized protein	Bgn;mCG_3250;RP23-95K12.7-001	P28653;Q3TAF9;Q3TNY9;Q3UXK8;Q7TMW3	REFSEQ:NP_031568	-0.0184712	0.0620634
UbiQapture	Bile acid-CoA ligase;Bile acyl-CoA synthetase;Cholate--CoA ligase;Fatty acid transport protein 5;Solute carrier family 27 member 5;Very long-chain acyl-CoA synthetase-related protein;Solute carrier family 27 (Fatty acid transporter), member 5;Putative uncharacterized protein	Acsb;Acsvl6;Fatp5;Slc27a5;Vlacsr	Q4LDG0;Q14C57;Q3UNC6	REFSEQ:NP_033538;ENSEMBL:ENSMUSP00000112495;REFSEQ:NP_001074541	0.276989	0.703162
UbiQapture	Bone proteoglycan II;Decorin;PG40;PG-S2;Putative uncharacterized protein;Decorin, isoform CRA_a	Dcn;mCG_11308	P28654;Q3TSV1;Q3UKR1;Q6LAK9	ENSEMBL:ENSMUSP00000100924	-0.385355	0.67237
UbiQapture	Bradykinin;Kininogen-1;Kininogen-1 heavy chain;Kininogen-1 light chain	Kng;Kng1	O08677-1;O08677;O08677-3;O08677-2	REFSEQ:NP_001095881;REFSEQ:NP_001095882;REFSEQ:NP_075614;REFSEQ:NP_958763;CON__P01044-1;CON__Q2KJ62;CON__P01045-1;REFSEQ:NP_001095880;REFSEQ:NP_001095879	-0.46966	0.0261275
UbiQapture	Brain acetylcholinesterase putative membrane anchor;Protein CutA	Cuta	Q9CQ89-1;Q9CQ89	ENSEMBL:ENSMUSP00000025027;ENSEMBL:ENSMUSP00000110585;REV__REFSEQ:NP_031934;REV__TREMBL:Q3TR22	0.254991	0.511616
UbiQapture	Brain cDNA, clone MNCb-6148, similar to Mus musculus glutathione transferase zeta 1 (maleylacetoacetate isomerase) (Gstz1), mRNA;Glutathione S-transferase zeta 1;GSTZ1-1;Maleylacetoacetate isomerase	Gstz1;Maai	Q9JJA0;Q9WVL0	TREMBL:Q9JJA0;ENSEMBL:ENSMUSP00000053540	-1.31091	0.0480009
UbiQapture	Brain protein 44	Brp44	Q9D023	REFSEQ:NP_081706;ENSEMBL:ENSMUSP00000027315;ENSMUSP00000109368;REFSEQ:NP_084164;ENSEMBL:ENSMUSP00000065149	0.181471	0.456422
UbiQapture	Brain protein DN38;NAP-1-related protein;Nucleosome assembly protein 1-like 1;Nucleosome assembly protein 1-like 1, isoform CRA_d;Putative uncharacterized protein;Nucleosome assembly protein 1-like 1, isoform CRA_b	Nap1l1;Nrp;mCG_21331	P28656;Q3TF41;Q8BSH9;Q9CSP8	ENSEMBL:ENSMUSP00000070068	0.567674	0.0964071
UbiQapture	Brain-enriched polypyrimidine tract-binding protein;Neural polypyrimidine tract-binding protein;Polypyrimidine tract-binding protein 2;RRM-type RNA-binding protein brPTB;Putative uncharacterized protein	Brptb;Nptb;Ptbp2	Q91Z31-2;Q91Z31;Q3V328	ENSEMBL:ENSMUSP00000029780	0.472997	0.026839
UbiQapture	BRI3-binding protein	Bri3bp	Q8BXV2	ENSEMBL:ENSMUSP00000037609	-0.162852	0.351665
UbiQapture	Brix domain-containing protein 2;Ribosome biogenesis protein BRX1 homolog;Putative uncharacterized protein	Brix;Brix1;Bxdc2	Q9DCA5;Q8CEX3	ENSEMBL:ENSMUSP00000022855	-8.81514	1.1841
UbiQapture	Bromodomain and WD repeat-containing protein 2;WD repeat-containing protein 11;Putative uncharacterized protein	Brwd2;Kiaa1351;Wdr11	Q8K1X1;Q3TDR2	REFSEQ:NP_758459	1.83831	1.21638
UbiQapture	Bruno-like protein 3;CUG triplet repeat RNA-binding protein 2;CUG-BP- and ETR-3-like factor 2;CUGBP Elav-like family member 2;ELAV-type RNA-binding protein 3;Neuroblastoma apoptosis-related RNA-binding protein;RNA-binding protein BRUNOL-3;CUG triplet repeat, RNA binding protein 2	Celf2;Cugbp2;Napor;RP23-124P7.1-008;RP23-124P7.1-009	Q9Z0H4-9;Q9Z0H4;Q9Z0H4-6;Q9Z0H4-2;Q9Z0H4-4;Q9Z0H4-5;Q9Z0H4-7;Q9Z0H4-11;A3KGT2;A3KGT0	REFSEQ:NP_001103698;NP_001153765;SWISS-PROT:Q9Z0H4-6;SWISS-PROT:Q9Z0H4-2;REFSEQ:NP_001103701;ENSEMBL:ENSMUSP00000110577;REFSEQ:NP_001103702;ENSEMBL:ENSMUSP00000097996;TREMBL:A3KGT2;ENSEMBL:ENSMUSP00000110573	-0.67821	0.0147911
UbiQapture	Butyrate-induced protein 1;Protein tyrosine phosphatase-like protein PTPLAD1;Protein-tyrosine phosphatase-like A domain-containing protein 1	Ptplad1	Q8K2C9	ENSEMBL:ENSMUSP00000044955	0.19937	0.580533
UbiQapture	Bystin;Putative uncharacterized protein	Bysl	O54825;Q543N4	ENSEMBL:ENSMUSP00000024783	0.362921	3.57544
UbiQapture	C3a anaphylatoxin;Complement C3;Complement C3 alpha chain;Complement C3 beta chain;Complement C3b alpha chain;Complement C3c alpha chain fragment 1;Complement C3c alpha chain fragment 2;Complement C3d fragment;Complement C3dg fragment;Complement C3f fragment;Complement C3g fragment;HSE-MSF;Complement component 3d;Complement component c3d;Complement component 3	C3	P01027-2;P01027;B5APU1;Q207D2;Q80XP1	ENSEMBL:ENSMUSP00000024988	2.41719	1.74405
UbiQapture	C4a anaphylatoxin;Complement C4 alpha chain;Complement C4 beta chain;Complement C4 gamma chain;Complement C4-B;Complement component 4B (Childo blood group);Putative uncharacterized protein;Complement component C4;Sex-limited protein;C4a protein;Sex-limited protein Slp(w7) alpha-chain;Sex-limited protein Slp(w7) alpha-gamma chain;Slp protein;C4/Slp hybrid protein;C4 protein;C4/Slp hyprid protein	C4;C4b;C4a;slp;Slp;C4/Slp hybrid;C4/Slp hyprid	P01029;B2RWX2;B2RXW7;Q3TAT4;Q3TYN1;Q9QWR4;B0G0Y3;B9EIU2;O88305;Q62237;Q62238;Q6P3Y0;Q9QUF7;Q9QUF8;Q9QUF9;Q9Z0D8;Q9Z0J3	ENSEMBL:ENSMUSP00000069418;ENSEMBL:ENSMUSP00000015595;CON__ENSEMBL:ENSBTAP00000007350	1.03985	1.06526
UbiQapture	Cadherin-associated Src substrate;Catenin delta-1;p120 catenin;p120(cas);Putative uncharacterized protein;P120ctn	Catns;Ctnnd1;Kiaa0384	P30999-1;P30999;P30999-3;Q3TPD1;P30999-2;Q9WVC4;Q3UF77	ENSEMBL:ENSMUSP00000107323;ENSEMBL:ENSMUSP00000107324;ENSEMBL:ENSMUSP00000107325;REFSEQ:NP_001078919;NP_031641;ENSEMBL:ENSMUSP00000107321;ENSMUSP00000107322;REFSEQ:NP_001078917;ENSEMBL:ENSMUSP00000107313;REFSEQ:NP_001078922;ENSEMBL:ENSMUSP00000107316;ENSEMBL:ENSMUSP00000107314;ENSEMBL:ENSMUSP00000107318;ENSEMBL:ENSMUSP00000107315;ENSMUSP00000107317;ENSMUSP00000107319;ENSEMBL:ENSMUSP00000107327;EN…	-0.773475	0.952043
UbiQapture	Calcium pump 2;Calcium-transporting ATPase sarcoplasmic reticulum type, slow twitch skeletal muscle isoform;Endoplasmic reticulum class 1/2 Ca(2+) ATPase;Sarcoplasmic/endoplasmic reticulum calcium ATPase 2;ATPase, Ca++ transporting, cardiac muscle, slow twitch 2, isoform CRA_b;MKIAA4195 protein;Sarcoplasmic reticulum Ca2+-ATPase	Atp2a2;mCG_12168;mKIAA4195;SERCA2	O55143-1;O55143;Q5DTI2;O55143-2;O54994	ENSEMBL:ENSMUSP00000031423;ENSEMBL:ENSMUSP00000098306;REFSEQ:NP_031530;REFSEQ:NP_058025;TREMBL:Q3U1K2;REFSEQ:NP_001156808	0.360248	2.67084
UbiQapture	Calcium-binding mitochondrial carrier protein Aralar1;Mitochondrial aspartate glutamate carrier 1;Solute carrier family 25 member 12	Aralar1;Slc25a12	Q8BH59	REFSEQ:NP_766024	0.486906	2.54182
UbiQapture	Calcium-binding mitochondrial carrier protein Aralar2;Citrin;Mitochondrial aspartate glutamate carrier 2;Solute carrier family 25 member 13;Putative uncharacterized protein;Slc25a13 protein	Aralar2;Slc25a13	Q9QXX4;Q8C140;Q91YK1	ENSEMBL:ENSMUSP00000015256	0.558374	1.67453
UbiQapture	Camello-like protein 1;Probable N-acetyltransferase CML1;Camello-like protein 4;N-acetyltransferase 8	Cml1;Cml4;Nat8	Q9JIZ0;Q9JIY7	ENSEMBL:ENSMUSP00000073939;ENSEMBL:ENSMUSP00000032073	-0.0433412	0.399546
UbiQapture	Camello-like protein 2;Probable N-acetyltransferase CML2	Cml2	Q8CHQ9	ENSEMBL:ENSMUSP00000044587	0.295957	0.534871
UbiQapture	cAMP-dependent protein kinase type II-alpha regulatory chain;Protein kinase, cAMP dependent regulatory, type II alpha;Protein kinase, cAMP dependent regulatory, type II alpha, isoform CRA_b;Putative uncharacterized protein;Protein kinase, cAMP dependent regulatory, type II alpha, isoform CRA_a	mCG_16488;Prkar2a	Q8K1M3;Q9CYV3	ENSEMBL:ENSMUSP00000035220;TREMBL:Q9CYV3	0.545429	0.311448
UbiQapture	cAMP-dependent Rap1 guanine-nucleotide exchange factor;cAMP-regulated guanine nucleotide exchange factor II;Exchange factor directly activated by cAMP 2;Exchange protein directly activated by cAMP 2;Rap guanine nucleotide exchange factor 4;Rap guanine nucleotide exchange factor (GEF) 4;Rapgef4 protein;MKIAA4040 protein;cAMP-regulated guanine nucleotide exchange factor IIB;Rap guanine nucleotide e…	Cgef2;Epac2;Rapgef4;RP23-386I18.1-001;mKIAA4040;RP23-386I18.1-003;cAMP-GEFII;mCG_128278;RP23-386I18.1-005;Gfr;Kiaa0277;Mrgef;Rapgef5	Q9EQZ6-1;Q9EQZ6;A2ASW4;Q571A8;Q9EQZ6-3;A2ASW3;Q9EQZ6-2;A2ASW8;Q8C0Q9-1;Q8C0Q9;Q3TS77;Q8C0Q9-3;Q8BXW6	ENSEMBL:ENSMUSP00000088336;REFSEQ:NP_062662;ENSEMBL:ENSMUSP00000028525;ENSEMBL:ENSMUSP00000105313;SWISS-PROT:Q8C0Q9-3	-1.50485	0.76016
UbiQapture	Capping protein (Actin filament) muscle Z-line, beta;CAPZB3;Capping protein beta 3 subunit;Putative uncharacterized protein;CapZ beta;F-actin-capping protein subunit beta;Capping protein (Actin filament) muscle Z-line, beta, isoform CRA_b;Capping protein (Actin filament) muscle Z-line, beta, isoform CRA_c;Capping protein (Actin filament) muscle Z-line, beta, isoform CRA_a	Capzb;RP23-247I1.3-004;Cappb1;mCG_122335;RP23-247I1.3-002;RP23-247I1.3-001;RP23-247I1.3-006;RP23-247I1.3-011;RP23-247I1.3-007;RP23-247I1.3-005	A2AMV7;P97856;Q3TVK4;P47757-1;P47757;A2AMV5;P47757-2;Q3TRH8;Q923G3;A2AMW0;A2AMV9;A2AMV4;A2AMV8	ENSEMBL:ENSMUSP00000030518;REFSEQ:NP_001032850;REFSEQ:NP_033928;ENSEMBL:ENSMUSP00000038011;TREMBL:A2AMV9;ENSEMBL:ENSMUSP00000030519;TREMBL:A2AMV8	9.28076	0.780868
UbiQapture	Caprin-1;Cytoplasmic activation- and proliferation-associated protein 1;GPI-anchored membrane protein 1;GPI-anchored protein p137;Membrane component chromosome 11 surface marker 1;Putative uncharacterized protein;Caprin1 protein;Cell cycle associated protein 1;RNA granule protein 105	Caprin1;G5E5;Gpiap;Gpiap1;Gpip137;M11s1;RP23-266F3.4-016;rng105	Q60865;Q3TEY4;Q3TTW8;Q8CD82;A1L0T9;A2BH48;A9CYP7;Q3UFZ6	REFSEQ:NP_001104759;NP_058019;TREMBL:Q8CD82;REFSEQ:NP_001104761;NP_001104762;TREMBL:A2BH49	0.0727728	0.051317
UbiQapture	CapZ alpha-2;F-actin-capping protein subunit alpha-2;Putative uncharacterized protein;Capping protein (Actin filament) muscle Z-line, alpha 2, isoform CRA_c;F-actin capping protein alpha-2 subunit	Cappa2;Capza2;mCG_13469	P47754;Q3U7G3;Q3UBZ3;Q3UCD2;Q5DQJ3	REFSEQ:NP_031630	10.8024	1.55892
UbiQapture	Carbamoyl-phosphate synthase [ammonia], mitochondrial;Carbamoyl-phosphate synthetase I;Cps1 protein;Carbamoyl-phosphate synthetase 1;Carbamoylphosphate synthetase I	Cps1;AC101854.1-001	Q8C196;Q561M8;B2KGV2;Q9JLU2	REFSEQ:NP_001074278;TREMBL:B2KGV2;Q9JLU2;REFSEQ:NP_076014;ENSEMBL:ENSMUSP00000031049;ENSEMBL:ENSMUSP00000110293	0.0761047	0.318091
UbiQapture	Carboxypeptidase N catalytic chain;Carboxypeptidase N polypeptide 1;Carboxypeptidase N small subunit	Cpn1	Q9JJN5	REFSEQ:NP_109628	-0.79328	0.194933
UbiQapture	Carnitine O-palmitoyltransferase 1, liver isoform;Carnitine O-palmitoyltransferase I, liver isoform;Carnitine palmitoyltransferase 1A;Acyltransferase;Putative uncharacterized protein;Carnitine palmitoyltransferase 1a, liver;Carnitine palmitoyltransferase 1a, liver, isoform CRA_a	Cpt1;Cpt-1;Cpt1a;CPT I;mCG_3883	P97742;A8ASF5;Q3UGT1;Q7TQD5	ENSEMBL:ENSMUSP00000025835	-0.118291	0.118478
UbiQapture	Carnitine palmitoyltransferase 2;Putative uncharacterized protein	Cpt2;mCG_17985;RP23-40G2.4-001;RP23-40G2.4-002;RP23-40G2.4-004	Q3TFS0;Q3UDA8;Q3UN55;Q9CU20;A2A8E9;A2A8E8	REFSEQ:NP_034079;ENSEMBL:ENSMUSP00000102332;ENSEMBL:ENSMUSP00000102330;ENSEMBL:ENSMUSP00000102331	-0.656332	0.0348812
UbiQapture	Carnitine/acylcarnitine translocase;Mitochondrial carnitine/acylcarnitine carrier protein;Solute carrier family 25 member 20;Solute carrier family 25 (Mitochondrial carnitine/acylcarnitine translocase), member 20	Cac;Slc25a20	Q9Z2Z6;Q7TPW6	ENSEMBL:ENSMUSP00000035222	-0.229554	0.0549646
UbiQapture	Casein kinase I isoform alpha;CK1;Putative uncharacterized protein;Casein kinase 1, alpha 1;Casein kinase 1, alpha 1, isoform CRA_a	Csnk1a1;mCG_12653	Q8BK63-1;Q8BK63;Q3U772;Q3U844;Q8BK63-2;Q3TVX1;Q6PJ87	TREMBL:Q3U772;Q3U844;ENSEMBL:ENSMUSP00000025469	0.764223	0.484744
UbiQapture	Catechol O-methyltransferase;Catechol-O-methyltransferase 1;Putative uncharacterized protein	Comt;Comt1	O88587-2;O88587;Q91XH4	REFSEQ:NP_001104532;NP_001104533;NP_031770	-0.0801677	0.937307
UbiQapture	Cavin-1;Polymerase I and transcript release factor;Putative uncharacterized protein	Ptrf	O54724;Q3U4N4;Q3TER0	REFSEQ:NP_033012;TREMBL:Q3U4N4;TREMBL:Q3TER0	-0.372575	0.752066
UbiQapture	Cavin-2;Phosphatidylserine-binding protein;Serum deprivation-response protein	Sdpr;Sdr	Q63918	ENSEMBL:ENSMUSP00000055694	-0.4481	0.802944
UbiQapture	Cbp37;Putative uncharacterized protein;Trip12 protein	cbp37;Gtl6;Trip12	O88380;Q3TP48;Q3TY88;Q3UYT5;Q8K051;Q8BM59	ENSEMBL:ENSMUSP00000027421;TREMBL:Q8BM59	0.177102	0.0894049
UbiQapture	CBP80/20-dependent translation initiation factor	Ctif;Gm672;Kiaa0427	Q6PEE2-2;Q6PEE2	ENSEMBL:ENSMUSP00000065041	0.20199	0.998131
UbiQapture	CCAAT-binding transcription factor I subunit A;DNA-binding protein B;Enhancer factor I subunit A;Nuclease-sensitive element-binding protein 1;Y-box transcription factor;Y-box-binding protein 1;Putative uncharacterized protein;Y box protein 1;MYB-1a;MYB-1b;Y box transcription factor	Msy1;Msy-1;Nsep1;Yb1;Ybx1;RP24-363D14.2-001	P62960;Q3UBT1;Q60950;Q60951;Q71V06;Q810K5;Q8BRJ5	REFSEQ:NP_035862;TREMBL:A2BGG7	0.140792	0.218129
UbiQapture	CCAAT-box-binding transcription factor;Nuclear factor 1 B-type;Nuclear factor I/B;TGGCA-binding protein;Nuclear factor 1;Nuclear factor 1 A-type;Nuclear factor I/A	Nfib;mCG_125533;Nfia;RP23-67D6.1-001;RP23-67D6.1-003;mKIAA1439;RP23-67D6.1-004;RP23-67D6.1-002	P97863-1;P97863;P97863-2;Q8C434;P97863-3;Q3UFE1;Q6GSP7;Q02780-7;Q02780;B1AUB7;Q6DI81;Q02780-2;B1AUC0;Q69ZJ5;B1AUB9;Q02780-5;Q05B39;B1AUB8	REFSEQ:NP_001106680;REFSEQ:NP_001106681;ENSEMBL:ENSMUSP00000102865;ENSEMBL:ENSMUSP00000102866;ENSMUSP00000102871;ENSEMBL:ENSMUSP00000074981;REFSEQ:NP_035035;ENSEMBL:ENSMUSP00000102677;ENSEMBL:ENSMUSP00000099856;ENSEMBL:ENSMUSP00000102676;ENSEMBL:ENSMUSP00000102672;ENSEMBL:ENSMUSP00000102862	0.0831285	0.228085
UbiQapture	CCAAT-box-binding transcription factor;Nuclear factor 1 C-type;Nuclear factor I/C;TGGCA-binding protein	Nfic	P70255-2;P70255	ENSEMBL:ENSMUSP00000113046	0.436815	0.98279
UbiQapture	CCT-alpha;Choline-phosphate cytidylyltransferase A;CTP:phosphocholine cytidylyltransferase A;Phosphorylcholine transferase A	Ctpct;Pcyt1;Pcyt1a	P49586	REFSEQ:NP_001156631;NP_001156632;NP_034111;ENSEMBL:ENSMUSP00000110790;REFSEQ:NP_997593;REFSEQ:NP_808214	0.97838	1.75145
UbiQapture	CCT-gamma;Matricin;mTRiC-P5;T-complex protein 1 subunit gamma;Putative uncharacterized protein;Chaperonin containing Tcp1, subunit 3 (Gamma);Chaperonin subunit 3 (Gamma);Chaperonin containing TCP-1 gamma subunit	Cct3;Cctg;mCG_8828	P80318;Q3TBM6;Q3U0I3;Q3U4U6;Q3UJP4;Q9R1U1	ENSEMBL:ENSMUSP00000001452	0.480275	1.04516
UbiQapture	CCT-zeta-1;T-complex protein 1 subunit zeta;Chaperonin containing Tcp1, subunit 6a (Zeta);Chaperonin subunit 6a (Zeta);Putative uncharacterized protein;Cct6a protein	Cct6;Cct6a;Cctz;Cctz1;mCG_12435	P80317;Q3TI05;Q3TI62;Q3TIX8;Q3TW97;Q52KG9;Q8VEI1	ENSEMBL:ENSMUSP00000031402;REFSEQ:NP_033969;ENSEMBL:ENSMUSP00000098288	0.691563	1.22103
UbiQapture	CDC42-binding protein kinase beta;DMPK-like beta;Myotonic dystrophy kinase-related CDC42-binding kinase beta;Serine/threonine-protein kinase MRCK beta;CDC42 binding protein kinase beta;Cdc42 binding protein kinase beta, isoform CRA_b	Cdc42bpb;Kiaa1124;mCG_14925	Q7TT50;B2RQQ7	ENSEMBL:ENSMUSP00000042565	1.21286	0.441428
UbiQapture	Cdc5-like protein;Cell division cycle 5-related protein;Cdc5l protein;MCG18249, isoform CRA_a;Putative uncharacterized protein	Cdc5l;Kiaa0432;mCG_18249	Q6A068;Q05DT4;Q3UCF2	ENSEMBL:ENSMUSP00000024727	-0.135505	0.862048
UbiQapture	CDGSH iron sulfur domain-containing protein 3, mitochondrial;Melanoma nuclear protein 13;CDGSH iron sulfur domain 3;Cisd3 protein	Cisd3;Mel13;Mel-13	B1AR13;B2RWE3;B3DFI8	REFSEQ:NP_001078969;ENSEMBL:ENSMUSP00000103211;ENSEMBL:ENSMUSP00000103210	0.877221	1.68736
UbiQapture	CDK5 regulatory subunit-associated protein 1-like 1;CDK5 regulatory subunit associated protein 1-like 1	Cdkal1;RP23-202F3.2-010	Q91WE6-1;Q91WE6;Q91WE6-2;Q91WE6-4;Q91WE6-5;B7FAT1	REFSEQ:NP_653119;SWISS-PROT:Q91WE6-2;SWISS-PROT:Q91WE6-4;ENSEMBL:ENSMUSP00000089262;TREMBL:B7FAT1	0.0370712	0.340521
UbiQapture	CDK5 regulatory subunit-associated protein 3;CDK5 regulatory subunit associated protein 3;CDK5 regulatory subunit associated protein 3, isoform CRA_a;Putative uncharacterized protein	Cdk5rap3;mCG_13228;RP23-353J21.7-001	Q99LM2;A2A6E3;Q3TLJ5;Q3TSS9;Q3U506	REFSEQ:NP_084524;TREMBL:B0QZI8;TREMBL:A2A6D9;TREMBL:A2A6E1;TREMBL:A2A6E0	0.698229	0.0277227
UbiQapture	CDP-diacylglycerol--inositol 3-phosphatidyltransferase;Phosphatidylinositol synthase;Cdipt protein	Cdipt;Pis1	Q8VDP6;Q05BY1	ENSEMBL:ENSMUSP00000032920	0.569906	0.127755
UbiQapture	Cell cycle and apoptosis regulatory protein 1;Cell division cycle and apoptosis regulator protein 1	Carp1;Ccar1	Q8CH18-1;Q8CH18;Q8CH18-3	ENSEMBL:ENSMUSP00000020268;SWISS-PROT:Q8CH18-3	-0.126079	0.412031
UbiQapture	Cell death regulatory protein GRIM-19;Complex I-B16.6;Gene associated with retinoic and interferon-induced mortality 19 protein;NADH dehydrogenase [ubiquinone] 1 alpha subcomplex subunit 13;NADH-ubiquinone oxidoreductase B16.6 subunit	Grim19;Ndufa13	Q9ERS2	ENSEMBL:ENSMUSP00000105796	0.108522	0.634955
UbiQapture	Cell division cycle 2-like protein kinase 1;Cell division protein kinase 11;Galactosyltransferase-associated protein kinase p58/GTA;PITSLRE serine/threonine-protein kinase CDC2L1;Cell division cycle 2-like 1;Cell division cycle 2-like 1, isoform CRA_d;Putative uncharacterized protein;Cdc2l1 protein	Cdc2l1;Cdk11;mCG_132264;RP23-183D11.4-001;Cdk11b;RP23-183D11.4-003	P24788-1;P24788;A2A9P5;Q3UXP3;Q9CVG6;P24788-2;A2A9P6;Q8R190	REFSEQ:NP_031687;ENSEMBL:ENSMUSP00000101223;ENSMUSP00000101224;REFSEQ:NP_033210	-4.44219	1.8981
UbiQapture	Cell division cycle protein 73 homolog;Hyperparathyroidism 2 protein homolog;Parafibromin	Cdc73	Q8JZM7	REFSEQ:NP_666103	-1.49058	1.44543
UbiQapture	Cell division protein kinase 9;Cyclin-dependent kinase 9;Cyclin-dependent kinase 9 (CDC2-related kinase);Cyclin-dependent kinase 9 (CDC2-related kinase), isoform CRA_a	Cdk9;mCG_18574;RP23-17P12.6-001	Q99J95-1;Q99J95;A2AK82;Q99J95-2	REFSEQ:NP_570930;ENSEMBL:ENSMUSP00000113327;TREMBL:B0R021;ENSEMBL:ENSMUSP00000044647;SWISS-PROT:Q9ES52-2;ENSEMBL:ENSMUSP00000072763;REFSEQ:NP_080439;REFSEQ:NP_064655;ENSEMBL:ENSMUSP00000085642;REV__ENSEMBL:ENSMUSP00000049497;ENSEMBL:ENSMUSP00000095824	-0.484506	2.9578
UbiQapture	Cell growth-regulating nucleolar protein;Protein expressed in male leptotene and zygotene spermatocytes 264;ROCK2 splice variant;Putative uncharacterized protein;p164 ROCK-2;Rho-associated protein kinase 2;Rho-associated, coiled-coil-containing protein kinase 2;MKIAA0619 protein;Basement membrane-associated chondroitin proteoglycan;Chondroitin sulfate proteoglycan 6;Chromosome segregation protein…	Lyar;Rock2;mKIAA0619;Bam;Bmh;Cspg6;Mmip1;Smc3;Smc3l1;Smcd;Nkcc1;Slc12a2	Q08288;A5XDA7;Q3TR46;Q3UEZ9;Q3UMT5;P70336;Q6A035;Q8CC95;Q9CW03;Q1HL32;Q3TMK9;Q3TPG9;Q3UNU2;Q3US85;Q6P5E5;Q6PFZ4;Q6PIE1;P55012;Q3TP36	REFSEQ:NP_079557;TREMBL:A5XDA7;Q3TR46;Q3UEZ9;Q3UMT5;ENSEMBL:ENSMUSP00000020904;REFSEQ:NP_031816;ENSEMBL:ENSMUSP00000111023	0.423282	0.177644
UbiQapture	Cellular glutathione peroxidase;Glutathione peroxidase 1;Glutathione peroxidase	Gpx1	P11352;Q5RJH8	ENSEMBL:ENSMUSP00000081010	-15.7128	0.76258
UbiQapture	Cellular myosin heavy chain, type A;Myosin heavy chain 9;Myosin heavy chain, non-muscle IIa;Myosin-9;Non-muscle myosin heavy chain A;Non-muscle myosin heavy chain IIa;Nonmuscle myosin heavy chain-A;Putative uncharacterized protein;Myh9 protein	Myh9	Q8VDD5;O89055;Q3UFT0;Q7TQJ6;Q811J9;Q99JJ3	REFSEQ:NP_071855;ENSEMBL:ENSMUSP00000090661;ENSEMBL:ENSMUSP00000018887;REFSEQ:NP_780469;TREMBL:Q8BIM8;ENSEMBL:ENSMUSP00000046059;ENSMUSP00000103532;REFSEQ:NP_082297;ENSEMBL:ENSMUSP00000104313;TREMBL:A2VCK0	7.58417	4.29849
UbiQapture	Cellular nucleic acid-binding protein;Zinc finger protein 9;Cellular nucleic acid binding protein, isoform CRA_a;Putative uncharacterized protein;Cellular nucleic acid binding protein	Cnbp;Cnbp1;Znf9;mCG_130858	P53996-3;P53996;Q3ULK8;P53996-2;Q3U935;P53996-1;Q5QJQ9;Q3U5V2	ENSEMBL:ENSMUSP00000109249;TREMBL:Q3U935;REFSEQ:NP_038521;TREMBL:Q3U5V2	0.288057	0.705064
UbiQapture	Centromere protein V;Proline-rich protein 6	Cenpv;Prr6	Q9CXS4-1;Q9CXS4	REFSEQ:NP_082724	-0.330298	0.286917
UbiQapture	Centrosomin;eIF3 p167;eIF3 p180;eIF3 p185;eIF-3-theta;Eukaryotic translation initiation factor 3 subunit 10;Eukaryotic translation initiation factor 3 subunit A;p162;Putative uncharacterized protein;MKIAA0139 protein	Csma;Eif3;Eif3a;Eif3s10;mKIAA0139	P23116;Q3TKF9;Q3TRH1;Q3UEK3;Q3UL99;Q3UM46;Q6A0B9	ENSEMBL:ENSMUSP00000025955	-0.299001	0.50791
UbiQapture	Cervical cancer receptor;LETM1 domain-containing protein 1;MCC-32	Letmd1;Mccr	Q924L1-1;Q924L1	ENSEMBL:ENSMUSP00000037546	-0.144922	0.113791
UbiQapture	Choline phosphatase 4;Phosphatidylcholine-hydrolyzing phospholipase D4;Phospholipase D4	Pld4	Q8BG07-1;Q8BG07	ENSEMBL:ENSMUSP00000067002	-0.121854	0.160562
UbiQapture	Choline/ethanolaminephosphotransferase 1	Cept1	Q8BGS7-2;Q8BGS7;Q8BGS7-1	ENSEMBL:ENSMUSP00000037277;REFSEQ:NP_598630	0.989381	1.10548
UbiQapture	Chromosome segregation 1-like protein;Exportin-2;Importin-alpha re-exporter;Chromosome segregation 1-like (S. cerevisiae);Putative uncharacterized protein	Cse1l;Xpo2;mCG_14604;RP23-19L12.9-001	Q9ERK4;A2A5S1;Q9CSW8	REFSEQ:NP_076054	0.725765	0.0167715
UbiQapture	Chronic renal failure gene protein;GTP-binding protein NGB;Nucleolar GTP-binding protein 1;Putative uncharacterized protein	Crfg;Gtpbp4;Nog1	Q99ME9;Q3TPJ4;Q3UR29;Q8CCQ5	ENSEMBL:ENSMUSP00000021574	-0.749766	3.59959
UbiQapture	Cis-retinol/3alpha-hydroxysterol short-chain dehydrogenase isozyme 2;Cis-retinol/androgen dehydrogenase type 2;Retinol dehydrogenase 7	Crad2;Rdh7	O88451	REFSEQ:NP_001144221;NP_059501;REFSEQ:NP_671755;REFSEQ:NP_536684;TREMBL:Q8K3L9;ENSEMBL:ENSMUSP00000026462;TREMBL:Q6PHA1	-0.492317	0.017596
UbiQapture	Citrate hydro-lyase;Cytoplasmic aconitate hydratase;Iron regulatory protein 1;Iron-responsive element-binding protein 1;Cytoplasmic aconitase;Aconitase 1;Putative uncharacterized protein	Aco1;Ireb1;Irebp;aco1;mCG_9710;RP23-9F23.1-001	P28271;Q8VDC3;Q3TQ15	TREMBL:Q8VDC3;REFSEQ:NP_031412	0.197976	0.0172926
UbiQapture	Clathrin, heavy polypeptide (Hc);MKIAA0034 protein;Clathrin heavy chain 1;Putative uncharacterized protein;Cltc protein	Cltc;RP23-366M19.3-006;mKIAA0034	Q5SXR6;Q80U89;Q68FD5;Q3TAN1;Q3TJ98;Q3TYQ2;Q3U0H2;Q3UPJ3;Q8K2I5	ENSEMBL:ENSMUSP00000050220;REFSEQ:NP_001003908;ENSEMBL:ENSMUSP00000098228	5.54786	3.00822
UbiQapture	Cleavage and polyadenylation specificity factor subunit 5;Nucleoside diphosphate-linked moiety X motif 21;Putative uncharacterized protein	Cpsf5;Nudt21	Q9CQF3;Q9CZQ0	ENSEMBL:ENSMUSP00000034204	-0.0664886	0.19031
UbiQapture	Cleavage and polyadenylation specificity factor subunit 6	Cpsf6	Q6NVF9	ENSEMBL:ENSMUSP00000068408	-1.3521	0.0450975
UbiQapture	Cleavage and polyadenylation specificity factor subunit 7	Cpsf7	Q8BTV2-1;Q8BTV2;Q8BTV2-2	ENSEMBL:ENSMUSP00000038958;SWISS-PROT:Q8BTV2-2	-0.674413	0.0469676
UbiQapture	CMP-N-acetylneuraminic acid synthase;N-acylneuraminate cytidylyltransferase	Cmas	Q99KK2-1;Q99KK2	REFSEQ:NP_034038	-0.0641295	0.182486
UbiQapture	Coactivator of activating protein 1 and estrogen receptors;RNA-binding motif protein 39;RNA-binding protein 39;RNA-binding region-containing protein 2;Transcription coactivator CAPER;Putative uncharacterized protein;RNA binding motif protein 39;RNA binding motif protein 39, isoform CRA_b;Rbm39 protein	Caper;Rbm39;Rnpc2;mCG_5242;RP23-107C23.3-001;RP23-107C23.3-003;RP23-107C23.3-019	Q8VH51-2;Q8VH51;Q5RJI0;Q8VH51-3;Q0VGU9;Q3U313;Q3UXT6;Q3UZ51;A6QRH4	REFSEQ:NP_573505;ENSEMBL:ENSMUSP00000029149;TREMBL:A6QRH4;TREMBL:B7ZD61;TREMBL:B7ZD63	-0.499573	2.22354
UbiQapture	Coatomer subunit epsilon;Epsilon-coat protein;Putative uncharacterized protein	Cope;Cope1	O89079;Q9D1J2	REFSEQ:NP_067513	0.198229	0.390864
UbiQapture	Coatomer subunit gamma;Gamma-coat protein;Putative uncharacterized protein;Copg protein	Copg;Copg1	Q9QZE5;Q8BP96;Q922C6	REFSEQ:NP_059505;REFSEQ:NP_957696;TREMBL:Q923S3	0.625578	3.00295
UbiQapture	Cobl-related protein 1;Cordon-bleu protein-like 1;Cobl-like 1	Cobll1;Coblr1;Kiaa0977;RP23-286N21.1-001;RP23-286N21.1-002;RP23-286N21.1-003;RP23-286N21.1-004;RP23-286N21.1-008	Q3UMF0-1;Q3UMF0;B1AZ14;B1AZ15;Q3UMF0-4;B1AZ10;Q3UMF0-3;B1AZ11;B1AZ26	SWISS-PROT:Q3UMF0-1;ENSEMBL:ENSMUSP00000108048;ENSMUSP00000108050;REFSEQ:NP_795999;REFSEQ:NP_081501;ENSEMBL:ENSMUSP00000108049;ENSEMBL:ENSMUSP00000108041	-0.875966	2.74663
UbiQapture	Coiled-coil-helix-coiled-coil-helix domain-containing protein 1;Chchd1 protein;Putative uncharacterized protein	Chchd1	Q9CQA6;Q05BF0;Q8CEX1	ENSEMBL:ENSMUSP00000071202	1.30909	0.46079
UbiQapture	Coiled-coil-helix-coiled-coil-helix domain-containing protein 3, mitochondrial;Chchd3 protein;Putative uncharacterized protein	Chchd3	Q9CRB9;Q91VG6;Q9D9P1	REFSEQ:NP_079612;REFSEQ:XP_001476380	0.011453	0.159727
UbiQapture	Coiled-coil-like protein 1;Liprin-beta-2;Protein tyrosine phosphatase receptor type f polypeptide-interacting protein-binding protein 2;Putative uncharacterized protein;Ppfibp2 protein	Cclp1;Ppfibp2	O35711-4;O35711;O35711-1;O35711-2;Q3UX15;Q5PR04	ENSEMBL:ENSMUSP00000095738;ENSEMBL:ENSMUSP00000042574;TREMBL:Q3UX15;Q5PR04;ENSEMBL:ENSMUSP00000107250;REFSEQ:NP_080497;SWISS-PROT:Q8C8U0-2	-0.804101	0.0571337
UbiQapture	Cold shock domain-containing protein A;DNA-binding protein A;Y-box protein 3;Putative uncharacterized protein;DbpA murine homologue;Y-box binding protein	Csda;Msy4;Ybx3;oxyR	Q9JKB3-2;Q9JKB3;Q9JKB3-1;Q8BPG0;Q61478;Q64369	ENSEMBL:ENSMUSP00000085172;ENSEMBL:ENSMUSP00000032309;TREMBL:Q61478;TREMBL:Q64369;REFSEQ:NP_058571;ENSEMBL:ENSMUSP00000104242;TREMBL:Q497N3;TREMBL:Q9CTL4	0.230678	0.377371
UbiQapture	Cold shock domain-containing protein E1;Putative uncharacterized protein;MKIAA0885 protein;Csde1 protein	Csde1;D3Jfr1;mKIAA0885	Q91W50;Q3TXH7;Q3U1S6;Q3U4S7;Q80TP8;Q05C63;Q3U672;Q3UJ74;Q8JZN2;Q8R3R1	ENSEMBL:ENSMUSP00000029446;TREMBL:Q80TP8;TREMBL:Q05C63;Q3U672;Q3UJ74;Q8JZN2;Q8R3R1	0.357459	0.683438
UbiQapture	Collagen alpha 3 chain type VI;Col6a3 protein;Type VI collagen alpha 3 subunit N7 domain;Collagen alpha3(VI);Type VI collagen alpha 3 subunit	Col6a3	Q05504;Q66K11;Q6PES2;Q80VJ0;Q99K31;O88494;Q9Z0I9;O88493	ENSEMBL:ENSMUSP00000057131;ENSMUSP00000095258;TREMBL:O88494;Q9Z0I9;TREMBL:O88493	-1.12321	0.260515
UbiQapture	Collagen alpha-1(XIV) chain	Col14a1	Q80X19-1;Q80X19;Q80X19-2	ENSEMBL:ENSMUSP00000023053;ENSMUSP00000105852;ENSEMBL:ENSMUSP00000105846	-0.295261	0.0131186
UbiQapture	Collagen, type XIV, alpha 1;Procollagen, type XIV, alpha 1, isoform CRA_a	Col14a1;mCG_11867	B7ZNH7	ENSEMBL:ENSMUSP00000105850	-0.303917	0.0175237
UbiQapture	Complement component 1, q subcomponent binding protein;Complement component 1, q subcomponent binding protein, isoform CRA_b;p32-RACK	C1qbp;DN-393H17.2-001;mCG_21176;RP23-83I13.1-001	Q8R5L1	REFSEQ:NP_031599	-3.03893	1.21097
UbiQapture	Complement component 1, q subcomponent, C chain	C1qc;C1qg;RP23-357K18.1-001	Q6DI63	REFSEQ:NP_031600	-1.3756	0.226547
UbiQapture	Complement component C9	C9	P06683	REFSEQ:NP_038513	9.8709	0.820862
UbiQapture	Complex I-19kD;Complex I-PGIV;NADH dehydrogenase [ubiquinone] 1 alpha subcomplex subunit 8;NADH-ubiquinone oxidoreductase 19 kDa subunit	Ndufa8	Q9DCJ5	REFSEQ:NP_080979	-0.260832	0.0514827
UbiQapture	Complex I-20kD;NADH dehydrogenase [ubiquinone] iron-sulfur protein 7, mitochondrial;NADH-ubiquinone oxidoreductase 20 kDa subunit	Ndufs7	Q9DC70	REFSEQ:NP_083548	0.255511	0.0187707
UbiQapture	Complex I-30kD;NADH dehydrogenase [ubiquinone] iron-sulfur protein 3, mitochondrial;NADH-ubiquinone oxidoreductase 30 kDa subunit	Ndufs3	Q9DCT2	REFSEQ:NP_080964	0.170365	1.03892
UbiQapture	Complex I-42kD;NADH dehydrogenase [ubiquinone] 1 alpha subcomplex subunit 10, mitochondrial;NADH-ubiquinone oxidoreductase 42 kDa subunit	Ndufa10	Q99LC3	REFSEQ:NP_077159	0.666918	0.0327065
UbiQapture	Complex I-51kD;NADH dehydrogenase [ubiquinone] flavoprotein 1, mitochondrial;NADH-ubiquinone oxidoreductase 51 kDa subunit	Ndufv1	Q91YT0	REFSEQ:NP_598427	-9.82954	0.815874
UbiQapture	Complex I-B14.7;NADH dehydrogenase [ubiquinone] 1 alpha subcomplex subunit 11;NADH-ubiquinone oxidoreductase subunit B14.7	Ndufa11	Q9D8B4	ENSEMBL:ENSMUSP00000002452;ENSEMBL:ENSMUSP00000097632	-0.0127765	0.00058549
UbiQapture	Complex III subunit 2;Core protein II;Cytochrome b-c1 complex subunit 2, mitochondrial;Ubiquinol-cytochrome-c reductase complex core protein 2	Uqcrc2	Q9DB77	REFSEQ:NP_080175	-0.798323	0.0299659
UbiQapture	Complex III subunit 4;Complex III subunit IV;Cytochrome b-c1 complex subunit 4;Cytochrome c1, heme protein, mitochondrial;Ubiquinol-cytochrome-c reductase complex cytochrome c1 subunit	Cyc1	Q9D0M3-1;Q9D0M3	ENSEMBL:ENSMUSP00000023210	0.956491	1.50833
UbiQapture	Complex III subunit 5;Complex III subunit IX;Cytochrome b-c1 complex subunit 11;Cytochrome b-c1 complex subunit 5;Cytochrome b-c1 complex subunit Rieske, mitochondrial;Rieske iron-sulfur protein;Ubiquinol-cytochrome c reductase 8 kDa protein;Ubiquinol-cytochrome c reductase iron-sulfur subunit	Uqcrfs1	Q9CR68	REFSEQ:NP_079986	0.346157	0.0332767
UbiQapture	Complex III subunit 8;Complex III subunit VIII;Cytochrome b-c1 complex subunit 8;Ubiquinol-cytochrome c reductase complex 9.5 kDa protein;Ubiquinol-cytochrome c reductase complex ubiquinone-binding protein QP-C	Uqcrq	Q9CQ69	REFSEQ:NP_079628	3.59543	1.32651
UbiQapture	Complex III subunit 9;Complex III subunit X;Cytochrome b-c1 complex subunit 9;Cytochrome c1 non-heme 7 kDa protein;Ubiquinol-cytochrome c reductase complex 7.2 kDa protein;Novel protein similar to human ubiquinol-cytochrome C reductase complex 7.2 kDa protein UQCR10;Putative uncharacterized protein;RIKEN cDNA 1110020P15, isoform CRA_b	Uqcr10;mCG_1041147;RP23-280J3.4;RP23-280J3.4-001	Q8R1I1;Q5NCJ9	REFSEQ:NP_932096	1.61631	2.91513
UbiQapture	Complex I-MLRQ;NADH dehydrogenase [ubiquinone] 1 alpha subcomplex subunit 4;NADH-ubiquinone oxidoreductase MLRQ subunit	Ndufa4	Q62425	ENSEMBL:ENSMUSP00000031637	-0.167078	0.083964
UbiQapture	Complex I-PDSW;NADH dehydrogenase [ubiquinone] 1 beta subcomplex subunit 10;NADH-ubiquinone oxidoreductase PDSW subunit	Ndufb10	Q9DCS9	REFSEQ:NP_080960	1.18378	0.451725
UbiQapture	Connexin-32;Gap junction beta-1 protein;Gap junction protein	Cxn-32;Gjb1;mCG_2200;RP23-440J15.5-001	P28230;A2AGI4	REFSEQ:NP_032150	9.56283	0.812136
UbiQapture	Conserved ERA-like GTPase;ERA-W;GTP-binding protein era homolog;ERA-like protein 1;Eral1 protein;GTPase ERA-W;ERA-like GTPase;Era (G-protein)-like 1 (E. coli), isoform CRA_c;GTPase ERA-S	Eral1;Era;mCG_10826	Q9CZU4;Q8R4A6;Q8VE60;Q9ESC5;Q8R4A7;Q9ESC4	REFSEQ:NP_071708;TREMBL:Q8R4A7;Q9ESC4	0.853835	0.716847
UbiQapture	Constitutive coactivator of PPAR-gamma-like protein 1;Oxidative stress-associated Src activator;Protein FAM120A;Putative uncharacterized protein;Fam120a protein	FAM120A;Kiaa0183;Ossa;BC010304;Fam120a	Q6A0A9;Q3V3S0;Q7TMZ0	ENSEMBL:ENSMUSP00000053877	-0.097708	0.233054
UbiQapture	Constitutive coactivator of PPAR-gamma-like protein 2;Protein FAM120C;Family with sequence similarity 120, member C;Open reading frame 34;Putative uncharacterized protein	Fam120c;ORF34;RP23-105P9.2-001	Q8C3F2-3;Q8C3F2;B7ZW94;Q3U0F6;Q3V3X9	REFSEQ:NP_932773	0.171855	0.488168
UbiQapture	Core histone macro-H2A.1;H2A.y;H2A/y;Putative uncharacterized protein;Histone H2A	H2afy	Q9QZQ8-1;Q9QZQ8;Q9QZQ8-2;Q9CTH9;Q8CA90	REFSEQ:NP_036145;ENSEMBL:ENSMUSP00000038221;TREMBL:Q8CA90;REFSEQ:NP_996883	1.16203	0.0285212
UbiQapture	Cullin-1;Cul1 protein;Putative uncharacterized protein	Cul1	Q9WTX6;Q05DR6;Q3UIA5;Q3TPM3	REFSEQ:NP_036172;TREMBL:Q3TPM3	-0.709774	0.19356
UbiQapture	CW17;Mammalian branch point-binding protein;Splicing factor 1;Transcription factor ZFM1;Zinc finger gene in MEN1 locus;Zinc finger protein 162;Putative uncharacterized protein	Sf1;Zfm1;Zfp162	Q64213-1;Q64213;Q64213-2;Q3UI45;Q3UK67;Q3TZI3	ENSEMBL:ENSMUSP00000075689;ENSMUSP00000109116;REFSEQ:NP_001104261;TREMBL:Q3UK67;ENSEMBL:ENSMUSP00000109117;REFSEQ:NP_035880	-1.81171	1.32865
UbiQapture	C-X-C motif chemokine 4;Platelet factor 4;Chemokine (C-X-C motif) ligand 4, isoform CRA_c;Putative uncharacterized protein;Pf4 protein	Cxcl4;Pf4;Scyb4;mCG_1704	Q9Z126;Q3TVN6;Q6P8R3	ENSEMBL:ENSMUSP00000031320	0.970853	2.10593
UbiQapture	Cyclin T1;Putative uncharacterized protein	Ccnt1	Q3V0G4	ENSEMBL:ENSMUSP00000012104	-0.415369	0.177965
UbiQapture	Cyclophilin B;CYP-S1;Peptidyl-prolyl cis-trans isomerase B;Rotamase B;S-cyclophilin;Peptidyl-prolyl cis-trans isomerase	Ppib;mCG_7681	P24369;Q9DCY1	ENSEMBL:ENSMUSP00000034947	11.5989	1.60575
UbiQapture	Cyp2a5 protein;Cyp2a4 protein;Cytochrome P450, family 2, subfamily a, polypeptide 5;Putative uncharacterized protein;Cytochrome P450, family 2, subfamily a, polypeptide 4	Cyp2a5;Cyp2a4	Q80XK1;Q91X75;Q91XG2	ENSEMBL:ENSMUSP00000005685;ENSEMBL:ENSMUSP00000096254	-0.12613	0.00587448
UbiQapture	CYPIA2;Cytochrome P450 1A2;Cytochrome P450-P2;Cytochrome P450-P3;Cytochrome P450 family 1 subfamily a polypeptide 2;MCG4004	Cyp1a2;Cyp1a-2;mCG_4004	P00186;B6VGH4	ENSEMBL:ENSMUSP00000034860;ENSEMBL:ENSMUSP00000034865	-0.935965	1.66753
UbiQapture	CYPIIC40;Cytochrome P450 2C40;Cytochrome P450, family 2, subfamily c, polypeptide 40;Cytochrome P450, family 2, subfamily c, polypeptide 68;Cytochrome P450, family 2, subfamily c, polypeptide 67;Putative uncharacterized protein	Cyp2c40;Cyp2c68;Cyp2c67	P56657;B2RTP3;Q8VCP4;Q569X9	REFSEQ:NP_034134;REFSEQ:NP_001034644;REFSEQ:NP_001019890	10.5152	1.18589
UbiQapture	CYPIIC50;Cytochrome P450 2C50	Cyp2c50	Q91X77-1;Q91X77;Q91X77-2	REFSEQ:NP_598905;REFSEQ:NP_001161347	-0.190236	0.193489
UbiQapture	CYPIIC54;Cytochrome P450 2C54	Cyp2c54	Q6XVG2	ENSEMBL:ENSMUSP00000048284	-0.711137	0.0426195
UbiQapture	CYPIIC70;Cytochrome P450 2C70	Cyp2c22;Cyp2c70;Cyp2c-70	Q91W64	ENSEMBL:ENSMUSP00000060584	-1.51057	0.0288167
UbiQapture	CYPIID10;Cytochrome P450 2D10;Cytochrome P450-16-alpha;Cytochrome P450CB;Testosterone 16-alpha hydroxylase	Cyp2d10;Cyp2d-10	P24456	ENSEMBL:ENSMUSP00000072555	0.884092	0.849865
UbiQapture	CYPIID26;Cytochrome P450 2D26	Cyp2d26;Cyp2d-26	Q8CIM7	ENSEMBL:ENSMUSP00000006094	0.691981	1.64332
UbiQapture	CYPIIF2;Cytochrome P450 2F2;Cytochrome P450-NAH-2;Naphthalene dehydrogenase;Naphthalene hydroxylase	Cyp2f2;Cyp2f-2	P33267	REFSEQ:NP_031843	-0.17839	0.013719
UbiQapture	CYPIIIA11;Cytochrome P450 3A11;Cytochrome P-450IIIAM1;Cytochrome P-450UT;MCG15287;Putative uncharacterized protein;Cytochrome P450, family 3, subfamily a, polypeptide 11	Cyp3a11;Cyp3a-11;mCG_15287	Q64459;Q3UEN8;Q52L54	REFSEQ:NP_031844;ENSEMBL:ENSMUSP00000075234;ENSMUSP00000091659;REFSEQ:NP_031846;REFSEQ:NP_796354	-1.65938	1.76866
UbiQapture	CYPIIIA13;Cytochrome P450 3A13;CYP3A13;Cytochrome P450, family 3, subfamily a, polypeptide 13;Putative uncharacterized protein	Cyp3a13;Cyp3a-13;mCG_6867	Q64464;Q3UW87	REFSEQ:NP_031845	0.255678	1.40979
UbiQapture	CYPIIIA25;Cytochrome P450 3A25	Cyp3a25;CYP3A25	O09158;Q9QXK4	REFSEQ:NP_062766;TREMBL:Q9QXK4;ENSEMBL:ENSMUSP00000049494;REFSEQ:NP_001093650	-1.2956	1.14346
UbiQapture	CYPIVA14;Cytochrome P450 4A14;Cytochrome P450-LA-omega 3;Lauric acid omega-hydroxylase 3	Cyp4a14	O35728	REFSEQ:NP_031848	-0.38516	0.537972
UbiQapture	CYPXVII;Cytochrome P450 17A1;Cytochrome P450-C17;Steroid 17-alpha-hydroxylase/17,20 lyase;Putative uncharacterized protein;Cytochrome P450 17-alpha hydroxylase/17,20 lyase;Cytochrome P450, family 17, subfamily a, polypeptide 1	Cyp17;Cyp17a1	P27786;Q3UYU1;Q53YJ1;Q6P200	REFSEQ:NP_031835	-9.66325	1.58507
UbiQapture	Cysteine and glycine-rich protein 3;Cysteine-rich protein 3;LIM domain protein, cardiac;Muscle LIM protein;Putative uncharacterized protein	Clp;Csrp3;Mlp;mCG_142477	P50462;Q545C7	ENSEMBL:ENSMUSP00000032658	-0.0615008	0.11466
UbiQapture	Cysteine-rich protein 2;Heart LIM protein;Crip2 protein;Cysteine rich protein 2, isoform CRA_b	Crip2;Crp2;Hlp;mCG_15411	Q9DCT8;Q4FJU3	ENSEMBL:ENSMUSP00000081943	-0.0594965	0.393434
UbiQapture	Cytochrome b5;Cytochrome b-5, isoform CRA_d;Putative uncharacterized protein	Cyb5;Cyb5a;mCG_1553	P56395;Q544Z9	REFSEQ:NP_080073	-0.0811375	0.00317736
UbiQapture	Cytochrome c oxidase polypeptide II;Cytochrome c oxidase subunit 2	COII;mt-Co2;Mtco2;Cox2;COX2;COXII	P00405;Q7JCZ1	ENSEMBL:ENSMUSP00000080994	-0.914723	1.37928
UbiQapture	Cytochrome c oxidase polypeptide IV;Cytochrome c oxidase subunit 4 isoform 1, mitochondrial;Cytochrome c oxidase subunit IV isoform 1;Cytochrome c oxidase subunit IV isoform 1, isoform CRA_b	Cox4;Cox4a;Cox4i1;mCG_21200	P19783;A2RSV8	ENSEMBL:ENSMUSP00000034276	-1.12387	0.0566118
UbiQapture	Cytochrome c oxidase polypeptide Va;Cytochrome c oxidase subunit 5A, mitochondrial	Cox5a	P12787	ENSEMBL:ENSMUSP00000000090	-0.583161	0.382901
UbiQapture	Cytochrome c oxidase subunit 6B1;Cytochrome c oxidase subunit VIb isoform 1	Cox6b;Cox6b1	P56391	ENSEMBL:ENSMUSP00000075150	-10.7568	0.82027
UbiQapture	Cytochrome P450 4V3;Cytochrome P450, family 4, subfamily v, polypeptide 3;MCG1050379;Putative uncharacterized protein	Cyp4v3;mCG_1050379	Q9DBW0;B2RSR0;Q3UC74	REFSEQ:NP_598730	0.305985	0.459126
UbiQapture	Cytochrome P450, family 2, subfamily a, polypeptide 12;MCG133379, isoform CRA_a;Cyp2a22 protein;MCG118150	Cyp2a12;mCG_133379;Cyp2a22;mCG_118150	Q8VCW9;B2RXZ2	ENSEMBL:ENSMUSP00000074990;TREMBL:B2RXZ2	0.245888	0.190883
UbiQapture	Cytochrome P450, family 2, subfamily d, polypeptide 22;Cytochrome P450 CYP2D22;MCG20388, isoform CRA_b	Cyp2d22;mCG_20388	Q91W87;Q9JKY7	ENSEMBL:ENSMUSP00000023083	0.421633	0.0140437
UbiQapture	Cytochrome P450, family 4, subfamily a, polypeptide 10;Cytochrome P450;PBS4A5;Cytochrome P450, family 4, subfamily a, polypeptide 31;Cytochrome P450, family 4, subfamily a, polypeptide 32;MCG141487	Cyp4a10;RP23-32K12.9-001;RP23-32K12.9-002;Cyp4a-10;Cyp4a31;RP23-118K16.2-002;Cyp4a32;mCG_141487;OTTMUSG00000008689;RP23-118K16.4-002	A2A976;A2A977;Q06772;Q9QYM6;A2A8S9;A2A8T1	REFSEQ:NP_034141;ENSEMBL:ENSMUSP00000092486;REFSEQ:NP_964002;REFSEQ:NP_001093651;XP_001472545;REFSEQ:XP_001472531;XP_001475449;TREMBL:A2A8S8	-1.09676	1.69985
UbiQapture	Cytochrome P450, family 4, subfamily a, polypeptide 12a;MCG141485;Cytochrome P450;Cytochrome P450, family 4, subfamily a, polypeptide 12B	Cyp4a12a;Cyp4a12b;mCG_141485;RP23-32K12.1-001;Cyp4a12;Cyp4a-12;RP23-32K12.3-001;BC060945;cyp4a12	A2A973;Q06767;A2A974;O35650	REFSEQ:NP_803125;REFSEQ:NP_758510	-0.842482	0.0544613
UbiQapture	Cytokeratin endo A;Cytokeratin-8;Keratin, type II cytoskeletal 8;Keratin-8;Type-II keratin Kb8	Krt2-8;Krt8	P11679	ENSEMBL:ENSMUSP00000023952	2.29043	1.53553
UbiQapture	Cytoplasmic FMR1-interacting protein 1;Specifically Rac1-associated protein 1;Cytoplasmic FMR1-interacting protein 2;p53-inducible protein 121;Cyfip2 protein	Cyfip1;Kiaa0068;Shyc;Sra1;Cyfip2;Kiaa1168;Pir121	Q7TMB8-1;Q7TMB8;Q7TMB8-2;Q5SQX6;Q6PGK0	ENSEMBL:ENSMUSP00000032629;ENSEMBL:ENSMUSP00000082353;REFSEQ:NP_598530;ENSEMBL:ENSMUSP00000090853	-0.0596547	0.00912637
UbiQapture	Cytovillin;Ezrin;p81;Villin-2;Putative uncharacterized protein;Villin 2	Ezr;Vil2;mCG_4077	P26040;Q3TCP5;Q3UL48;Q3UXR4;Q4KML7;Q8CBU4	REFSEQ:NP_033536;XP_001471687;TREMBL:Q8CBU4;REFSEQ:NP_742120;REFSEQ:NP_001139430	-10.3054	1.60489
UbiQapture	Damage-specific DNA-binding protein 1;DDB p127 subunit;DNA damage-binding protein 1;UV-damaged DNA-binding factor;Damaged-DNA recognition protein 1	Ddb1	Q3U1J4;Q91YC8	ENSEMBL:ENSMUSP00000025649;TREMBL:Q3ULS8	-1.00889	2.31718
UbiQapture	DAZ-associated protein 1;Deleted in azoospermia-associated protein 1;Putative uncharacterized protein;DAZ associated protein 1, isoform CRA_b;Dazap1 protein	Dazap1;mCG_142352	Q9JII5-1;Q9JII5;Q3U878;Q3UGB5;Q9JII5-2;Q0VDX2	REFSEQ:NP_001116076;REFSEQ:NP_001116077;REFSEQ:NP_573451	0.21393	0.582507
UbiQapture	Dci protein;Dodecenoyl-Coenzyme A delta isomerase (3,2 trans-enoyl-Coenyme A isomerase);Putative uncharacterized protein	Dci;mCG_12836	Q8QZV3;Q9DBN7	ENSEMBL:ENSMUSP00000024946	0.0047451	0.0803176
UbiQapture	DDB1- and CUL4-associated factor 1;Protein VPRBP	Dcaf1;Kiaa0800;Vprbp	Q80TR8-2;Q80TR8;Q80TR8-1;Q80TR8-4;Q80TR8-3	ENSEMBL:ENSMUSP00000047395;SWISS-PROT:Q80TR8-1;REFSEQ:NP_001015507;SWISS-PROT:Q80TR8-3	-2.06239	2.21455
UbiQapture	DDRGK domain-containing protein 1	Ddrgk1	Q80WW9;Q14BT4	REFSEQ:NP_084108	0.92877	1.48551
UbiQapture	DEAD (Asp-Glu-Ala-Asp) box polypeptide 17, isoform CRA_a;Putative uncharacterized protein;DEAD box protein 17;Probable ATP-dependent RNA helicase DDX17	Ddx17;mCG_13126	Q3U741;Q501J6-1;Q501J6;Q3TU25;Q501J6-2	ENSEMBL:ENSMUSP00000055535;TREMBL:Q3TU25;SWISS-PROT:Q501J6-2;TREMBL:Q3U6Y5;Q78W10;Q8K392	-0.023698	0.00268684
UbiQapture	DEAD (Asp-Glu-Ala-Asp) box polypeptide 21;DEAD (Asp-Glu-Ala-Asp) box polypeptide 21, isoform CRA_b;Putative uncharacterized protein;Ddx21 protein	Ddx21;mCG_11315	Q3TVJ3;Q3ULC7;Q6PCP0;Q8K2L4;Q9CSR3;Q9CWZ5	ENSEMBL:ENSMUSP00000042691	-0.596708	3.53595
UbiQapture	DEAD (Asp-Glu-Ala-Asp) box polypeptide 28	Ddx28	Q0VBM0	REFSEQ:NP_082314	-0.888684	2.38485
UbiQapture	DEAD (Asp-Glu-Ala-Asp) box polypeptide 5;P68 RNA helicase	Ddx5;RP23-247J12.4-003;Hlr1;RP23-247J12.4-004	B1ARB9;O35662;B1ARC0	TREMBL:B1ARB9;O35662;TREMBL:B1ARC0	-0.329385	0.506307
UbiQapture	DEAD box protein 47;Probable ATP-dependent RNA helicase DDX47;Putative uncharacterized protein;DEAD (Asp-Glu-Ala-Asp) box polypeptide 47;DEAD (Asp-Glu-Ala-Asp) box polypeptide 47, isoform CRA_b;Ddx47 protein	Ddx47;mCG_22261	Q9CWX9;Q3TEK1;Q4VBG1;Q922S6	REFSEQ:NP_080636	-0.291811	0.795709
UbiQapture	DEAD box protein 5;DEAD box RNA helicase DEAD1;Probable ATP-dependent RNA helicase DDX5;RNA helicase p68;DEAD (Asp-Glu-Ala-Asp) box polypeptide 5;Putative uncharacterized protein;Ddx5 protein;MCG2872, isoform CRA_a	Ddx5;Tnz2;mCG_2872;RP23-247J12.4-001	Q61656;A1L333;Q3UXW3;Q3V0Z8;Q5U222;Q8BTS0;Q921Y3;Q9CSD9	REFSEQ:NP_031866;ENSEMBL:ENSMUSP00000102391	-0.294243	0.532743
UbiQapture	DEAD box protein 58;Probable ATP-dependent RNA helicase DDX58;Retinoic acid-inducible gene 1 protein;Retinoic acid-inducible gene I protein;Ddx58 protein;DEAD (Asp-Glu-Ala-Asp) box polypeptide 58;Putative uncharacterized protein	Ddx58;mCG_141742;RP23-9F23.2-001	Q6Q899-2;Q6Q899;A1L0V6;A2AP28;A7YY79;Q05CC6;Q3KQQ7;Q3U1I9	REFSEQ:NP_766277;ENSEMBL:ENSMUSP00000103746	10.8218	2.11408
UbiQapture	DEAH box protein 15;Putative pre-mRNA-splicing factor ATP-dependent RNA helicase DHX15;Putative uncharacterized protein;DEAH (Asp-Glu-Ala-His) box polypeptide 15, isoform CRA_a;DEAH (Asp-Glu-Ala-His) box polypeptide 15;DEAH (Asp-Glu-Ala-His) box polypeptide 15, isoform CRA_b	Ddx15;Deah9;Dhx15;mCG_18794	O35286;Q3TFE5;Q3UKJ6;Q3THD5;Q3UDX4;Q497W9	ENSEMBL:ENSMUSP00000031061;TREMBL:Q3THD5;Q3UDX4;Q497W9	-0.0858762	0.925387
UbiQapture	DEAH box protein 30;Putative ATP-dependent RNA helicase DHX30	Dhx30;Helg	Q99PU8-3;Q99PU8;Q99PU8-1;Q99PU8-2	ENSEMBL:ENSMUSP00000062622;REFSEQ:NP_579925;ENSEMBL:ENSMUSP00000107622	-0.0881389	0.366851
UbiQapture	DEAH box protein 36;MLE-like protein 1;Probable ATP-dependent RNA helicase DHX36;RNA helicase associated with AU-rich element ARE;Dhx36 protein	Ddx36;Dhx36;Kiaa1488;Mlel1	Q8VHK9;A0JLR3;B2RQS6	REFSEQ:NP_082412	0.209324	2.54424
UbiQapture	DEAH box protein 57;Putative ATP-dependent RNA helicase DHX57	Dhx57	Q6P5D3-1;Q6P5D3;Q6P5D3-2	ENSEMBL:ENSMUSP00000083742;ENSEMBL:ENSMUSP00000041069	0.0915994	0.335748
UbiQapture	Dehydrogenase/reductase SDR family member 4;NADPH-dependent carbonyl reductase/NADP-retinol dehydrogenase;NADPH-dependent retinol dehydrogenase/reductase;Peroxisomal short-chain alcohol dehydrogenase;Putative uncharacterized protein	D14Ucla2;Dhrs4	Q99LB2;Q3UIB5	ENSEMBL:ENSMUSP00000022821;TREMBL:Q9D2U3	-1.41636	0.234762
UbiQapture	Dehydrogenase/reductase SDR family member 7B	Dhrs7b	Q99J47-1;Q99J47;Q99J47-2	ENSEMBL:ENSMUSP00000044924;ENSEMBL:ENSMUSP00000104358	-0.116717	0.0292681
UbiQapture	Delta(5) fatty acid desaturase;Fatty acid desaturase 1	Fads1	Q920L1	ENSEMBL:ENSMUSP00000010807	-0.377487	0.332444
UbiQapture	Delta(6) fatty acid desaturase;Fatty acid desaturase 2	Fads2;Fadsd2	Q9Z0R9	ENSEMBL:ENSMUSP00000025567	-0.338451	0.173204
UbiQapture	Desmoplakin III;Desmoplakin-3;Junction plakoglobin	Jup;mCG_20537;RP23-392I3.6-001	Q02257;A2A4H7	REFSEQ:NP_034723	1.77657	0.0513869
UbiQapture	Deubiquitinating enzyme 10;Ubiquitin carboxyl-terminal hydrolase 10;Ubiquitin thioesterase 10;Ubiquitin-specific-processing protease 10	Kiaa0190;Ode-1;Uchrp;Usp10	P52479;Q3T9L4;Q3TNN5;Q3TZB8;Q3U5E0;Q6ZQG9	ENSEMBL:ENSMUSP00000104610;REFSEQ:NP_033488	0.297178	0.0235111
UbiQapture	Deubiquitinating enzyme 7;Herpesvirus-associated ubiquitin-specific protease;Ubiquitin carboxyl-terminal hydrolase 7;Ubiquitin thioesterase 7;Ubiquitin-specific-processing protease 7;Putative uncharacterized protein	Hausp;Usp7	Q6A4J8-2;Q6A4J8;Q6A4J8-1;Q3THF6	SWISS-PROT:Q6A4J8-2;ENSEMBL:ENSMUSP00000111502	-0.102326	0.593273
UbiQapture	Developmentally-regulated GTP-binding protein 1;Neural precursor cell expressed developmentally down-regulated protein 3;Developmentally regulated GTP binding protein 1;Putative uncharacterized protein	Drg;Drg1;Nedd3;Nedd-3;RP23-191E3.4-001	P32233;Q5NBZ3;Q8BNS0;Q8CHR8	REFSEQ:NP_031905	0.431286	1.26895
UbiQapture	DEXH (Asp-Glu-X-His) box polypeptide 58;Putative uncharacterized protein	Dhx58;RP23-390D17.5-001;D11Lgp2e	A2A5E9;Q3U606	REFSEQ:NP_084426	1.40571	1.40311
UbiQapture	Diacylglycerol O-acyltransferase 1;Diglyceride acyltransferase;Diacylglycerol acyltransferase	Dgat;Dgat1	Q9Z2A7;Q54AA6	ENSEMBL:ENSMUSP00000023214	0.187586	0.187295
UbiQapture	Dihydrolipoamide branched chain transacylase E2;Putative uncharacterized protein;Branched-chain alpha-ketoacid dehydrogenase, E2 subunit	Dbt;mCG_2010	Q3TMF5;Q6LC11;Q7TND9	REFSEQ:NP_034152	0.585326	0.137214
UbiQapture	Dihydrolipoamide dehydrogenase-binding protein of pyruvate dehydrogenase complex;Lipoyl-containing pyruvate dehydrogenase complex component X;Pyruvate dehydrogenase protein X component, mitochondrial;Pyruvate dehydrogenase complex, component X	Pdhx;mCG_9655;RP23-203N8.2-001	Q8BKZ9;A2AWH6	REFSEQ:NP_780303	10.2414	2.11398
UbiQapture	Dimethyladenosine transferase 1, mitochondrial;Mitochondrial 12S rRNA dimethylase 1;Mitochondrial transcription factor B1;S-adenosylmethionine-6-N, N-adenosyl(rRNA) dimethyltransferase 1	Tfb1m	Q8JZM0	ENSEMBL:ENSMUSP00000035291	0.0309214	0.0744727
UbiQapture	Dimethylaniline monooxygenase [N-oxide-forming] 1;Dimethylaniline oxidase 1;Hepatic flavin-containing monooxygenase 1;Putative uncharacterized protein	Fmo1;Fmo-1	P50285;Q3UNX7	REFSEQ:NP_034361;TREMBL:Q3UNX7	2.04893	0.113177
UbiQapture	Dimethylglycine dehydrogenase, mitochondrial;ME2GLYDH;Dimethylglycine dehydrogenase	Dmgdh	Q9DBT9;Q5EBH4	REFSEQ:NP_083048	10.3009	2.75755
UbiQapture	DIS3-like exonuclease 2;Putative uncharacterized protein	Dis3l2	Q8CI75-1;Q8CI75;Q8C0W5	ENSEMBL:ENSMUSP00000070506;TREMBL:Q8C0W5	0.212294	1.04161
UbiQapture	Disabled homolog 2-interacting protein 2;eNOS-trafficking inducer;Nitric oxide synthase trafficker;Nostrin	Daip2;Nostrin	Q6WKZ7	REFSEQ:NP_853525	0.326786	0.142926
UbiQapture	DNA topoisomerase 1;DNA topoisomerase I;Putative uncharacterized protein;Top1 protein;Topoisomerase I	Top1;Top-1;TOP	Q04750;Q3TPX7;Q3TUS4;Q3ULF5;Q569Q5;Q6LBJ0;Q3TSR2;Q6LBJ1	REFSEQ:NP_033434;TREMBL:Q3TSR2;Q6LBJ1	-0.220464	0.7181
UbiQapture	DNA topoisomerase 2-beta;DNA topoisomerase II, beta isozyme;DNA topoisomerase 2	Top2b	Q64511;Q3TR62;Q8BRY5	ENSEMBL:ENSMUSP00000017629;ENSEMBL:ENSMUSP00000076752	-10.1707	1.1797
UbiQapture	DNA topoisomerase 3-beta-1;DNA topoisomerase III beta-1;DNA topoisomerase	Top3b;Top3b1;mCG_131163	Q9Z321;Q3UJF5;Q9JJ62	REFSEQ:NP_035754;TREMBL:Q9JJ62;ENSEMBL:ENSMUSP00000113100	9.236	1.60156
UbiQapture	DNA-binding p52/p100 complex, 100 kDa subunit;Polypyrimidine tract-binding protein-associated-splicing factor;Splicing factor, proline- and glutamine-rich;Putative uncharacterized protein;Sfpq protein;PTB-associated splicing factor	Sfpq	Q8VIJ6;Q3TZL2;Q7TMH7;Q810V5;Q9Z1Q0	REFSEQ:NP_076092	-0.970971	0.615848
UbiQapture	DNA-directed RNA polymerase	Polr3a	B2RXC6;Q7TSI4	ENSEMBL:ENSMUSP00000026322	0.507988	0.274459
UbiQapture	DNA-directed RNA polymerase II 140 kDa polypeptide;DNA-directed RNA polymerase II subunit B;DNA-directed RNA polymerase II subunit RPB2;RNA polymerase II subunit 2;RNA polymerase II subunit B2;RpB2	Polr2b;rpB2	Q8CFI7;B2WTN8	REFSEQ:NP_722493	-0.728183	0.953053
UbiQapture	DNA-directed RNA polymerase II subunit A;DNA-directed RNA polymerase II subunit RPB1;DNA-directed RNA polymerase III largest subunit;DNA-directed RNA polymerase	Polr2a;Rpii215;Rpo2-1;RPB1	P08775;O08847	ENSEMBL:ENSMUSP00000050771;ENSEMBL:ENSMUSP00000071200	-0.591531	0.177221
UbiQapture	DNA-directed RNA polymerase II subunit D;DNA-directed RNA polymerase II subunit RPB4	Polr2d	Q9D7M8	ENSEMBL:ENSMUSP00000025106	-9.47794	1.18577
UbiQapture	DNA-directed RNA polymerase II subunit H;DNA-directed RNA polymerases I, II, and III subunit RPABC3;RPB17;RPB8 homolog	Polr2h	Q923G2	ENSEMBL:ENSMUSP00000021405	0.0643627	0.439015
UbiQapture	DNA-directed RNA polymerase, mitochondrial;DNA-directed RNA polymerase	Polrmt;mCG_13408	Q8BKF1;Q3U3J3;Q3V3C0;Q9D196	REFSEQ:NP_766139;TREMBL:Q9D196	-0.289452	0.895663
UbiQapture	DNA-directed RNA polymerase;RNA polymerase 1-2	mCG_21006;Polr1b;RP24-388N11.1-001;Rpo1-2;RP24-388N11.1-002	Q3UMX7;Q6P9Q2;A2AP84	REFSEQ:NP_033112;ENSEMBL:ENSMUSP00000028874	-0.455622	0.0329401
UbiQapture	DnaJ homolog subfamily A member 1;DnaJ protein homolog 2;Heat shock 40 kDa protein 4;Heat shock protein J2;Putative uncharacterized protein;DnaJ (Hsp40) homolog, subfamily A, member 1;MCG9817, isoform CRA_a	Dnaj2;Dnaja1;Hsj2;Hspf4;mCG_9817;RP23-135L5.1-001;RP23-135L5.1-004	P63037;Q3TK61;Q5NTY0;B1AXY1	REFSEQ:NP_001158143;NP_001158144;NP_032324;TREMBL:B1AXY1;TREMBL:B1AXY0;TREMBL:B1AXX9;REFSEQ:NP_031861;ENSEMBL:ENSMUSP00000109546;ENSEMBL:ENSMUSP00000109551;ENSEMBL:ENSMUSP00000076623;REV__REFSEQ:NP_766371;REV__ENSEMBL:ENSMUSP00000107999;REV__REFSEQ:NP_950172;ENSEMBL:ENSMUSP00000109540;ENSEMBL:ENSMUSP00000039394;ENSEMBL:ENSMUSP00000105712;ENSEMBL:ENSMUSP00000096789;ENSEMBL:ENSMUSP00000105711;REV__…	0.407568	0.828195
UbiQapture	DnaJ homolog subfamily A member 2;mDj3;Putative uncharacterized protein	Dnaja2	Q9QYJ0;Q3TFF0	ENSEMBL:ENSMUSP00000034138	0.35657	0.520321
UbiQapture	DnaJ homolog subfamily A member 3, mitochondrial;DnaJ protein Tid-1;Tumorous imaginal discs protein Tid56 homolog;DnaJ (Hsp40) homolog, subfamily A, member 3, isoform CRA_b;Putative uncharacterized protein	Dnaja3;Tid1;mCG_128717	Q99M87-2;Q99M87;Q3TJA9	REFSEQ:NP_001128584	-0.100069	0.121822
UbiQapture	DnaJ homolog subfamily B member 1;Heat shock 40 kDa protein 1;Putative uncharacterized protein;DnaJ (Hsp40) homolog, subfamily B, member 1	Dnajb1;Hsp40;Hspf1;mCG_11044	Q9QYJ3;Q3TIT6;Q3TU79;Q3TYL7	ENSEMBL:ENSMUSP00000005620	9.59348	2.11426
UbiQapture	DnaJ homolog subfamily B member 12;mDj10;DnaJ (Hsp40) homolog, subfamily B, member 12, isoform CRA_d;Putative uncharacterized protein;DnaJ (Hsp40) homolog, subfamily B, member 12;DnaJ (Hsp40) homolog, subfamily B, member 12, isoform CRA_b	Dnajb12;mCG_11302	Q9QYI4;Q8C4C9;Q8K037	TREMBL:Q8C4C9;REFSEQ:NP_064349	0.516184	0.56917
UbiQapture	DnaJ homolog subfamily C member 11;DnaJ (Hsp40) homolog, subfamily C, member 11	Dnajc11;RP23-460D14.2-001	Q5U458-2;Q5U458;A2A8C9	REFSEQ:NP_766292;ENSEMBL:ENSMUSP00000099489	0.359268	0.179187
UbiQapture	DnaJ homolog subfamily C member 19;Mitochondrial import inner membrane translocase subunit TIM14	Dnajc19;Tim14;Timm14	Q9CQV7-2;Q9CQV7;Q9CQV7-3;Q9CQV7-1	REFSEQ:NP_001021382;ENSEMBL:ENSMUSP00000113484;REFSEQ:NP_080608;ENSEMBL:ENSMUSP00000113514	1.63682	0.248781
UbiQapture	DnaJ homolog subfamily C member 25	Dnajc25	A2ALW5-1;A2ALW5;A2ALW5-2	REFSEQ:NP_001028337;ENSEMBL:ENSMUSP00000092678	0.120986	0.45811
UbiQapture	Docking protein alpha;Signal recognition particle receptor subunit alpha;Signal recognition particle receptor;Putative uncharacterized protein	Srpr	Q9DBG7;C3VDI1;Q9CVL8	REFSEQ:NP_080406	0.39112	0.46806
UbiQapture	Dolichol-phosphate mannose synthase;Dolichol-phosphate mannosyltransferase;Dolichyl-phosphate beta-D-mannosyltransferase;Mannose-P-dolichol synthase;Dolichol-phosphate (Beta-D) mannosyltransferase 1;Dolichol-phosphate (Beta-D) mannosyltransferase 1, isoform CRA_e	Dpm1;mCG_20086;RP23-391M18.1-001;RP23-391M18.1-002	O70152;A2BDX1;A2BDX2	REFSEQ:NP_034202;ENSEMBL:ENSMUSP00000104816;REFSEQ:NP_032428;ENSEMBL:ENSMUSP00000107369;TREMBL:B7ZCI9	0.200583	0.183078
UbiQapture	Dolichyl-diphosphooligosaccharide--protein glycosyltransferase 67 kDa subunit;Dolichyl-diphosphooligosaccharide--protein glycosyltransferase subunit 1;Ribophorin I;Ribophorin-1;Putative uncharacterized protein;Rpn1 protein	Rpn1	Q91YQ5;Q3U900;Q5RKP4;Q8BMR3;Q99LY0	ENSEMBL:ENSMUSP00000032143	0.0401114	0.150086
UbiQapture	Dpy-19-like protein 1;Protein dpy-19 homolog 1	Dpy19l1	A6X919-1;A6X919	REFSEQ:NP_766508	9.84151	0.821144
UbiQapture	DRG family-regulatory protein 1;Epo-immediate response gene protein FM22;Zinc finger CCCH domain-containing protein 15;RIKEN cDNA 2610312B22;Zinc finger CCCH-type containing 15	Dfrp1;Zc3h15;2610312B22Rik;mCG_7873;RP23-111F12.2-001	Q3TIV5-1;Q3TIV5;B1B079	REFSEQ:NP_081210	0.761203	0.0361995
UbiQapture	Dual specificity mitogen-activated protein kinase kinase 3;MAPK/ERK kinase 3;Putative uncharacterized protein;Mitogen activated protein kinase kinase 3	Map2k3;Mkk3;Prkmk3;RP23-467E19.1-001	O09110-1;O09110;Q3TJG7;Q3TLX7;Q3TX82;Q3UDI2;Q5SWN9	REFSEQ:NP_032954	0.200772	0.00866716
UbiQapture	Dynamin UDNM;Dynamin-2;Putative uncharacterized protein;Dnm2 protein;Dynamin-1;Dynamin-3	Dnm2;Dyn2;Dnm;Dnm1;Kiaa4093;Dnm3;Kiaa0820	P39054-1;P39054;Q3T9X3;Q3TBU6;P39054-2;Q3TCR7;Q91Z39;Q9CUM4;P39053-1;P39053;P39053-4;P39053-6;Q8BZ98-1;Q8BZ98;Q8BUT2;Q8BZ98-2;P39053-3;P39053-5	TREMBL:Q3T9X3;Q3TBU6;SWISS-PROT:P39054-2;ENSEMBL:ENSMUSP00000111063;ENSEMBL:ENSMUSP00000002626;ENSEMBL:ENSMUSP00000039033;ENSMUSP00000108992;REFSEQ:NP_034195;REFSEQ:NP_001033708;REFSEQ:NP_766234;ENSEMBL:ENSMUSP00000077461;ENSMUSP00000112233;ENSEMBL:ENSMUSP00000108977;ENSMUSP00000108979	2.89659	1.31269
UbiQapture	E3 ubiquitin-protein ligase DTX3L;Protein deltex-3-like	Dtx3l	Q3UIR3-1;Q3UIR3;Q3UIR3-2	REFSEQ:NP_001013389;ENSEMBL:ENSMUSP00000110535	0.233601	0.497235
UbiQapture	E3 ubiquitin-protein ligase HUWE1;E3Histone;HECT, UBA and WWE domain-containing protein 1;Upstream regulatory element-binding protein 1;HECT, UBA and WWE domain containing 1;Mcl-1 ubiquitin ligase;Putative uncharacterized protein	Huwe1;Kiaa0312;Ureb1;RP23-211L10.4-002;Mule;RP23-211L10.4-001	Q7TMY8-1;Q7TMY8;A2AFQ0;Q4JG03;Q7TMY8-3;A2AFQ1;Q3TL29;Q3TMX4;Q3TNP1;Q8BKX3;Q9CU76;Q7TMY8-2	REFSEQ:NP_067498;ENSEMBL:ENSMUSP00000108241;SWISS-PROT:Q7TMY8-2	2.91225	1.31331
UbiQapture	E3 ubiquitin-protein ligase UBR4;N-recognin-4;p600;Zinc finger UBR1-type protein 1	Kiaa0462;Ubr4;Zubr1	A2AN08-5;A2AN08;A2AN08-1;A2AN08-3	ENSEMBL:ENSMUSP00000069557;REFSEQ:NP_001153791;ENSEMBL:ENSMUSP00000046684;TREMBL:A2VCS3	2.62406	1.28666
UbiQapture	E3 ubiquitin-protein ligase UBR5;E3 ubiquitin-protein ligase, HECT domain-containing 1;Hyperplastic discs protein homolog;Putative uncharacterized protein	Edd;Edd1;Kiaa0896;Ubr5	Q80TP3;Q3TSI5;Q8BJK5	ENSEMBL:ENSMUSP00000022899	-0.808427	0.331596
UbiQapture	E3 UFM1-protein ligase 1	Kiaa0776;Ufl1	Q8CCJ3-3;Q8CCJ3;A2RSP7;B1AXU6;Q8CCJ3-1;B1AXU5	REFSEQ:NP_080470;ENSEMBL:ENSMUSP00000042118	0.477565	1.03404
UbiQapture	EF-3;Fumarate hydratase, mitochondrial;Fumarate hydratase 1;Putative uncharacterized protein;PH and SEC7 domain-containing protein 4;Pleckstrin homology and SEC7 domain-containing protein 4	Fh;Fh1;mCG_4564;Psd4	P97807-2;P97807;Q3UIA9;Q8BLR5	REFSEQ:NP_034339;REFSEQ:NP_808279	-12.451	0.819836
UbiQapture	eIF-2B GDP-GTP exchange factor subunit delta;Translation initiation factor eIF-2B subunit delta;Eukaryotic translation initiation factor 2B, subunit 4 delta;Putative uncharacterized protein	Eif2b;Eif2b4;Eif2bd;Jgr1a;mCG_141150	Q61749-2;Q61749;Q3TYW7	ENSEMBL:ENSMUSP00000110252;REFSEQ:NP_001120827;NP_001120828;REFSEQ:NP_034252;REV__ENSEMBL:ENSMUSP00000073611	0.868229	2.50967
UbiQapture	eIF3 p110;Eukaryotic translation initiation factor 3 subunit 8;Eukaryotic translation initiation factor 3 subunit C;Putative uncharacterized protein;Eif3c protein	Eif3c;Eif3s8	Q8R1B4;Q3TL08;Q66JU1;Q8BVX3;Q9CSD3;Q9CV26	ENSEMBL:ENSMUSP00000032992;TREMBL:P97398	-0.387087	0.184137
UbiQapture	eIF3 p116;eIF-3-eta;Eukaryotic translation initiation factor 3 subunit 9;Eukaryotic translation initiation factor 3 subunit B;Eif3b protein	Eif3b;Eif3s9	Q8JZQ9;Q8CIJ3	ENSEMBL:ENSMUSP00000098076	-0.271033	0.147318
UbiQapture	eIF3 p36;eIF-3-beta;Eukaryotic translation initiation factor 3 subunit 2;Eukaryotic translation initiation factor 3 subunit I;TGF-beta receptor-interacting protein 1;Eukaryotic translation initiation factor 3, subunit 1;Eukaryotic translation initiation factor 3, subunit 2 (Beta), isoform CRA_c;Eukaryotic translation initiation factor 3, subunit I;Putative uncharacterized protein	Eif3i;Eif3s2;Trip1;mCG_13553;RP23-151A15.2-001	Q9QZD9;A2AE04;Q3T9Y8	REFSEQ:NP_061269;TREMBL:A2AE03	-0.363374	0.19166
UbiQapture	eIF3 p40 subunit;eIF-3-gamma;Eukaryotic translation initiation factor 3 subunit 3;Eukaryotic translation initiation factor 3 subunit H;Putative uncharacterized protein;Eukaryotic translation initiation factor 3, subunit H;MCG19540, isoform CRA_b	Eif3h;Eif3s3;mCG_19540	Q91WK2;Q3THW7;Q3TII2;Q3TIK5;Q5M9L0;Q8BTX5	ENSEMBL:ENSMUSP00000022925;TREMBL:Q8BMZ8	0.527388	1.57382
UbiQapture	eIF3 p42;eIF3 p44;eIF-3-delta;Eukaryotic translation initiation factor 3 RNA-binding subunit;Eukaryotic translation initiation factor 3 subunit 4;Eukaryotic translation initiation factor 3 subunit G;Putative uncharacterized protein;Eukaryotic translation initiation factor 3, subunit 4 (Delta)	Eif3g;Eif3p42;Eif3s4;mCG_67920	Q9Z1D1;Q3THA0;Q544H0	ENSEMBL:ENSMUSP00000004206	-0.909287	0.0484961
UbiQapture	eIF-3 p48;Eukaryotic translation initiation factor 3 subunit 6;Eukaryotic translation initiation factor 3 subunit E;Mammary tumor-associated protein INT-6;MMTV integration site 6;Viral integration site protein INT-6;MCG16052, isoform CRA_a;Putative uncharacterized protein;Int-6 protein	Eif3e;Eif3s6;Int6;mCG_16052;Int-6	P60229;Q3UIG0;Q6LCK2;Q9CT23	ENSEMBL:ENSMUSP00000022960	-0.297649	0.124816
UbiQapture	eIF3 p66;eIF-3-zeta;Eukaryotic translation initiation factor 3 subunit 7;Eukaryotic translation initiation factor 3 subunit D	Eif3d;Eif3s7	O70194	ENSEMBL:ENSMUSP00000098053	-0.34256	0.553248
UbiQapture	EIF4E-binding protein;Neuroguidin;Neuroguidin EIF4E binding protein	Ngd;Ngdn	Q9DB96;B0LAE8	ENSEMBL:ENSMUSP00000022815	-7.84937	1.18482
UbiQapture	eIF-4F 25 kDa subunit;Eukaryotic translation initiation factor 4E;Putative uncharacterized protein	Eif4e	P63073;Q3TK95;Q8C470	ENSEMBL:ENSMUSP00000029803	1.28011	1.47714
UbiQapture	ElaC homolog protein 2;Ribonuclease Z 2;tRNA 3 endonuclease 2;tRNase Z 2;Zinc phosphodiesterase ELAC protein 2;ElaC homolog 2 (E. coli);Putative uncharacterized protein	Elac2;RP23-219K7.1-001;RP23-219K7.1-005;RP23-219K7.1-004	Q80Y81-1;Q80Y81;Q3U0M8;Q80Y81-2;B1ATP7;B1ATP9	REFSEQ:NP_075968;ENSEMBL:ENSMUSP00000098610;ENSEMBL:ENSMUSP00000104337;TREMBL:B1ATP9	0.036299	0.00307157
UbiQapture	Electron transfer flavoprotein subunit alpha, mitochondrial;Electron transferring flavoprotein, alpha polypeptide	Etfa;mCG_129031;RP23-231K10.3-001	Q99LC5;B1B1B4	REFSEQ:NP_663590	0.189114	0.00100179
UbiQapture	Electron transfer flavoprotein subunit beta	Etfb	Q9DCW4	REFSEQ:NP_080971	-1.22627	1.0911
UbiQapture	Electron transfer flavoprotein-ubiquinone oxidoreductase, mitochondrial;Electron-transferring-flavoprotein dehydrogenase;Etfdh protein	Etfdh	Q921G7;Q6PF96	REFSEQ:NP_080070;ENSEMBL:ENSMUSP00000113888	-1.20311	0.0716318
UbiQapture	Elongation factor 1-alpha 1;Elongation factor Tu;Eukaryotic elongation factor 1 A-1;Elongation factor 1-alpha;Eef1a1 protein	Eef1a;Eef1a1;mCG_15232	P10126;Q3TII3;Q3UA81;Q3UZQ3;Q4FZE5;Q58E64	REFSEQ:NP_034236;REFSEQ:NP_031932	0.197988	0.760883
UbiQapture	Elongation factor 2;Putative uncharacterized protein;Eef2 protein	Eef2;ef-2	P58252;O89069;O89070;Q3TJZ1;Q3TK17;Q3TLB1;Q3TPG2;Q3TSK4;Q3TW58;Q3TWX1;Q3TX47;Q3UBL9;Q3UDC8;Q3UMI7;Q3UZ14;Q61509;Q6P9L9;Q8BMA8;Q8C153;Q99LT6	ENSEMBL:ENSMUSP00000046101	0.467053	2.06391
UbiQapture	Elongation factor p18;Eukaryotic translation elongation factor 1 epsilon-1;Multisynthase complex auxiliary component p18;Eukaryotic translation elongation factor 1 epsilon 1	Eef1e1	Q9D1M4;B0LAB0	ENSEMBL:ENSMUSP00000001757	0.160924	0.269284
UbiQapture	Elongation factor Tu GTP binding domain containing 2;Putative uncharacterized protein;MKIAA0031 protein;116 kDa U5 small nuclear ribonucleoprotein component;Elongation factor Tu GTP-binding domain-containing protein 2;U5 snRNP-specific protein, 116 kDa	Eftud2;mCG_49887;RP23-463E7.2-002;mKIAA0031;Snrp116;RP23-463E7.2-001	A2AH85;Q3TMY8;Q3U5Q3;Q6A0E3;Q7TMX4;O08810;Q543F1	REFSEQ:NP_001103465;REFSEQ:NP_035561	-0.0516664	0.00388179
UbiQapture	Elongation factor Tu, mitochondrial	Tufm	Q8BFR5-1;Q8BFR5;Q8BFR5-2	ENSEMBL:ENSMUSP00000095656;ENSEMBL:ENSMUSP00000091180;ENSEMBL:ENSMUSP00000102000;REV__REFSEQ:NP_796218;REV__ENSEMBL:ENSMUSP00000099767;REV__REFSEQ:NP_031745;REFSEQ:NP_068686	0.0591756	0.0644081
UbiQapture	Elongation of very long chain fatty acids protein 5	Elovl5	Q8BHI7	REFSEQ:NP_599016	0.601028	0.407524
UbiQapture	Elongator complex protein 1;IkappaB kinase complex-associated protein;Putative uncharacterized protein	Elp1;Ikap;Ikbkap	Q7TT37;Q3TD73	REFSEQ:NP_080355	-0.0229624	0.00334068
UbiQapture	Elongator complex protein 3	Elp3	Q9CZX0-2;Q9CZX0;Q9CZX0-1	SWISS-PROT:Q9CZX0-2;SWISS-PROT:Q9CZX0-1	-0.13281	0.405497
UbiQapture	Endonuclease G, mitochondrial;Endonuclease G;Putative uncharacterized protein	Endog;mCG_18295;RP23-315H12.3-001	O08600;Q3UN47	REFSEQ:NP_031957	0.129282	0.356425
UbiQapture	Endonuclease G-like 1;Nuclease EXOG, mitochondrial	Endogl1;Exog	Q8C163	ENSEMBL:ENSMUSP00000035094	12.8914	7.32664
UbiQapture	Endonuclease III-like protein 1;Nth (Endonuclease III)-like 1 (E.coli);Nth (Endonuclease III)-like 1 (E.coli), isoform CRA_b;Nthl1 protein	Nth1;Nthl1;mCG_12840	O35980;B2RSG2;B7ZNV0	ENSEMBL:ENSMUSP00000047413	-9.69592	1.18459
UbiQapture	ENH1;Putative uncharacterized protein;Pdlim5 protein	Pdlim5	Q2Q7P0;Q3UGD0;Q8VDV4	ENSEMBL:ENSMUSP00000029941;ENSEMBL:ENSMUSP00000081052;ENSEMBL:ENSMUSP00000059267;TREMBL:Q9CRA2	-0.772972	0.196981
UbiQapture	Enhancer of rudimentary homolog;Enhancer of rudimentary homolog (Drosophila);Erh protein;MCG7617, isoform CRA_d;Putative uncharacterized protein	Erh;mCG_7617	P84089;Q4FZH7	ENSEMBL:ENSMUSP00000021559	-0.866395	1.19311
UbiQapture	Enoyl-Coenzyme A, hydratase/3-hydroxyacyl Coenzyme A dehydrogenase;L-specific multifunctional beta-oxdiation protein	Ehhadh;mCG_127347	Q91W49;Q9R0Z4	REFSEQ:NP_076226	-0.254772	0.430967
UbiQapture	Ensconsin;Epithelial microtubule-associated protein of 115 kDa;Microtubule-associated protein 7	Map7;Mtap7	O88735-1;O88735;O88735-2	ENSEMBL:ENSMUSP00000020173;SWISS-PROT:O88735-2	0.43945	0.831167
UbiQapture	ENSMUSG00000076577 protein;LOC100046793 protein;Anti-lipoteichoic acid light chain variable region;Putative uncharacterized protein;Ig kappa chain C region;If kappa light chain;Light chain variable region;EP3-1 light chain variable region	ENSMUSG00000076577;Gm10883;236047;LOC100046793;Gm1499;Igk-C;EP3-1VL	Q52L64;A0A5E3;Q2VT27;Q2VT29;Q5XFY8;P01837;A2NHM3;A2NVW8;B5UB67	TREMBL:Q52L64;ENSEMBL:ENSMUSP00000100145;TREMBL:Q2VT27;Q2VT29;Q5XFY8;TREMBL:A2NHM3;A2NVW8;B5UB67	1.18847	0.0452819
UbiQapture	Epidermal growth factor receptor substrate 15;Protein AF-1p;Epidermal growth factor receptor pathway substrate 15 isoform B;Epidermal growth factor receptor pathway substrate 15	Eps15;RP23-414M10.3-001	P42567-1;P42567;Q5JC28;Q80ZL3	REFSEQ:NP_031969;TREMBL:A2A8Z5	-0.125739	0.00614503
UbiQapture	Epidermal TGase;Protein-glutamine gamma-glutamyltransferase K;Transglutaminase K;Transglutaminase-1	Tgm1	Q9JLF6	ENSEMBL:ENSMUSP00000002389	1.36803	0.757672
UbiQapture	Epithelial splicing regulatory protein 2;RNA-binding motif protein 35B;RNA-binding protein 35B	Esrp2;Rbm35b	Q8K0G8	REFSEQ:NP_789808;TREMBL:Q3TH23	0.398208	0.406134
UbiQapture	Epoxide hydrolase 1, microsomal;Epoxide hydrolase 1, microsomal, isoform CRA_c;Microsomal epoxide hydrolase;Ephx1 protein	Eph1;Ephx1;mCG_19843	P97869;Q6PEV0;Q8K2W5	REFSEQ:NP_034275;ENSEMBL:ENSMUSP00000106697	-0.0916017	0.154249
UbiQapture	Erythrocyte band 7 integral membrane protein;Protein 7.2b;Stomatin;Stomatin, isoform CRA_b;Putative uncharacterized protein;Stom protein	Epb7.2;Epb72;Stom;mCG_21264;RP23-186B18.3-001	P54116;A2AL38;Q8BPA1;Q99L68	REFSEQ:NP_038543;TREMBL:Q8BPA1;TREMBL:Q99L68	0.57829	0.0997541
UbiQapture	Erythrocyte protein band 4.1;4.1R;Band 4.1;Protein 4.1;Putative uncharacterized protein	Epb4.1;RP23-13A13.5-008;Epb41;Kiaa4056;RP23-13A13.5-010;RP23-13A13.5-007;RP23-13A13.5-003;RP23-13A13.5-005;RP23-13A13.5-006	A2A841;P48193-1;P48193;B6ZHC8;A2A838;P48193-2;A2A840;A2A839;A2A842;A2AD32;Q3UH12	ENSEMBL:ENSMUSP00000101595;ENSMUSP00000101602;REFSEQ:NP_906273;REFSEQ:NP_001122079;REFSEQ:NP_001122078;ENSEMBL:ENSMUSP00000095470;ENSMUSP00000101590;ENSEMBL:ENSMUSP00000101594;ENSMUSP00000101599;TREMBL:A2AD32;TREMBL:Q3UH12;SWISS-PROT:Q9WV92-8;SWISS-PROT:Q9WV92-2;ENSEMBL:ENSMUSP00000079098;SWISS-PROT:Q9WV92-3;ENSEMBL:ENSMUSP00000065040;REFSEQ:NP_001006665;NP_038538;TREMBL:A7YY80;REFSEQ:NP_00100381…	-0.600397	1.60539
UbiQapture	Erythroid alpha-spectrin;Spectrin alpha chain, erythrocyte;Putative uncharacterized protein	Spna1;Spta;Spta1	P08032;Q3UQ30;Q8C3F9	REFSEQ:NP_035595	10.2761	0.782204
UbiQapture	ES-male;Liver carboxylesterase 31;Liver carboxylesterase 31-like	Es31	Q63880-1;Q63880;Q63880-2;Q8VCU1-1;Q8VCU1;Q8VCU1-2	ENSEMBL:ENSMUSP00000090910;ENSEMBL:ENSMUSP00000090911;ENSEMBL:ENSMUSP00000090909;ENSEMBL:ENSMUSP00000074004	1.04482	0.253974
UbiQapture	Etoposide-induced protein 2.4;p53-induced gene 8 protein;Etoposide induced 2.4 protein;Putative uncharacterized protein	Ei24;Pig8	Q61070;C3VDI2;Q8C5G8	ENSEMBL:ENSMUSP00000110738	-9.10682	0.821158
UbiQapture	Eukaryotic translation initiation factor 1A, X-chromosomal;Eukaryotic translation initiation factor 4C;Eukaryotic translation initiation factor 1A, Y-linked;Eukaryotic translation initiation factor 1A;Putative uncharacterized protein;Eif1a protein;Eukaryotic translation initiation factor 1A, isoform CRA_b	Eif1ax;Eif1ay;mCG_7851;RP23-52L10.2-001;Eif1a;mCG_3464;EG435337;Gm2016	Q8BMJ3;B1AXP1;Q60872;Q3UC76;Q4FJR7;Q3TQZ4;Q3UTA4	REFSEQ:NP_079713;ENSEMBL:ENSMUSP00000077223;ENSEMBL:ENSMUSP00000105774;ENSEMBL:ENSMUSP00000105780;ENSEMBL:ENSMUSP00000093161;ENSEMBL:ENSMUSP00000105771;REFSEQ:NP_001013846;ENSEMBL:ENSMUSP00000093166;ENSMUSP00000105776;ENSEMBL:ENSMUSP00000105775	1.83602	0.796386
UbiQapture	Eukaryotic translation initiation factor 2 subunit 1;Eukaryotic translation initiation factor 2 subunit alpha;Putative uncharacterized protein	Eif2a;Eif2s1	Q6ZWX6;Q9CV24	REFSEQ:NP_080390	0.00535439	0.00895848
UbiQapture	Eukaryotic translation initiation factor 2 subunit 2;Eukaryotic translation initiation factor 2 subunit beta;Eif2s2 protein;Eukaryotic translation initiation factor 2 subunit 2 (Beta);Eukaryotic translation initiation factor 2, subunit 2 (Beta);Putative uncharacterized protein	Eif2s2;mCG_3686;RP23-480H10.3-001	Q99L45;Q3ULL5;Q9CS47	REFSEQ:NP_080306;ENSEMBL:ENSMUSP00000070944	0.0748345	0.736745
UbiQapture	Eukaryotic translation initiation factor 2 subunit 3, X-linked;Eukaryotic translation initiation factor 2 subunit gamma, X-linked;Eukaryotic translation initiation factor 2, subunit 3, structural gene X-linked;Putative uncharacterized protein;Eif2s3x protein	Eif2s3x;mCG_5458;RP23-99I10.1-001;RP23-99I10.1-002	Q9Z0N1;Q3TML6;Q3U5H6;Q3UDF8;Q3UIJ2;Q6NY07;Q9CRE9;A2AAW9	REFSEQ:NP_036140;ENSEMBL:ENSMUSP00000109555	-0.0117636	0.0158631
UbiQapture	Eukaryotic translation initiation factor 2 subunit 3, Y-linked;Eukaryotic translation initiation factor 2 subunit gamma, Y-linked;Putative uncharacterized protein;Eukaryotic translation initiation factor 2, subunit 3, structural gene Y-linked, isoform CRA_b	Eif2s3y;mCG_121151	Q9Z0N2;Q9D791;Q9CZT2	REFSEQ:NP_036141;TREMBL:Q9CZT2	-0.0363275	0.0988377
UbiQapture	Eukaryotic translation initiation factor 2A	D3Ertd194e;Eif2a	Q8BJW6-1;Q8BJW6	REFSEQ:NP_001005509	-0.00138649	0.127387
UbiQapture	Eukaryotic translation initiation factor 2C, 1;Eif2c1 protein;Putative uncharacterized protein;Argonaute 1 protein	Eif2c1;RP23-113P22.1-001;Ago1	A1L365;A2VDG1;Q8BJP2;Q8CGU0	REFSEQ:NP_700452	0.115699	0.34003
UbiQapture	Eukaryotic translation initiation factor 2C, 2;Eif2c2 protein	Eif2c2	A1A563;Q6P239;Q6PHA2;Q8R3Q7	ENSEMBL:ENSMUSP00000042207	0.16168	0.319026
UbiQapture	Eukaryotic translation initiation factor 2C, 3;MCG141181, isoform CRA_a;Putative uncharacterized protein;Argonaute 3	Eif2c3;mCG_141181;RP23-113P22.6-001;Ago3	Q3TBP7;Q3T9X7;Q3UZX0;Q7M738	REFSEQ:NP_700451;TREMBL:Q3T9X7;Q3UZX0;Q7M738;TREMBL:Q8CGT8;REFSEQ:NP_694817;TREMBL:A3KFX6	0.10581	0.00804783
UbiQapture	Eukaryotic translation initiation factor 3 subunit 5 epsilon;Putative uncharacterized protein;Eukaryotic translation initiation factor 3, subunit 5 (Epsilon), isoform CRA_d;Eukaryotic translation initiation factor 3, subunit F;Translation initiation factor-3 subunit 5	Eif3f;Eif3s5;mCG_2313	B0LAD0;Q3U8X1;Q3UVY8;Q5XJV3;Q6IRT4;Q8BTW2;Q8VH52	REFSEQ:NP_079620	-0.235938	0.271869
UbiQapture	Eukaryotic translation initiation factor 3 subunit M;PCI domain-containing protein 1;Eukaryotic translation initiation factor 3, subunit M	Eif3m;Pcid1;RP24-297H17.12-004;RP24-297H17.12-003	Q99JX4;A2A702;A2A701	REFSEQ:NP_663355;ENSEMBL:ENSMUSP00000106739;ENSEMBL:ENSMUSP00000106738	0.0590545	4.3779e-06
UbiQapture	Eukaryotic translation initiation factor 4 gamma 1;Putative uncharacterized protein;Eif4g1 protein;EIF4GI protein	Eif4g1;eIF4GI	Q6NZJ6-1;Q6NZJ6;Q3UTK0;Q3UYM6;Q3UZD9;Q6PD42;Q8K0J8;Q8R2V4;Q6NZJ6-2;A0PJB5;Q3UQI5;Q6EVH9;Q8BUW8	REFSEQ:NP_666053;REFSEQ:NP_001005331;ENSEMBL:ENSMUSP00000111117;ENSEMBL:ENSMUSP00000111123;TREMBL:A0PJB5;Q3UQI5;Q6EVH9;Q8BUW8;SWISS-PROT:Q80XI3-3;ENSEMBL:ENSMUSP00000081233;REFSEQ:NP_766291	0.658493	0.0336414
UbiQapture	Eukaryotic translation initiation factor 5B;Translation initiation factor IF-2;MKIAA0741 protein;Eif5b protein;Putative uncharacterized protein	Eif5b;If2;mKIAA0741	Q05D44;Q6A002;Q7TPC0;Q8BYX3;Q8BYY7	ENSEMBL:ENSMUSP00000027252	-0.0325144	0.105948
UbiQapture	Evolutionarily conserved signaling intermediate in Toll pathway, mitochondrial;Protein SITPEC	Ecsit;Sitpec	Q9QZH6	ENSEMBL:ENSMUSP00000096537	0.986922	2.37632
UbiQapture	Ewing sarcoma breakpoint region 1;Putative uncharacterized protein;MCG14699, isoform CRA_c	Ewsr1;RP23-338J18.1-009;mCG_14699;RP23-338J18.1-002;RP23-338J18.1-007	Q5SUS9;Q3UI30;Q6NVA3;Q9CRS5;Q9D2P0;Q5SUT0	ENSEMBL:ENSMUSP00000099994;REFSEQ:NP_031994;ENSEMBL:ENSMUSP00000073034	-0.302168	0.382212
UbiQapture	Exosome complex exonuclease MTR3;Exosome component 6;mRNA transport regulator 3 homolog	Exosc6;Mtr3	Q8BTW3	ENSEMBL:ENSMUSP00000111863	0.383452	0.177154
UbiQapture	Exosome complex exonuclease RRP4;Exosome component 2;Ribosomal RNA-processing protein 4;Putative uncharacterized protein	Exosc2;Rrp4;mCG_130468;RP23-65P13.1-001;RP23-65P13.1-005	Q8VBV3;Q3TKQ3;A2AV19	REFSEQ:NP_659135;ENSEMBL:ENSMUSP00000109091	-0.207936	0.651126
UbiQapture	Exosome complex exonuclease RRP40;Exosome component 3;Ribosomal RNA-processing protein 40;Exosome component 3, isoform CRA_a	Exosc3;Rrp40;mCG_14142;RP23-76I24.4-001;RP23-76I24.4-004	Q7TQK4;A2AKB8;A2AKC0	REFSEQ:NP_079789;ENSEMBL:ENSMUSP00000103428	0.284354	0.653682
UbiQapture	Exosome complex exonuclease RRP41;Exosome component 4;Ribosomal RNA-processing protein 41;Putative uncharacterized protein	Exosc4;Rrp41	Q921I9;Q542B0	ENSEMBL:ENSMUSP00000050940	-0.000115638	0.421583
UbiQapture	Exosome complex exonuclease RRP43;Exosome component 8;Ribosomal RNA-processing protein 43;Putative uncharacterized protein;CBP-interacting protein 3;Exosome component 8, isoform CRA_d;Exosc8 protein;MKIAA4013 protein	Exosc8;Rrp43;CIP3;mCG_1662;mKIAA4013	Q9D753;Q3TEB9;Q546F8;Q6NX62;Q6PCW8;Q571G2	REFSEQ:NP_081424;REFSEQ:NP_001157042	-0.110114	0.467894
UbiQapture	Exosome complex exonuclease RRP44;Protein DIS3 homolog;Ribosomal RNA-processing protein 44;DIS3 mitotic control homolog (S. cerevisiae)	Dis3;Kiaa1008;Rrp44	Q9CSH3;Q8R2P7	ENSEMBL:ENSMUSP00000041906;TREMBL:Q8R2P7	-0.601212	1.78994
UbiQapture	Exosome complex exonuclease RRP46;Exosome component 5;Ribosomal RNA-processing protein 46;Putative uncharacterized protein	D7Wsu180e;Exosc5;Rrp46	Q9CRA8;Q3U2K4	ENSEMBL:ENSMUSP00000078580	0.319714	0.176205
UbiQapture	Exosome component 10;Putative uncharacterized protein;Autoantigen PM/Scl 2 homolog;Polymyositis/scleroderma autoantigen 2 homolog;Exosome component 10, isoform CRA_c;Exosc10 protein;P100 polymyositis-scleroderma overlap syndrome associated autoantigen homolog	Exosc10;RP23-331P21.1-001;Pmscl2;mCG_16664;RP23-331P21.1-005;RP23-331P21.1-002	B1ARY9;Q8R2R0;Q9CVF6;P56960;Q3UNK6;B2KFQ9;Q99KY7;Q8K366;B2KFR0;Q9R0B0;B1AVQ3;Q3TRD0;Q9CYJ3;B2KG00	REFSEQ:NP_057908;SWISS-PROT:P56960;TREMBL:B2KFQ9;Q99KY7;ENSEMBL:ENSMUSP00000075401;TREMBL:B2KFR0;Q9R0B0;ENSEMBL:ENSMUSP00000095388;TREMBL:B2KG00	-0.188211	0.149676
UbiQapture	Exosome component 7;MCG23310, isoform CRA_b;MKIAA0116 protein	Exosc7;mCG_23310;mKIAA0116	Q4VBW5;Q6ZQJ0;Q7TMX6	ENSEMBL:ENSMUSP00000026891	-0.0272989	0.048015
UbiQapture	Far upstream element (FUSE) binding protein 3;MCG130458;Putative uncharacterized protein	Fubp3;mCG_130458;RP23-442G9.4-001;RP23-442G9.4-007	A2AJ72;Q3TIX6;Q3ULP9;A2AJ73	REFSEQ:NP_001028561;ENSEMBL:ENSMUSP00000109105	1.89105	1.19368
UbiQapture	Farp1 protein;Putative uncharacterized protein	Farp1	Q80VF7;Q8BM51;Q8K2R0;Q8R2X2;Q99KU3;C4IXU2	REFSEQ:NP_598843;TREMBL:C4IXU2;ENSEMBL:ENSMUSP00000093202	-0.182454	0.17319
UbiQapture	FAS-associated factor 2;UBX domain-containing protein 8	Faf2;Kiaa0887;Ubxd8	Q3TDN2-1;Q3TDN2;Q3TDN2-2	REFSEQ:NP_848484;SWISS-PROT:Q3TDN2-2	1.08161	0.809598
UbiQapture	Fasciclin, EGF-like, laminin-type EGF-like and link domain-containing scavenger receptor 2;Short form stabilin-2;Stabilin-2;FEX2	Feel2;Hare;Stab2	Q8R4U0;Q0PNF1	REFSEQ:NP_619614	-6.85735	0.815245
UbiQapture	FAST kinase domain-containing protein 2;MKIAA0971 protein	Fastkd2;mKIAA0971	Q922E6;Q6ZQ14	REFSEQ:NP_766010;TREMBL:Q6ZQ14	-0.214856	0.397333
UbiQapture	Fatty liver dystrophy protein;Lipin-1;Phosphatidate phosphatase LPIN1;Lpin1 protein;MKIAA0188 protein;Putative uncharacterized protein	Fld;Lpin1;mKIAA0188	Q91ZP3-1;Q91ZP3;Q80XT6;Q8CFH3;Q3U3C3;Q8CD95	ENSEMBL:ENSMUSP00000070583;ENSEMBL:ENSMUSP00000039197;ENSMUSP00000106696;ENSEMBL:ENSMUSP00000105082;REFSEQ:NP_075021;ENSEMBL:ENSMUSP00000105081	-3.88188	3.13805
UbiQapture	Fech protein;Ferrochelatase, mitochondrial;Heme synthase;Protoheme ferro-lyase;Ferrochelatase	Fech	Q4QRK2;P22315;Q3UC49;Q544X6;Q8C3V7;Q91W09	TREMBL:Q4QRK2;ENSEMBL:ENSMUSP00000025484	-0.641709	0.0362931
UbiQapture	FERM domain including RhoGEF;FERM, RhoGEF and pleckstrin domain-containing protein 2	Farp2;Kiaa0793	Q91VS8	REFSEQ:NP_663494;ENSEMBL:ENSMUSP00000113790	-0.552351	1.88431
UbiQapture	Ferrochelatase, mitochondrial;Heme synthase;Protoheme ferro-lyase;Ferrochelatase;Fech protein	Fech	P22315;Q3UC49;Q544X6;Q8C3V7;Q91W09;Q4QRK2	ENSEMBL:ENSMUSP00000025484;TREMBL:Q4QRK2	-0.876645	0.0512722
UbiQapture	Fertilization antigen 1;High mobility group-like nuclear protein 2 homolog 1;NHP2-like protein 1;Sperm-specific antigen 1;U4/U6.U5 tri-snRNP 15.5 kDa protein	Nhp2l1;Ssfa1	Q9D0T1	ENSEMBL:ENSMUSP00000091840;ENSMUSP00000100730	-0.875321	1.28916
UbiQapture	FI58Gm;Neugrin;Neurite outgrowth-associated protein	Fi58g;Ngrn	Q99KS2	REFSEQ:NP_113552	-0.162258	0.138708
UbiQapture	Fibrinogen A-alpha-chain;Fibrinogen, alpha polypeptide	Fga	Q08284;Q99K47	ENSEMBL:ENSMUSP00000029630	1.52942	0.23751
UbiQapture	Fibrinogen beta chain;Fibrinopeptide B;Fibrinogen, B beta polypeptide, isoform CRA_a;Putative uncharacterized protein	Fgb;mCG_17068	Q8K0E8;Q3TGR2	ENSEMBL:ENSMUSP00000039472	0.717526	0.403512
UbiQapture	Fibrinogen gamma chain;Putative uncharacterized protein	Fgg	Q8VCM7;Q3UEM7;Q3UER8	ENSEMBL:ENSMUSP00000037018	1.24432	0.0337875
UbiQapture	FIS1 homolog;Mitochondrial fission 1 protein;Tetratricopeptide repeat protein 11	Fis1;Ttc11	Q9CQ92	REFSEQ:NP_079838;REFSEQ:NP_001156715	0.265173	0.126373
UbiQapture	Fn1 protein;Putative uncharacterized protein;Fibronectin;Anastellin	Fn1	B9EHT6;Q3UH17;Q3UHL6;Q8R3F3;Q9Z1Z8;B7ZNJ1;Q3TBB4;Q3TCF1;Q3TCL7;Q99KD0;Q9Z1Z7;P11276;Q3UGY5;Q3UHR1;Q3UZF9	TREMBL:B9EHT6;Q3UH17;Q3UHL6;Q8R3F3;Q9Z1Z8;TREMBL:B7ZNJ1;Q3TBB4;Q3TCF1;Q3TCL7;Q99KD0;Q9Z1Z7;ENSEMBL:ENSMUSP00000054499	4.84193	2.96305
UbiQapture	Fragile X mental retardation syndrome-related protein 1;Putative uncharacterized protein	Fxr1;Fxr1h	Q61584-1;Q61584;Q61584-4;Q61584-6;Q61584-5;Q61584-2;Q8C7U4	ENSEMBL:ENSMUSP00000001620;SWISS-PROT:Q61584-4;SWISS-PROT:Q61584-6;SWISS-PROT:Q61584-5;ENSEMBL:ENSMUSP00000088789	0.79223	0.211013
UbiQapture	FtsJ methyltransferase domain-containing protein 2;S-adenosyl-L-methionine-dependent methyltransferase FTSJD2	Ftsjd2;Kiaa0082	Q9DBC3	REFSEQ:NP_083067;ENSEMBL:ENSMUSP00000085220	-0.0505005	0.418755
UbiQapture	FUS-interacting serine-arginine-rich protein 1;Neural-salient serine/arginine-rich protein;Neural-specific SR protein;Splicing factor, arginine/serine-rich 13A;TLS-associated protein with Ser-Arg repeats;TLS-associated serine-arginine protein;Putative uncharacterized protein;FUS interacting protein (Serine-arginine rich) 1	Fusip1;Nssr;Sfrs13a;RP23-161N17.2-002;RP23-161N17.2-004	Q9R0U0-1;Q9R0U0;Q3UXS8;Q3UYX6;Q9R0U0-2;Q9R0U0-3;Q3UA07;Q3UDH7;Q3TFP0	REFSEQ:NP_001073856;ENSEMBL:ENSMUSP00000095455;REFSEQ:NP_034308;ENSEMBL:ENSMUSP00000099603;ENSEMBL:ENSMUSP00000103794	-0.427637	1.82055
UbiQapture	Galectin-9;Lectin, galactose binding, soluble 9;Lectin, galactose binding, soluble 9, isoform CRA_d;Putative uncharacterized protein;Lgals9 protein	Lgals9;mCG_1597;RP23-12I13.3-001;RP23-12I13.3-002	O08573-2;O08573;Q3UKE5;Q99L83;B1AQR8	REFSEQ:NP_001152773;REFSEQ:NP_034838	3.85042	0.914549
UbiQapture	Gamma-glutamyl carboxylase;Vitamin K gamma glutamyl carboxylase;Vitamin K-dependent gamma-carboxylase;Putative uncharacterized protein	Ggcx;mCG_129302	Q9QYC7;B2RS80;Q3TME3;Q8BSR0	REFSEQ:NP_062776	-0.154692	0.117255
UbiQapture	Gamma-taxilin;LRPW;Putative uncharacterized protein;4932441K18Rik protein;Novel protein;LRPS	Txlng;4932441K18Rik;Rbbp7;RP23-436I3.6-002;Lrp;RP23-436I3.6-003;RP23-436I3.6-004	Q8BHN1-1;Q8BHN1;Q2PMX1;Q3TS51;Q148Z8;Q2LGB1;Q8BHN1-2;Q3TT61;Q3UYS7;A2AFJ4	REFSEQ:NP_849266;ENSEMBL:ENSMUSP00000107935;ENSEMBL:ENSMUSP00000107934;ENSEMBL:ENSMUSP00000107933	2.8871	1.31065
UbiQapture	GAP SH3 domain-binding protein 2;Ras GTPase-activating protein-binding protein 2;Putative uncharacterized protein;RIKEN cDNA E430034L04, isoform CRA_b;GTPase activating protein (SH3 domain) binding protein 2;RIKEN cDNA E430034L04, isoform CRA_a;MKIAA0660 protein	G3bp2;mCG_12534;mKIAA0660	P97379-1;P97379;Q3U541;Q3U6B1;P97379-2;Q3TEL4;Q3U931;Q542W3;Q5DU21	ENSEMBL:ENSMUSP00000031352;ENSEMBL:ENSMUSP00000108752	-0.10803	0.313808
UbiQapture	GAP-associated tyrosine phosphoprotein p62;KH domain-containing, RNA-binding, signal transduction-associated protein 1;p21 Ras GTPase-activating protein-associated p62;p68;Src-associated in mitosis 68 kDa protein	Khdrbs1	Q60749	REFSEQ:NP_035447;ENSEMBL:ENSMUSP00000027226	-0.530014	2.78425
UbiQapture	Gbf1 protein;Putative uncharacterized protein;MKIAA0248 protein;Golgi-specific brefeldin A-resistance factor 1	Gbf1;mKIAA0248	A0JLN9;Q3UPP2;Q6A099;Q6DFZ1;Q6PB54;Q8BYH5;Q8R0M4	ENSEMBL:ENSMUSP00000026254;TREMBL:Q8BY52	-0.0794482	0.0326363
UbiQapture	GCN1 general control of amino-acid synthesis 1-like 1 (Yeast);Putative uncharacterized protein;Gcn1l1 protein;MKIAA0219 protein	Gcn1l1;mKIAA0219	B2RWW6;Q3U3Z4;Q3UHQ5;Q640Q4;Q6NV94;Q6PGM5;Q8BTM7;Q8CHH7	REFSEQ:NP_766307;ENSEMBL:ENSMUSP00000091994	0.584743	1.61491
UbiQapture	GC-rich sequence DNA-binding factor homolog	Gcfc	P58501-1;P58501;P58501-2	REFSEQ:NP_080386;SWISS-PROT:P58501-2	-1.49378	0.0718881
UbiQapture	General transcription factor 3C polypeptide 1;TF3C-alpha;TFIIIC box B-binding subunit;Transcription factor IIIC 220 kDa subunit;Transcription factor IIIC subunit alpha;Putative uncharacterized protein;Gtf3c1 protein;General transcription factor III C 1, isoform CRA_g	Gtf3c1;mCG_20542	Q8K284-1;Q8K284;Q3UHL0;A0JLN7;Q3UPZ9;Q3UQ70;Q3UTP3;Q3UY03	ENSEMBL:ENSMUSP00000056719;TREMBL:A0JLN7;Q3UPZ9;Q3UQ70;Q3UTP3;Q3UY03	0.817672	0.0403131
UbiQapture	General transcription factor TFIIB;RNA polymerase II alpha initiation factor;Transcription initiation factor IIB;General transcription factor IIB;Putative uncharacterized protein	Gtf2b;mCG_7492	P62915;Q3ULN2;Q3UNY0;Q3UZJ3	ENSEMBL:ENSMUSP00000029938	1.4216	1.62026
UbiQapture	Glucose transporter type 2, liver;Solute carrier family 2, facilitated glucose transporter member 2	Glut2;Glut-2;Slc2a2	P14246	ENSEMBL:ENSMUSP00000029240	0.552877	0.826569
UbiQapture	Glucosidase 1;Glycoprotein-processing glucosidase I;Mannosyl-oligosaccharide glucosidase;Putative uncharacterized protein	Gcs1;Mogs	Q80UM7;Q3U026;Q3U8P9;Q3U950;Q3UME9	REFSEQ:NP_065644	-0.128806	0.11491
UbiQapture	Glutamate dehydrogenase 1, mitochondrial;Putative uncharacterized protein	Glud;Glud1	P26443;Q3TSQ7	REFSEQ:NP_032159	0.751081	1.16735
UbiQapture	Glutamate/H(+) symporter 1;Mitochondrial glutamate carrier 1;Solute carrier family 25 member 22	Gc1;Slc25a22	Q9D6M3	REFSEQ:NP_080922;ENSEMBL:ENSMUSP00000101628;TREMBL:Q80X52;ENSEMBL:ENSMUSP00000108302	-0.121061	0.0925454
UbiQapture	Glutamate-rich WD repeat-containing protein 1;Protein A301;Grwd1 protein;Putative uncharacterized protein;Glutamate-rich WD repeat containing 1	A301;Grwd1	Q810D6;Q5XJZ3;Q8BIF7;Q8K335	REFSEQ:NP_700468;ENSEMBL:ENSMUSP00000096048;TREMBL:Q8K335	0.0839967	0.00799352
UbiQapture	Glutamyl-prolyl-tRNA synthetase;Bifunctional aminoacyl-tRNA synthetase;Glutamate--tRNA ligase;Glutamyl-tRNA synthetase;Proline--tRNA ligase;Prolyl-tRNA synthetase;Putative uncharacterized protein	Eprs;Qprs	B9EIU1;Q8CGC7;Q3TLK2;Q3TMX9;Q3UGD4;Q8BTR1;Q9CRF9	TREMBL:B9EIU1;ENSEMBL:ENSMUSP00000045841;ENSEMBL:ENSMUSP00000047880	-0.268108	0.0109213
UbiQapture	Glutaryl-Coenzyme A dehydrogenase;Putative uncharacterized protein	Gcdh	Q6P8N6;Q8BV83;Q8BVD4	REFSEQ:NP_001038209;NP_032123	-0.773648	2.37831
UbiQapture	Glutathione peroxidase 4;Phospholipid hydroperoxide glutathione peroxidase, mitochondrial;Glutathione peroxidase	Gpx4;GPx4	O70325-2;O70325;Q3TI34;Q76LV0;O70325-1;Q3TIF2;Q5XJZ8	REFSEQ:NP_001032830;REFSEQ:NP_032188	-0.157873	0.00866363
UbiQapture	Glutathione S-transferase kappa 1;Glutathione S-transferase subunit 13;GST 13-13;GST class-kappa;GSTK1-1	Gstk1	Q9DCM2	ENSEMBL:ENSMUSP00000031897	-8.60632	0.821075
UbiQapture	Glycerate kinase;Glyctk protein	Glyctk	Q8QZY2-1;Q8QZY2;Q8K0R5	ENSEMBL:ENSMUSP00000047761;ENSMUSP00000108162	-0.298256	0.570983
UbiQapture	Glycine- and tyrosine-rich RNA-binding protein;Heterogeneous nuclear ribonucleoprotein Q;NS1-associated protein 1;pp68;Synaptotagmin-binding, cytoplasmic RNA-interacting protein;Putative uncharacterized protein	Hnrpq;Nsap1;Nsap1l;Syncrip	Q7TMK9-2;Q7TMK9;Q7TMK9-1;Q3TRV3	ENSEMBL:ENSMUSP00000063744;TREMBL:Q3TRV3	-0.00858719	0.0535071
UbiQapture	Glycogen synthase 2;Putative uncharacterized protein	Gys2	Q3UTY0	REFSEQ:NP_663547;REFSEQ:NP_109603;ENSEMBL:ENSMUSP00000103395	-1.07412	2.80214
UbiQapture	Glycylpeptide N-tetradecanoyltransferase 1;Myristoyl-CoA:protein N-myristoyltransferase 1;Peptide N-myristoyltransferase 1;Glycylpeptide N-tetradecanoyltransferase	Nmt1;RP23-358E19.1-001	O70310;Q3UJC3	REFSEQ:NP_032733	0.460591	1.3388
UbiQapture	Glycylpeptide N-tetradecanoyltransferase 2;Myristoyl-CoA:protein N-myristoyltransferase 2;Peptide N-myristoyltransferase 2;Type II N-myristoyltransferase;Glycylpeptide N-tetradecanoyltransferase	Nmt2;mCG_17292;RP23-167G19.1-001;RP23-167G19.1-003;RP23-167G19.1-002	O70311;Q3THR4;A2AJH3;Q8CFK1	REFSEQ:NP_032734;ENSEMBL:ENSMUSP00000100054;ENSEMBL:ENSMUSP00000089085;ENSMUSP00000110745	-0.208478	0.0122347
UbiQapture	Glyoxylate reductase 1 homolog;Nuclear protein NP60;Putative oxidoreductase GLYR1	Glyr1;Np60	Q922P9	ENSEMBL:ENSMUSP00000111510;ENSEMBL:ENSMUSP00000023189	-0.14667	0.562646
UbiQapture	Graves disease carrier protein homolog;Mitochondrial solute carrier protein homolog;Solute carrier family 25 member 16	Gda;Slc25a16	Q8C0K5-1;Q8C0K5	REFSEQ:NP_780403	1.37943	1.78223
UbiQapture	G-rich sequence factor 1;Putative uncharacterized protein	Grsf1	Q8C5Q4;Q8C298	REFSEQ:NP_848815;REFSEQ:NP_001091946	0.00332819	0.0897928
UbiQapture	Growth arrest and DNA damage-inducible proteins-interacting protein 1	Gadd45gip1	Q9CR59	REFSEQ:NP_899202	-0.189182	0.479839
UbiQapture	Growth arrest-specific protein 2;Putative uncharacterized protein	Gas2;Gas-2	P11862;Q9D699	REFSEQ:NP_032113;ENSEMBL:ENSMUSP00000103215	-0.526719	0.430364
UbiQapture	GTPase Ran;GTP-binding nuclear protein Ran;Ras-like protein TC4;Ras-related nuclear protein;Putative uncharacterized protein;MCG49183;Novel Ras protein (1700009N14Rik);RIKEN cDNA 1700009N14 gene;GTP-binding nuclear protein Ran, testis-specific isoform;MCG131225;RAS-like, family 2, locus 9	Ran;Rasl2-8;1700009N14Rik;mCG_49183;RP23-143B14.1;RP23-143B14.1-001;Rasl2-9;mCG_131225	P62827;Q3ULW0;Q14AA6;Q61820;A6H622	REFSEQ:NP_033417;XP_001475472;REFSEQ:NP_001074564;ENSEMBL:ENSMUSP00000113650	0.714008	0.0250858
UbiQapture	GTP-binding protein 1	Gtpbp;Gtpbp1	O08582	ENSEMBL:ENSMUSP00000043575	0.0130817	0.0832601
UbiQapture	GTP-binding protein 9;Obg-like ATPase 1;Putative uncharacterized protein	Gtpbp9;Ola1;RP23-275P21.1-005	Q9CZ30-1;Q9CZ30;Q3TJF2;Q3TW21;B1AYJ9;Q9CZ30-2	REFSEQ:NP_080218;ENSEMBL:ENSMUSP00000107686;ENSMUSP00000107689;REFSEQ:NP_084367	-0.199412	0.0876722
UbiQapture	GTP-specific succinyl-CoA synthetase subunit beta;Succinyl-CoA ligase [GDP-forming] subunit beta, mitochondrial;Succinyl-CoA synthetase beta-G chain	Suclg2	Q9Z2I8-1;Q9Z2I8	ENSEMBL:ENSMUSP00000078774	-0.28266	0.317029
UbiQapture	Guanine nucleotide-binding protein-like 3;Nucleolar GTP-binding protein 3;Nucleostemin;Putative uncharacterized protein	Gnl3;Ns	Q8CI11-1;Q8CI11;Q3TK27	ENSEMBL:ENSMUSP00000047119	-2.00468	0.548552
UbiQapture	H/ACA ribonucleoprotein complex subunit 1;Nucleolar protein family A member 1;snoRNP protein GAR1;Putative uncharacterized protein	Gar1;Nola1	Q9CY66-1;Q9CY66;Q3TKG5;Q9CY66-3	REFSEQ:NP_080854;ENSEMBL:ENSMUSP00000101974;ENSEMBL:ENSMUSP00000066894	-1.0636	4.46565
UbiQapture	H/ACA ribonucleoprotein complex subunit 2;Nucleolar protein family A member 2;snoRNP protein NHP2;Nucleolar protein family A, member 2;Nucleolar protein family A, member 2, isoform CRA_b	Nhp2;Nola2;mCG_6980;RP23-79E13.8-001	Q9CRB2;A2AA61	REFSEQ:NP_080907	-1.08072	1.12147
UbiQapture	H/ACA ribonucleoprotein complex subunit 3;Nucleolar protein 10;Nucleolar protein family A member 3;snoRNP protein NOP10	Nola3;Nop10	Q9CQS2	REFSEQ:NP_079679	-10.862	1.17131
UbiQapture	H1 VAR.1;H1c;Histone H1.2;Putative uncharacterized protein;Histone 1, H1c;Histone cluster 1, H1c;MCG17001	H1f2;Hist1h1c;mCG_17001;RP23-480B19.5-001	P15864;Q3UXH2;Q5SZA3	REFSEQ:NP_056601;REFSEQ:NP_034507	-0.221945	0.421051
UbiQapture	H1 VAR.2;H1e;Histone H1.4	H1f4;Hist1h1e	P43274	REFSEQ:NP_056602	-0.666186	1.24451
UbiQapture	H1 VAR.3;Histone H1.1;Histone 1, H1a;Histone cluster 1, H1a	H1f1;Hist1h1a;mCG_142220;RP23-480B19.14-001	P43275;Q5SZ98	REFSEQ:NP_085112	-0.263082	0.551075
UbiQapture	H1 VAR.5;H1b;Histone H1.5;Hist1h1b protein;Histone 1, H1b	H1f5;Hist1h1b;mCG_142319;RP23-138F20.13-001	P43276;Q1WWK3;Q5T003	REFSEQ:NP_064418	-0.273793	0.292001
UbiQapture	H2A.F/Z;Histone H2A.V;Histone H2A;Histone H2A.Z	H2afv;H2av;mCG_121516;H2afz;H2az;RP23-74L9.1-002	Q3THW5;B2RVP5;P0C0S6;Q3UA95;Q5NC91;Q8R029	ENSEMBL:ENSMUSP00000105359;ENSEMBL:ENSMUSP00000049985;REFSEQ:NP_058030;TREMBL:Q3UA95;ENSEMBL:ENSMUSP00000091037;TREMBL:Q8R029	1.88429	1.52465
UbiQapture	H2a-613A;Histone H2A type 2-B	Hist2h2ab	Q64522	ENSEMBL:ENSMUSP00000072858	3.13346	1.27343
UbiQapture	H2a-614;H2a-615;Histone H2A type 2-A;Histone H2A.2;Histone H2A;H2a-613B;Histone H2A type 2-C;Histone H2A type 3;Histone H2A type 1;Histone H2A type 1-F;Gene for histone H2a;Histone H2A type 1-K;Histone H2A.J;Histone H2A type 1-H	Hist2h2aa1;Hist2h2aa2;mCG_140446;Hist2h2ab;Hist2h2ac;mCG_50606;Hist3h2a;mCG_140135;RP23-441I8.12-001;Hist1h2ab;Hist1h2ac;Hist1h2ad;Hist1h2ae;Hist1h2ag;Hist1h2ai;Hist1h2an;Hist1h2ao;mCG_1044806;mCG_122950;mCG_49394;mCG_49890;mCG_49891;mCG_49925;mCG_50406;mCG_50828;Hist1h2af;Hist1h2ak;Hist1h2aa;mCG_49751;RP23-462P2.5-001;H2afj;Hist1h2ah;mCG_50260	Q6GSS7;B2RWH3;Q64523;Q149V4;Q8BFU2;A2AB79;P22752;B2RVF0;Q8CGP5;Q61668;Q8CGP7;Q8CGP4;Q8R1M2;Q8CGP6;A0AUV1;A3KPD0	ENSEMBL:ENSMUSP00000077814;ENSMUSP00000100581;REFSEQ:NP_783593;REFSEQ:NP_835736;REFSEQ:NP_783591;NP_835489;NP_835491;NP_835492;NP_835493;NP_835494;NP_835495;NP_835496;XP_983435;REFSEQ:NP_783592;REFSEQ:NP_835490;REFSEQ:NP_783589;REFSEQ:NP_808356;REFSEQ:NP_783590	0.553009	0.86237
UbiQapture	Hars;Putative uncharacterized protein;Hars protein	Hars	A7XUS2;Q3TKU3;Q3U890;Q3UDH1;Q8C2D1;Q8VDX8;Q9D094	ENSEMBL:ENSMUSP00000001416	0.605425	0.89785
UbiQapture	HBS1-like protein;Putative uncharacterized protein	Hbs1;Hbs1l;Kiaa1038	Q69ZS7-1;Q69ZS7;Q3UJ02;Q3TGM7	ENSEMBL:ENSMUSP00000020153;TREMBL:Q3TGM7	8.86142	0.820613
UbiQapture	HDP-1;Helix-destabilizing protein;Heterogeneous nuclear ribonucleoprotein A1;hnRNP core protein A1;Single-strand-binding protein;Topoisomerase-inhibitor suppressed;HnRNP A1;Putative uncharacterized protein	Fli-2;Hnrnpa1;Hnrpa1;Tis	P49312-2;P49312;P70370;Q3UK83;Q5EBP8;P49312-1;Q3TFB1;Q3TIK8;Q3U7F3	ENSEMBL:ENSMUSP00000042658;ENSEMBL:ENSMUSP00000084609;TREMBL:B7ZWG9	-0.792791	0.824951
UbiQapture	HEAT repeat-containing protein 3;Putative uncharacterized protein;Heatr3 protein	Heatr3	Q8BQM4;Q3USC0;Q3TQJ6;Q80VH5;Q8K2Q1	REFSEQ:NP_766345;ENSEMBL:ENSMUSP00000112812	-0.150093	0.382378
UbiQapture	Heat shock 70 kDa protein 12B;Heat shock protein 12B;Heat shock 70 kDa protein 12A	Hspa12b;mCG_18511;RP23-32L15.1-001;Hspa12a;Kiaa0417	Q9CZJ2;A2ANS4;Q8K0U4	REFSEQ:NP_082582;ENSEMBL:ENSMUSP00000066860	-8.53574	1.18513
UbiQapture	Heat shock 70 kDa protein 8;Heat shock cognate 71 kDa protein;Hspa8 protein;Putative uncharacterized protein;Heat shock cognate hsc73	Hsc70;Hsc73;Hspa8	P63017;Q3KQJ4;Q3TB63;Q3TEK2;Q3TF16;Q3TH04;Q3TH56;Q3TQ13;Q3TRH3;Q3TZJ3;Q3U9L2;Q3UBA6;Q3UDS0;Q3ULM1;Q3UBR0;Q3UXU1;Q504P4;Q9QZ38	REFSEQ:NP_112442;ENSEMBL:ENSMUSP00000113722;ENSEMBL:ENSMUSP00000079306;ENSMUSP00000106034;ENSEMBL:ENSMUSP00000114081	0.331657	0.668157
UbiQapture	Heat shock protein 84b;Heat shock protein 90 alpha (Cytosolic), class B member 1;MCG18238;Putative uncharacterized protein;Hsp90ab1 protein	Hsp84b;Hsp90ab1;Hspcb;mCG_18238	Q71LX8;Q80YC2;Q811H6	REFSEQ:NP_032328;REFSEQ:NP_034610;TREMBL:B7ZC50;TREMBL:B7ZC49	0.698181	2.54806
UbiQapture	Hepatocyte nuclear factor 4-alpha;Nuclear receptor subfamily 2 group A member 1;Transcription factor 14;Transcription factor HNF-4;Hepatocyte nuclear factor 4 alpha 9;HNF4alpha10;HNF4alpha11;HNF4alpha12	Hnf4;Hnf-4;Hnf4a;Nr2a1;Tcf14;Hnf4alpha	P49698-1;P49698;A2ICG8;B9VVT5;B9VVT6;B9VVT7	REFSEQ:NP_032287	-9.67612	1.18499
UbiQapture	Hepatoma-derived growth factor	Hdgf;Tdrm1	P51859	REFSEQ:NP_032257;ENSEMBL:ENSMUSP00000114054	-0.123652	0.0109768
UbiQapture	Heterochromatin protein 1-binding protein 3;Hp1bp3 protein;Heterochromatin protein 1, binding protein 3	Hp1bp3;RP23-25C1.1-008	Q3TEA8-1;Q3TEA8;Q3B7C1;Q3TEA8-3;A2AM65	REFSEQ:NP_001116369;NP_034600;REFSEQ:NP_001116368;TREMBL:A2AM65;TREMBL:A2AM63;TREMBL:A2AM62;TREMBL:A2AM70;TREMBL:A2AM69	-0.586656	3.58693
UbiQapture	Heterogeneous nuclear ribonucleoprotein A/B;Heterogeneous nuclear ribonucleoprotein A/B, isoform CRA_a;S1 protein C2;Putative uncharacterized protein;CArG-binding factor A;Hnrpab protein;Heterogeneous nuclear ribonucleoprotein A/B, isoform CRA_b;CArG-binding factor-A;Heterogeneous nuclear ribonucleoprotein A/B, isoform CRA_c;S1 protein D2	Hnrnpab;Hnrpab;mCG_6983;RP23-79E13.1-003;RP23-79E13.1-002;Cbf-a;Cgbfa;RP23-79E13.1-001	Q20BD0;Q3TMZ8;Q8CIR3;Q80XR6;Q9D6G1;Q99020;Q544Z3	REFSEQ:NP_001041526;ENSEMBL:ENSMUSP00000098807;REFSEQ:NP_034578	-0.220305	0.149349
UbiQapture	Heterogeneous nuclear ribonucleoprotein A3;Hnrpa3 protein;MCG1305, isoform CRA_d;MCG48756;EG627828 protein	Hnrnpa3;Hnrpa3;mCG_1305;mCG_48756;RP23-374O4.1-001;EG627828;Gm6793	Q8BG05-2;Q8BG05;Q0VG47;Q58E39;Q5U3M2;Q6PFA7;B2RXM2	REFSEQ:NP_444493;TREMBL:B2RXM2;ENSEMBL:ENSMUSP00000071646;REV__REFSEQ:NP_808348;REV__ENSEMBL:ENSMUSP00000113951;REV__ENSEMBL:ENSMUSP00000113000;TREMBL:A2AL13	-0.550759	1.42341
UbiQapture	Heterogeneous nuclear ribonucleoprotein D-like;JKT41-binding protein	Hnrpdl;Jktbp	Q9Z130	REFSEQ:NP_057899;ENSEMBL:ENSMUSP00000031271	-0.272376	1.26992
UbiQapture	Heterogeneous nuclear ribonucleoprotein F;Heterogeneous nuclear ribonucleoprotein F, N-terminally processed;Hnrpf protein	Hnrnpf;Hnrpf	Q9Z2X1-1;Q9Z2X1;Q8R582	ENSEMBL:ENSMUSP00000045048	-0.121273	0.136474
UbiQapture	Heterogeneous nuclear ribonucleoprotein H;Heterogeneous nuclear ribonucleoprotein H2;Heterogeneous nuclear ribonucleoprotein H2, isoform CRA_a;Putative uncharacterized protein	Hnrnph2;Hnrph2;mCG_115062;RP23-26D22.4-001	P70333;A2BDV8;Q3UR26	REFSEQ:NP_063921	-0.397283	0.271565
UbiQapture	Heterogeneous nuclear ribonucleoprotein H1;Putative uncharacterized protein;Heterogeneous nuclear ribonucleoprotein H;Heterogeneous nuclear ribonucleoprotein H, N-terminally processed;Heterogeneous nuclear ribonucleoprotein H1, isoform CRA_d	Hnrnph1;Hnrph1;RP23-121P11.1-006;Hnrph;mCG_67961;RP23-121P11.1-005	Q8C2Q7;O35737;Q3TNG9;Q811L7	ENSEMBL:ENSMUSP00000076989;REFSEQ:NP_067485;REV__REFSEQ:NP_001153165;ENSEMBL:ENSMUSP00000113134	-0.300202	0.250837
UbiQapture	Heterogeneous nuclear ribonucleoprotein K;Putative uncharacterized protein	Hnrnpk;Hnrpk	B2M1R6;Q3U6X2;Q3U9Q3;P61979-3;P61979	TREMBL:B2M1R6;Q3U6X2;Q3U9Q3;SWISS-PROT:P61979-3	-0.195468	1.70548
UbiQapture	Heterogeneous nuclear ribonucleoprotein L-like	Hnrpll	Q921F4-1;Q921F4	ENSEMBL:ENSMUSP00000058308	-0.342315	1.95178
UbiQapture	Heterogeneous nuclear ribonucleoprotein M;Heterogeneous nuclear ribonucleoprotein M, isoform CRA_c;Putative uncharacterized protein;MKIAA4193 protein	Hnrnpm;Hnrpm;mCG_22515;RP24-225N8.1-001;RP24-225N8.1-002;mKIAA4193;RP24-225N8.1-003;RP24-225N8.1-004	Q9D0E1-1;Q9D0E1;B8JK30;Q3TL61;Q9D0E1-2;Q3THB3;Q3TQ66;Q3TW40;Q3UCL9;Q570Z0;B8JK32;B8JK33	REFSEQ:NP_084080;REFSEQ:NP_001103383;TREMBL:B8JK32;TREMBL:B8JK33;TREMBL:B8JK29;TREMBL:B8JK28	-0.788785	2.18842
UbiQapture	Heterogeneous nuclear ribonucleoprotein U;Scaffold attachment factor A;Heterogenous nuclear ribonucleoprotein U;Putative uncharacterized protein	Hnrnpu;Hnrpu;hnRNP U	Q8VEK3;O88568;Q3TGN5;Q3TS50;Q3TVV6;Q3TWN5;Q3TXW2;Q3ULH5;Q8C290;Q9R205	REFSEQ:NP_058085	-0.461601	0.852581
UbiQapture	Heterogeneous nuclear ribonucleoprotein U-like protein 1	Hnrnpul1;Hnrpul1	Q8VDM6-1;Q8VDM6	ENSEMBL:ENSMUSP00000037268;ENSEMBL:ENSMUSP00000104038	0.043714	0.0435653
UbiQapture	Heterogeneous nuclear ribonucleoprotein U-like protein 2;MLF1-associated nuclear protein	Hnrnpul2;Hnrpul2;Manp	Q00PI9	ENSEMBL:ENSMUSP00000094515;REV__REFSEQ:NP_083608;REV__ENSEMBL:ENSMUSP00000063999;REV__TREMBL:B2RXL7;Q3U9G3;Q52KP9;Q80SX9;Q8K0P2;REV__TREMBL:Q3V2X2;REV__ENSEMBL:ENSMUSP00000091865	-0.563454	1.65814
UbiQapture	Heterogeneous nuclear ribonucleoproteins A2/B1;Heterogeneous nuclear ribonucleoprotein A2/B1	Hnrnpa2b1;Hnrpa2b1	O88569-1;O88569;O88569-2;O88569-3;B7ZP22	SWISS-PROT:O88569-1;ENSEMBL:ENSMUSP00000112308;ENSEMBL:ENSMUSP00000067491;TREMBL:B7ZP22	-0.819268	2.22175
UbiQapture	High density lipoprotein-binding protein;Vigilin;Hdlbp protein;High density lipoprotein (HDL) binding protein, isoform CRA_d;Putative uncharacterized protein	Hdlbp;mCG_16583	Q8VDJ3;A0PJE9;Q3U4Z7;Q3V1M8	ENSEMBL:ENSMUSP00000043047	0.161593	1.02443
UbiQapture	Histidine-rich glycoprotein HRG;Histidine-rich glycoprotein Hrg;Histidine-rich glycoprotein	Hrg;Hrg1;MMHRG	Q6YK32;Q6YKA2;Q99PS5;Q99PS6;Q9ESB3	REFSEQ:NP_444406	0.489005	0.14915
UbiQapture	Histidine--tRNA ligase;Histidine--tRNA ligase-like;Probable histidyl-tRNA synthetase, mitochondrial;Hars2 protein	Hars2;Harsl	Q99KK9;Q99KH0	REFSEQ:NP_542367;TREMBL:Q99KH0	-0.307713	1.18935
UbiQapture	Histone H1;Histone H1(0);Histone H1.0;MyD196;Putative uncharacterized protein	H1f0;H1fv	P10922;Q3U4Y0	TREMBL:Q3U4Y0	-1.41425	1.0654
UbiQapture	Histone H2B type 1-P;Histone H2B;H2B 291A;Histone H2B type 1-F/J/L;H2B 291B;Histone H2B type 1-M;Histone H2B type 1-K;h2B-143;Histone H2B type 1-B;h2B-221;Histone H2B type 1-H;H2b 616;Histone H2B type 2-B;Histone H2B type 1-C/E/G;Hist2h2bb protein;Histone H2B type 3-B;Histone H2B type 3-A;H2b 613;Histone H2B type 2-E	Hist1h2bp;Gm13646;Hist1h2bc;LOC665622;mCG_50238;OTTMUSG00000013203;Hist1h2bb;H2b-f;H2b-j;H2b-l;H2b-n;Hist1h2bf;Hist1h2bj;Hist1h2bl;Hist1h2bn;Hist1h2bm;mCG_50239;Hist1h2bk;mCG_49392;Hist1h2bh;Hist2h2bb;Hist1h2be;Hist1h2bg;Hist3h2bb;Hist3h2ba;mCG_11694;RP23-441I8.1-001;Hist2h2be	Q8CGP2-2;Q8CGP2;Q921L4;Q8CBB6;P10853;A0JLV3;P10854;B2RTK3;Q8CGP1;B2RVD5;Q64475;Q64478;Q64525;Q8CGP2-1;Q6ZWY9;Q8VEE3;Q8CGP0;Q9D2U9;A2AB77;Q64524	REFSEQ:NP_835509;TREMBL:Q921L4;ENSEMBL:ENSMUSP00000089338;ENSMUSP00000089343;REFSEQ:NP_835502;NP_835505;NP_835506;NP_835508;XP_001475950;REFSEQ:NP_835507;REFSEQ:NP_783596;REFSEQ:NP_783595;REFSEQ:NP_835504;SWISS-PROT:Q64525;ENSEMBL:ENSMUSP00000100047;REFSEQ:NP_075911;NP_835501;NP_835503;TREMBL:Q8VEE3;SWISS-PROT:Q8CGP0;REFSEQ:NP_084358;REFSEQ:NP_835586;REFSEQ:NP_783594	0.702221	0.567572
UbiQapture	Histone H3.3;Histone H3	H3.3a;H3.3b;H3f3a;H3f3b;mCG_19829;mCG_6618;RP23-42F6.3-001	P84244;A2A852	REFSEQ:NP_032236;NP_032237;XP_001474439;REFSEQ:XP_001474720;XP_912966	1.86564	0.760568
UbiQapture	Histone H4	H4-12;H4-53;Hist1h4a;Hist1h4b;Hist1h4c;Hist1h4d;Hist1h4f;Hist1h4h;Hist1h4i;Hist1h4j;Hist1h4k;Hist1h4m;Hist2h4;Hist2h4a;Hist4h4;Gm11275;mCG_1027097;mCG_1044802;mCG_121063;mCG_142242;mCG_23033;mCG_23039;mCG_49272;mCG_49679;mCG_7726;mCG_7729;mCG_7731;OTTMUSG00000000446	P62806;B2RTM0;Q61667;Q6B822	REFSEQ:NP_291074;NP_694813;NP_783583;NP_783585;NP_783586;NP_783587;NP_783588;NP_835499;NP_835500;NP_835515;NP_835582;NP_835583;XP_001476113	2.08802	0.5606
UbiQapture	HIV Tat-specific factor 1 homolog;HIV TAT specific factor 1;HIV TAT specific factor 1, isoform CRA_a	Htatsf1;mCG_118916;RP23-479M21.2-001	Q8BGC0-1;Q8BGC0;B1AVC8	REFSEQ:NP_082518;ENSEMBL:ENSMUSP00000110399;ENSEMBL:ENSMUSP00000029664	-0.211929	0.0184802
UbiQapture	HIV-1 Rev-binding protein 2 homolog;KRR1 small subunit processome component homolog;Krr1 protein;KRR1, small subunit (SSU) processome component, homolog (Yeast);KRR1, small subunit (SSU) processome component, homolog (Yeast), isoform CRA_b;Putative uncharacterized protein	Hrb2;Krr1;mCG_21334	Q8BGA5;Q52KQ6;Q5EBJ5;Q8BVE7;Q3UIG9	REFSEQ:NP_848725;TREMBL:Q3UIG9	-0.249676	0.0146641
UbiQapture	HLA-B-associated transcript 3;Large proline-rich protein BAT3;Putative uncharacterized protein;Bat3 protein	Bat3	Q9Z1R2;Q3UF95;Q9CRG8;Q3TDL4;Q8HWH4	ENSEMBL:ENSMUSP00000025250;TREMBL:Q3TDL4;Q8HWH4;ENSEMBL:ENSMUSP00000102762;REFSEQ:NP_082352;ENSEMBL:ENSMUSP00000078303	0.57026	0.626542
UbiQapture	HnRNP-associated with lethal yellow;Putative uncharacterized protein;HnRNP-associated with lethal yellow, isoform CRA_f	C130057N11Rik;Raly;RP23-480H10.2-003;RP23-480H10.2-004;mCG_3684;RP23-480H10.2-001;RP23-480H10.2-006;RP23-480H10.2-007	A2AU63;A2AU62;Q3TGD3;Q3U3F6;A2AU61;A2AU60	REFSEQ:NP_001132985;TREMBL:A2AU62;REFSEQ:NP_001132983;NP_001132984;NP_075619;TREMBL:A2AU61;TREMBL:A2AU60	-0.334167	0.176016
UbiQapture	Hydroxyacyl-coenzyme A dehydrogenase, mitochondrial;Medium and short-chain L-3-hydroxyacyl-coenzyme A dehydrogenase;Short-chain 3-hydroxyacyl-CoA dehydrogenase	Hadh;Hadhsc;Mschad;Schad	Q61425	REFSEQ:NP_032238	-0.159825	0.576209
UbiQapture	Hydroxysteroid (17-beta) dehydrogenase 10;Putative uncharacterized protein;17beta-hydroxysteroid dehydrogenase type 10/short chain L-3-hydroxyacyl-CoA dehydrogenase	Hsd17b10;RP23-419G22.2-003;Hadh2;Hsd17b10/Schad;RP23-419G22.2-001	A2AFQ2;Q9CYT3;Q99N15	ENSEMBL:ENSMUSP00000108236;REFSEQ:NP_058043	0.0963238	0.388096
UbiQapture	Hydroxysteroid (17-beta) dehydrogenase 13;Hydroxysteroid (17-beta) dehydrogenase 13, isoform CRA_d;Hydroxysteroid (17-beta) dehydrogenase 13, isoform CRA_b	Hsd17b13;mCG_1167;RP23-102H7.4-001;RP23-102H7.4-002;RP23-102H7.4-003	A8Y5N5;A8Y5N6;A8Y5N4	REFSEQ:NP_001156958;REFSEQ:NP_932147;ENSEMBL:ENSMUSP00000113599	1.28076	3.82006
UbiQapture	Ibtk protein;MCG128548, isoform CRA_d;Inhibitor of Bruton tyrosine kinase	Ibtk;mCG_128548;Kiaa1417	B9EHE9;Q6ZPR6-2;Q6ZPR6	ENSEMBL:ENSMUSP00000041145;SWISS-PROT:Q6ZPR6-2	-7.9006	0.821005
UbiQapture	ICD-M;IDP;Isocitrate dehydrogenase [NADP], mitochondrial;NADP(+)-specific ICDH;Oxalosuccinate decarboxylase	Idh2	P54071	REFSEQ:NP_766599;ENSEMBL:ENSMUSP00000064900;SWISS-PROT:Q3TZ89-2	-0.0642554	0.138956
UbiQapture	Ig mu chain C region membrane-bound form;Ig mu chain C region secreted form	Igh-6	P01873;P01872	SWISS-PROT:P01873;SWISS-PROT:P01872	-0.110414	0.171085
UbiQapture	IGF-II mRNA-binding protein 2;Insulin-like growth factor 2 mRNA-binding protein 2;VICKZ family member 2;Insulin-like growth factor 2 mRNA binding protein 2;IGF-II mRNA-binding protein 3;Insulin-like growth factor 2 mRNA-binding protein 3;VICKZ family member 3	Igf2bp2;Imp2;Vickz2;RP23-50H13.1-004;Igf2bp3;Vickz3	Q5SF07-1;Q5SF07;Q5SF07-2;A6X8Z3;Q9CPN8	REFSEQ:NP_898850;SWISS-PROT:Q5SF07-2;ENSEMBL:ENSMUSP00000111037;ENSEMBL:ENSMUSP00000031838	-0.0314198	0.00226152
UbiQapture	Immature colon carcinoma transcript 1 protein homolog;Peptidyl-tRNA hydrolase ICT1, mitochondrial;Immature colon carcinoma transcript 1;Immature colon carcinoma transcript 1, isoform CRA_c	Ict1;mCG_6606;RP23-380B14.1-003	Q8R035-1;Q8R035;A2A6T2;A2A6T4;Q8R035-2;A2A6T3;Q3TUL0	ENSEMBL:ENSMUSP00000021079;ENSEMBL:ENSMUSP00000102149;REFSEQ:NP_081005	0.0131296	0.0572845
UbiQapture	Immunity-related GTPase family M protein;Immunity-related GTPase family M protein 1;Interferon-inducible protein 1;LPS-stimulated RAW 264.7 macrophage protein 47;Immunity-related GTPase family M member 1	Ifi1;Iigp3;Irgm;Irgm1;RP23-14F5.1-003	Q60766-1;Q60766;Q5NCB5	REFSEQ:NP_032352;ENSEMBL:ENSMUSP00000094870	1.40576	0.0794582
UbiQapture	Implantation-associated protein;Magnesium transporter protein 1;Magnesium transporter 1;RIKEN cDNA 2610529C04, isoform CRA_b;RIKEN cDNA 2610529C04, isoform CRA_a	Iag2;Magt1;2610529C04Rik;mCG_13793;RP23-186F4.1-001;RP23-186F4.1-003;RP23-186F4.1-002	Q9CQY5-3;Q9CQY5;A2ADH1;Q9CQY5-1;A2ADH0;Q9CQY5-2;A2ADH2	ENSEMBL:ENSMUSP00000109196;REFSEQ:NP_080228;ENSEMBL:ENSMUSP00000033583	0.0987552	0.173416
UbiQapture	Importin alpha P1;Importin subunit alpha-2;Karyopherin subunit alpha-2;Pendulin;Pore targeting complex 58 kDa subunit;RAG cohort protein 1;SRP1-alpha;Karyopherin (Importin) alpha 2;MCG2886, isoform CRA_a;Putative uncharacterized protein;Kpna2 protein	Kpna2;Rch1;mCG_2886;RP23-170A23.5-001	P52293;Q52L97;Q641N9	REFSEQ:NP_034785;XP_001473221;XP_001481264	-0.00221001	0.405804
UbiQapture	Importin alpha Q1;Importin subunit alpha-4;Karyopherin subunit alpha-4;Putative uncharacterized protein;Karyopherin (Importin) alpha 4;Kpna4 protein	Kpna4;Qip1;mCG_4359	O35343;Q3UGH8;Q4FJX1	REFSEQ:NP_032493	0.640774	1.05321
UbiQapture	Importin alpha Q2;Importin subunit alpha-3;Karyopherin subunit alpha-3;Putative uncharacterized protein	Kpna3;Qip2	O35344;Q543M7	ENSEMBL:ENSMUSP00000022496;TREMBL:Q9CT07	0.311995	0.665235
UbiQapture	Importin alpha-S1;Importin subunit alpha-1;Karyopherin subunit alpha-1;Nucleoprotein interactor 1;RAG cohort protein 2;SRP1-beta	Kpna1;Rch2	Q60960	ENSEMBL:ENSMUSP00000004054	-0.231108	0.284824
UbiQapture	Importin alpha-S2;Importin subunit alpha-7;Karyopherin subunit alpha-6;Karyopherin (Importin) alpha 6;Putative uncharacterized protein;Kpna6 protein	Kpna5;Kpna6;RP23-151A15.9-001;mCG_13554;RP23-151A15.9-003	O35345;Q8BH30;Q4FJZ2	REFSEQ:NP_032494;ENSEMBL:ENSMUSP00000003828;TREMBL:A2ADZ6	0.114046	0.260232
UbiQapture	Imprinted multi-membrane-spanning polyspecific transporter-related protein 1;Organic cation transporter-like protein 2;Solute carrier family 22 member 18;Slc22a18 protein	Impt1;Itm;Orctl2;Slc22a18;Tssc5	Q78KK3;Q05DG8	REFSEQ:NP_001036225;NP_032793	-0.757504	0.794111
UbiQapture	Inactive ubiquitin-specific peptidase 39;U4/U6.U5 tri-snRNP-associated protein 2	Usp39	Q3TIX9	REFSEQ:NP_613058	-0.709478	0.0444098
UbiQapture	Initiation factor 2-associated 67 kDa glycoprotein;Methionine aminopeptidase 2;p67eIF2;Peptidase M 2;Putative uncharacterized protein;Methionine aminopeptidase	Metap2;Mnpep;P67eif2;mCG_11208	O08663;Q3TMZ6;Q3UI33;Q58E65	ENSEMBL:ENSMUSP00000048285	-0.516956	0.19829
UbiQapture	Integral nuclear envelope inner membrane protein;Lamin-B receptor;Lamin B receptor	Lbr	Q3U9G9;Q811V7	ENSEMBL:ENSMUSP00000005003	0.376496	0.614337
UbiQapture	Integrator complex subunit 3;Sensor of single-strand DNA complex subunit A;SOSS complex subunit A	Ints3	Q7TPD0-1;Q7TPD0	ENSEMBL:ENSMUSP00000029542;ENSMUSP00000071422	0.154944	0.314132
UbiQapture	Integrin-linked protein kinase	Ilk	O55222	REFSEQ:NP_001155196;NP_034692	-0.490487	0.716953
UbiQapture	Inter-alpha-trypsin inhibitor heavy chain H2;Putative uncharacterized protein;Inter-alpha trypsin inhibitor, heavy chain 2	Itih2	Q61703;Q3UEG7;Q8K016	REFSEQ:NP_034712;CON__Q9TRI1	2.22815	0.836341
UbiQapture	Interferon-gamma-inducible protein Mg11;SAM domain and HD domain-containing protein 1;Putative uncharacterized protein;SAM domain and HD domain 1;cDNA fis, clone TRACH3010757, highly similar to Interferon-gamma inducible protein MG11	Mg11;Samhd1;RP23-163J20.2-002	Q60710;Q3TCJ7;Q3UDX7;Q8C5C0;Q6ZQM3	ENSEMBL:ENSMUSP00000105177;REFSEQ:NP_001132992;ENSEMBL:ENSMUSP00000105176;TREMBL:Q6ZQM3;TREMBL:Q3U754;Q3UBG9	0.147939	0.0449951
[truncated: 514 more rows]
