# Supplementary material for: Liver ubiquitome uncovers nutrient-stress-mediated trafficking and secretion of complement C3
Source: Cell Death Dis. 2016 Oct 13;7(10):e2411–. doi: 10.1038/cddis.2016.312 (PMC5133979; doi:10.1038/cddis.2016.312)
Supplement: Supplementary Table S2 [file cddis2016312x16.xlsx]

## Sheet: Fasted
Condition	Approach	Protein Names	Gene Names	4GlyGly (K) Site Positions	GOCC_first	GOCC	GOBP	GOMF	KEGG	Pfam	InterPro	Uniprot
Fasted	UbiQapture	[Pyruvate dehydrogenase [lipoamide]] kinase isozyme 4, mitochondrial;Pyruvate dehydrogenase kinase isoform 4;Putative uncharacterized protein;Pyruvate dehydrogenase kinase, isoenzyme 4	Pdk4;mCG_6168	0	mitochondrion	mitochondrion;mitochondrial inner membrane;mitochondrial matrix;membrane;organelle inner membrane;organelle membrane;mitochondrial membrane;membrane-enclosed lumen;organelle;membrane-bounded organelle;intracellular organelle;intracellular membrane-bounded organelle;organelle lumen;organelle part;intracellular part;mitochondrial part;cytoplasmic part;intracellular organelle part;cell part;intracel…	two-component signal transduction system (phosphorelay);carbohydrate metabolic process;monosaccharide metabolic process;glucose metabolic process;alcohol metabolic process;organic acid metabolic process;acetyl-CoA metabolic process;acetyl-CoA biosynthetic process;acetyl-CoA biosynthetic process from pyruvate;pyruvate metabolic process;protein modification process;protein phosphorylation;coenzyme …	two-component sensor activity;nucleotide binding;catalytic activity;protein kinase activity;protein histidine kinase activity;protein serine-threonine-tyrosine kinase activity;pyruvate dehydrogenase (acetyl-transferring) kinase activity;signal transducer activity;binding;ATP binding;kinase activity;transferase activity;transferase activity, transferring phosphorus-containing groups;phosphotransfe…	0	HATPase_c;BCDHK_Adom3	ATPase-like_ATP-bd;BCDHK/PDK_N;Sig_transdc_His_kinase_core	O70571
Fasted	TUBEs	20.5;Low affinity cationic amino acid transporter 2;Solute carrier family 7 member 2;T-cell early activation protein;Cationic amino acid transporter 2A;Cationic amino acid transporter 2B	Atrc2;Slc7a2;Tea	0	membrane	membrane;integral to membrane;intrinsic to membrane;membrane part;cell part	cell activation;myeloid leukocyte activation;immune system process;production of molecular mediator involved in inflammatory response;nitric oxide production involved in inflammatory response;regulation of immune system process;regulation of leukocyte activation;amino acid transmembrane transport;nitrogen compound metabolic process;nitric oxide biosynthetic process;transport;amino acid transport;…	L-ornithine transmembrane transporter activity;transporter activity;amine transmembrane transporter activity;high affinity basic amino acid transmembrane transporter activity;high affinity arginine transmembrane transporter activity;organic acid transmembrane transporter activity;amino acid transmembrane transporter activity;basic amino acid transmembrane transporter activity;L-amino acid transme…	0	AA_permease	AA/rel_permease1;AA-permease_dom;Cat_AA_permease;Cat-AATrans	P18581
Fasted	TUBEs	3-methylcrotonyl-CoA carboxylase 1;3-methylcrotonyl-CoA carboxylase biotin-containing subunit;3-methylcrotonyl-CoA:carbon dioxide ligase subunit alpha;Methylcrotonoyl-CoA carboxylase subunit alpha, mitochondrial;Putative uncharacterized protein	Mcca;Mccc1	0	mitochondrion	mitochondrion;mitochondrial inner membrane;mitochondrial matrix;Golgi apparatus;membrane;organelle inner membrane;organelle membrane;mitochondrial membrane;membrane-enclosed lumen;organelle;membrane-bounded organelle;intracellular organelle;intracellular membrane-bounded organelle;organelle lumen;organelle part;intracellular part;mitochondrial part;cytoplasmic part;intracellular organelle part;ce…	metabolic process	nucleotide binding;catalytic activity;biotin carboxylase activity;methylcrotonoyl-CoA carboxylase activity;binding;ATP binding;CoA carboxylase activity;ligase activity;ligase activity, forming carbon-nitrogen bonds;ligase activity, forming carbon-carbon bonds;purine nucleotide binding;adenyl nucleotide binding;ribonucleotide binding;purine ribonucleotide binding;adenyl ribonucleotide binding;puri…	glycerolipid metabolism;Glycerophospholipid metabolism	Carbamoyl-phosphate synthase L chain, N-terminal domain;Biotin_lipoyl;Biotin carboxylase C-terminal domain;Carbamoyl-phosphate synthase L chain, ATP binding domain	ATP_grasp_subdomain_1;ATP_grasp_subdomain_2;ATP-grasp;Biotin_BS;Biotin_carboxylation_dom;Biotin_COase_C;Biotin_lipoyl;CarbamoylP_synth_lsu_ATP-bd;CarbamoylP_synth_lsu_N;Pre-ATP_grasp;PreATP-grasp-like;Rudment_hybrid_motif;Single_hybrid_motif	Q99MR8
Fasted	UbiQapture	5-aminolevulinate synthase, nonspecific, mitochondrial;5-aminolevulinic acid synthase 1;Delta-ALA synthase 1;Delta-aminolevulinate synthase 1;Putative uncharacterized protein	Alas1	0	mitochondrion	mitochondrion;mitochondrial matrix;membrane-enclosed lumen;organelle;membrane-bounded organelle;intracellular organelle;intracellular membrane-bounded organelle;organelle lumen;organelle part;intracellular part;mitochondrial part;cytoplasmic part;intracellular organelle part;cell part;intracellular organelle lumen	porphyrin metabolic process;porphyrin biosynthetic process;heme biosynthetic process;nitrogen compound metabolic process;metabolic process;biosynthetic process;cellular process;heterocycle biosynthetic process;tetrapyrrole metabolic process;tetrapyrrole biosynthetic process;cellular nitrogen compound metabolic process;heme metabolic process;pigment metabolic process;cellular metabolic process;cel…	catalytic activity;5-aminolevulinate synthase activity;binding;acyltransferase activity;N-acyltransferase activity;transferase activity;transferase activity, transferring acyl groups;transferase activity, transferring acyl groups other than amino-acyl groups;succinyltransferase activity;N-succinyltransferase activity;transferase activity, transferring nitrogenous groups;vitamin binding;pyridoxal …	Glycine, serine and threonine metabolism;Porphyrin and chlorophyll metabolism	Aminotran_1_2;5-aminolevulinate synthase presequence	4pyrrol_synth_NH2levulA_synth;5aminolev_synth_preseq;Aminotrans_II_pyridoxalP_BS;Aminotransferase_I/II;PyrdxlP-dep_Trfase_major_dom;PyrdxlP-dep_Trfase_major_sub1;PyrdxlP-dep_Trfase_major_sub2	Q8VC19
Fasted	UbiQapture	Apoptotic chromatin condensation inducer 1;Putative uncharacterized protein;Acin1 protein;MKIAA0670 protein;Apoptotic chromatin condensation inducer in the nucleus	Acin1;RP23-94B13.1-008;RP23-94B13.1-004;RP23-94B13.1-001;RP23-94B13.1-002;mKIAA0670;Acinus;RP23-94B13.1-003;RP23-94B13.1-006;RP23-94B13.1-009;RP23-94B13.1-010	0	nucleolus	nucleolus;organelle;non-membrane-bounded organelle;intracellular organelle;intracellular non-membrane-bounded organelle;organelle part;intracellular part;nuclear part;intracellular organelle part;cell part	0	nucleotide binding;nucleic acid binding;binding	0	0	Nucleotide-bd_a/b_plait;RRM_dom	B8JJ92
Fasted	UbiQapture	Cell division cycle 2-like protein kinase 1;Cell division protein kinase 11;Galactosyltransferase-associated protein kinase p58/GTA;PITSLRE serine/threonine-protein kinase CDC2L1;Cell division cycle 2-like 1;Cell division cycle 2-like 1, isoform CRA_d;Putative uncharacterized protein;Cdc2l1 protein	Cdc2l1;Cdk11;mCG_132264;RP23-183D11.4-001;Cdk11b;RP23-183D11.4-003	0	nucleus	nucleus;nucleoplasm;organelle;membrane-bounded organelle;intracellular organelle;intracellular membrane-bounded organelle;organelle part;intracellular part;nuclear part;intracellular organelle part;cell part	regulation of cell growth;blastocyst development;protein modification process;protein phosphorylation;phosphorus metabolic process;phosphate metabolic process;apoptosis;cell cycle;regulation of mitosis;regulation of mitotic cell cycle;metabolic process;cell death;cellular process;regulation of gene expression;regulation of cell cycle process;programmed cell death;death;phosphorylation;regulation …	nucleotide binding;catalytic activity;protein kinase activity;protein serine-threonine kinase activity;cyclin-dependent protein kinase activity;binding;ATP binding;kinase activity;transferase activity;transferase activity, transferring phosphorus-containing groups;phosphotransferase activity, alcohol group as acceptor;purine nucleotide binding;adenyl nucleotide binding;ribonucleotide binding;puri…	0	Pkinase	Kinase-like_dom;Prot_kinase_cat_dom;Se/Thr_prot_kinase-like_dom;Ser/Thr_prot_kinase_AS;Ser/Thr_prot_kinase_dom	P24788
Fasted	TUBEs	CFTR-associated protein of 70 kDa;Na(+)/H(+) exchange regulatory cofactor NHE-RF3;Na(+)/H(+) exchanger regulatory factor 3;Na/Pi cotransporter C-terminal-associated protein 1;PDZ domain-containing protein 1;Sodium-hydrogen exchanger regulatory factor 3	Cap70;Nherf3;Pdzk1	0	nucleus	nucleus;cytoplasm;membrane;cell projection membrane;brush border membrane;organelle;membrane-bounded organelle;intracellular organelle;intracellular membrane-bounded organelle;intracellular part;membrane part;plasma membrane part;cell projection part;cell part	transport;ion transport;cation transport;amino acid transport;organic cation transport;quaternary ammonium group transport;amine transport;betaine transport;organic acid transport;carnitine transport;regulation of localization;regulation of transmembrane transport;positive regulation of transmembrane transport;regulation of ion transmembrane transport;positive regulation of ion transmembrane tran…	receptor binding;scavenger receptor binding;binding;protein binding;protein domain specific binding;PDZ domain binding	0	PDZ	PDZ/DHR/GLGF	Q9JIL4
Fasted	UbiQapture	CYPXVII;Cytochrome P450 17A1;Cytochrome P450-C17;Steroid 17-alpha-hydroxylase/17,20 lyase;Putative uncharacterized protein;Cytochrome P450 17-alpha hydroxylase/17,20 lyase;Cytochrome P450, family 17, subfamily a, polypeptide 1	Cyp17;Cyp17a1	0	mitochondrion	mitochondrion;endoplasmic reticulum;membrane;axon;cell projection;neuron projection;neuronal cell body;organelle;membrane-bounded organelle;intracellular organelle;intracellular membrane-bounded organelle;cell body;intracellular part;cytoplasmic part;cell part	lipid metabolic process;steroid biosynthetic process;C21-steroid hormone biosynthetic process;glucocorticoid biosynthetic process;response to nutrient;metabolic process;steroid metabolic process;C21-steroid hormone metabolic process;glucocorticoid metabolic process;lipid biosynthetic process;biosynthetic process;response to external stimulus;response to toxin;cellular process;response to extracel…	catalytic activity;monooxygenase activity;steroid 17-alpha-monooxygenase activity;binding;iron ion binding;steroid hydroxylase activity;electron carrier activity;oxidoreductase activity;oxidoreductase activity, acting on paired donors, with incorporation or reduction of molecular oxygen;heme binding;ion binding;cation binding;metal ion binding;tetrapyrrole binding;transition metal ion binding	Steroid hormone biosynthesis	Cytochrome P450	Cyt_P450;Cyt_P450_CS;Cyt_P450_E_grp-I	P27786
Fasted	TUBEs	Cytochrome P450, family 4, subfamily a, polypeptide 31	Cyp4a31;RP23-118K16.2-002	171	0	0	metabolic process;oxidation-reduction process	catalytic activity;monooxygenase activity;binding;iron ion binding;electron carrier activity;oxidoreductase activity;heme binding;ion binding;cation binding;metal ion binding;tetrapyrrole binding;transition metal ion binding	0	Cytochrome P450	Cyt_P450;Cyt_P450_E_grp-II	A2A8S9
Fasted	UbiQapture	Cytovillin;Ezrin;p81;Villin-2;Putative uncharacterized protein;Villin 2	Ezr;Vil2;mCG_4077	0	ruffle	ruffle;uropod;intracellular;cytoplasm;microtubule organizing center;cytoskeleton;actin filament;plasma membrane;microvillus;microtubule basal body;cell cortex;actin cytoskeleton;membrane;basolateral plasma membrane;apical plasma membrane;extrinsic to membrane;filopodium;cell projection membrane;leading edge membrane;microvillus membrane;ruffle membrane;macromolecular complex;cell projection;organ…	organelle organization;cytoskeleton organization;actin filament organization;cell adhesion;leukocyte cell-cell adhesion;establishment or maintenance of cell polarity;regulation of cell shape;cellular process;cellular component organization;cell-cell adhesion;membrane docking;cellular component assembly;biological adhesion;membrane to membrane docking;actin filament-based process;actin cytoskeleto…	actin binding;binding;protein binding;cytoskeletal protein binding;cell adhesion molecule binding;actin filament binding	Leukocyte transendothelial migration;Regulation of actin cytoskeleton;Gastric acid secretion;Pathogenic Escherichia coli infection	FERM central domain;ERM;FERM N-terminal domain;FERM C-terminal PH-like domain	Band_41_domain;Band_41_fam;ERM;ERM_C;Ez/rad/moesin;FERM/acyl-CoA-bd_prot_3-hlx;FERM_central;FERM_CS;FERM_domain;FERM_N;FERM_PH-like_C;Moesin;PH_type	P26040
Fasted	UbiQapture	DDB1- and CUL4-associated factor 1;Protein VPRBP	Dcaf1;Kiaa0800;Vprbp	0	nucleus	nucleus;cytoplasm;organelle;membrane-bounded organelle;intracellular organelle;intracellular membrane-bounded organelle;intracellular part;cell part	0	binding	0	0	ARM-like;ARM-type_fold;LisH_dimerisation;WD40/YVTN_repeat-like_dom;WD40_repeat-like_dom	Q80TR8
Fasted	UbiQapture	Fatty liver dystrophy protein;Lipin-1;Phosphatidate phosphatase LPIN1;Lpin1 protein;MKIAA0188 protein;Putative uncharacterized protein	Fld;Lpin1;mKIAA0188	0	nucleus	nucleus;transcription factor complex;cytoplasm;mitochondrial outer membrane;endoplasmic reticulum;endoplasmic reticulum membrane;membrane;outer membrane;organelle membrane;mitochondrial membrane;organelle outer membrane;macromolecular complex;organelle;membrane-bounded organelle;intracellular organelle;intracellular membrane-bounded organelle;protein complex;organelle part;intracellular part;memb…	negative regulation of transcription from RNA polymerase II promoter;mitochondrial fission;organic acid metabolic process;nucleobase, nucleoside, nucleotide and nucleic acid metabolic process;transcription, DNA-dependent;regulation of transcription, DNA-dependent;regulation of transcription from RNA polymerase II promoter;lipid metabolic process;fatty acid metabolic process;neutral lipid metaboli…	protein binding transcription factor activity;transcription factor binding transcription factor activity;RNA polymerase II transcription factor binding;transcription cofactor activity;transcription coactivator activity;catalytic activity;receptor binding;binding;protein binding;transcription factor binding;phosphatidate phosphatase activity;hydrolase activity;hydrolase activity, acting on ester b…	0	lipin, N-terminal conserved region;LNS2	HAD-like_dom;Lipin_N;LNS2	Q91ZP3
Fasted	TUBEs	Gamma-tropomyosin;Tropomyosin alpha-3 chain;Tropomyosin-3;Putative uncharacterized protein;Tpm3 protein;Tropomyosin 3, gamma	Tpm3;Tpm5;Tpm-5	0	stress fiber	stress fiber;podosome;cytoplasm;cytoskeleton;growth cone;site of polarized growth;cortical cytoskeleton;filamentous actin;cleavage furrow;cell division site part;actin filament bundle;macromolecular complex;actomyosin;cell projection;neuron projection;organelle;non-membrane-bounded organelle;intracellular organelle;intracellular non-membrane-bounded organelle;protein complex;organelle part;intrac…	brain development;developmental process;organ development;anatomical structure development	actin binding;binding;protein binding;cytoskeletal protein binding	0	Tropomyosin	Tropomyosin	P21107
Fasted	TUBEs	General vesicular transport factor p115;Protein USO1 homolog;Transcytosis-associated protein;Vesicle-docking protein	Uso1;Vdp	0	Golgi membrane	Golgi membrane;cell fraction;membrane fraction;insoluble fraction;cytoplasm;microsome;Golgi apparatus;cytosol;membrane;organelle membrane;vesicular fraction;organelle;membrane-bounded organelle;intracellular organelle;intracellular membrane-bounded organelle;organelle part;intracellular part;Golgi apparatus part;cytoplasmic part;intracellular organelle part;cell part;perinuclear region of cytopla…	transport;intracellular protein transport;vesicle fusion;cellular membrane fusion;organelle organization;cellular process;protein transport;cellular component organization;cellular membrane organization;vesicle organization;vesicle-mediated transport;transcytosis;establishment of protein localization;intracellular transport;vesicle fusion with Golgi apparatus;organelle fusion;establishment of loc…	transporter activity;binding;protein binding;protein transporter activity;substrate-specific transporter activity	0	Uso1 / p115 like vesicle tethering protein, head region;Uso1 / p115 like vesicle tethering protein, C terminal region	Armadillo;ARM-type_fold;Uso1_p115_C;Uso1_p115_head	Q9Z1Z0
Fasted	TUBEs	Genethonin-1;Starch-binding domain-containing protein 1;Stbd1 protein	D5Ertd593e;Stbd1	0	membrane	membrane;integral to membrane;intrinsic to membrane;membrane part;cell part	carbohydrate metabolic process;metabolic process;primary metabolic process	catalytic activity;binding;carbohydrate binding	0	CBM_20	Carb-bd-like_fold;Glyco_hydro_carb-bd;Ig-like_fold	Q8C7E7
Fasted	TUBEs	Hepatocellular carcinoma down-regulated mitochondrial carrier homolog	Hdmcp	0	mitochondrion	mitochondrion;mitochondrial inner membrane;membrane;integral to membrane;organelle inner membrane;organelle membrane;intrinsic to membrane;mitochondrial membrane;organelle;membrane-bounded organelle;intracellular organelle;intracellular membrane-bounded organelle;organelle part;intracellular part;membrane part;mitochondrial part;cytoplasmic part;intracellular organelle part;cell part	transport;cellular process;establishment of localization;transmembrane transport	binding	0	Mito_carr	Mit_carrier;Mitochondrial_sb/sol_carrier;Mt_carrier_dom	Q6IS41
Fasted	UbiQapture	Kinesin family member 1C;Kinesin-like protein KIF1C;MKIAA0706 protein;Kinesin superfamily protein 1C;Motor domain of KIF13B;MKIAA0639 protein	DN-199E5.2-001;Kif1c;mKIAA0706;kif1C;DN-199E5.2-002;RP23-326P7.10-002;Kif13b;mKIAA0639	0	Golgi apparatus	Golgi apparatus;microtubule;macromolecular complex;organelle;membrane-bounded organelle;intracellular organelle;intracellular membrane-bounded organelle;protein complex;organelle part;intracellular part;cytoskeletal part;cytoplasmic part;intracellular organelle part;cell part	transport;retrograde vesicle-mediated transport, Golgi to ER;microtubule-based process;microtubule-based movement;cellular process;vesicle-mediated transport;intracellular transport;Golgi vesicle transport;establishment of localization;establishment of localization in cell	nucleotide binding;motor activity;microtubule motor activity;catalytic activity;binding;ATP binding;pyrophosphatase activity;hydrolase activity;hydrolase activity, acting on acid anhydrides;hydrolase activity, acting on acid anhydrides, in phosphorus-containing anhydrides;purine nucleotide binding;nucleoside-triphosphatase activity;adenyl nucleotide binding;ribonucleotide binding;purine ribonucle…	0	Kinesin;FHA	FHA_dom;Kinesin_motor_CS;Kinesin_motor_dom;SMAD_FHA_domain	A2CF97
Fasted	UbiQapture	Lipin-2;Phosphatidate phosphatase LPIN2;Putative uncharacterized protein;MKIAA0249 protein	Lpin2;mKIAA0249	0	nucleus	nucleus;cytoplasm;endoplasmic reticulum;endoplasmic reticulum membrane;cytosol;membrane;organelle membrane;organelle;membrane-bounded organelle;intracellular organelle;intracellular membrane-bounded organelle;organelle part;intracellular part;membrane part;endoplasmic reticulum part;cytoplasmic part;intracellular organelle part;cell part	organic acid metabolic process;nucleobase, nucleoside, nucleotide and nucleic acid metabolic process;transcription, DNA-dependent;regulation of transcription, DNA-dependent;regulation of transcription from RNA polymerase II promoter;lipid metabolic process;fatty acid metabolic process;nitrogen compound metabolic process;metabolic process;biosynthetic process;macromolecule biosynthetic process;reg…	protein binding transcription factor activity;transcription factor binding transcription factor activity;transcription cofactor activity;transcription coactivator activity;catalytic activity;phosphatidate phosphatase activity;hydrolase activity;hydrolase activity, acting on ester bonds;phosphatase activity;phosphoric ester hydrolase activity	0	lipin, N-terminal conserved region;LNS2	HAD-like_dom;Lipin_N;LNS2	Q99PI5
Fasted	UbiQapture	PAT1-like protein 1;Protein PAT1 homolog 1	Patl1	0	cytoplasmic mRNA processing body	cytoplasmic mRNA processing body;transcription factor complex;cytoplasm;CCR4-NOT complex;ribonucleoprotein complex;macromolecular complex;RNA granule;organelle;non-membrane-bounded organelle;intracellular organelle;intracellular non-membrane-bounded organelle;protein complex;organelle part;intracellular part;nuclear part;cytoplasmic part;intracellular organelle part;nucleoplasm part;cell part	deadenylation-dependent decapping of nuclear-transcribed mRNA;nuclear-transcribed mRNA catabolic process;nucleobase, nucleoside, nucleotide and nucleic acid metabolic process;RNA catabolic process;mRNA catabolic process;nitrogen compound metabolic process;metabolic process;catabolic process;macromolecule catabolic process;cellular process;cellular component organization;RNA metabolic process;mRNA…	nucleic acid binding;RNA binding;binding	RNA degradation	PAT1	Topo_II-assoc_PAT1	Q3TC46
Fasted	UbiQapture	Ras GTPase-activating-like protein IQGAP2;IQ motif containing GTPase activating protein 2;Putative uncharacterized protein;Iqgap2 protein	Iqgap2	0	intracellular	intracellular;microvillus;cell projection;cell part	regulation of nucleotide metabolic process;signal transduction;small GTPase mediated signal transduction;regulation of catabolic process;regulation of signal transduction;cellular process;regulation of nucleobase, nucleoside, nucleotide and nucleic acid metabolic process;regulation of metabolic process;regulation of signaling;regulation of nucleotide catabolic process;regulation of cellular metab…	small GTPase regulator activity;GTPase activator activity;Ras GTPase activator activity;binding;protein binding;calmodulin binding;enzyme activator activity;enzyme regulator activity;GTPase regulator activity;nucleoside-triphosphatase regulator activity	Regulation of actin cytoskeleton	Calponin homology (CH) domain;IQ;GTPase-activator protein for Ras-like GTPase;RasGAP C-terminus	CH-domain;IQ_motif_EF-hand-BS;RasGAP;RasGAP_C;RasGAP_CS;Rho_GTPase_activation_prot;WW_Rsp5_WWP	Q3UQ44
Fasted	TUBEs	RCC1 and BTB domain-containing protein 1;Regulator of chromosome condensation and BTB domain-containing protein 1;Putative uncharacterized protein	Rcbtb1	0	nucleus	nucleus;cytoplasm;organelle;membrane-bounded organelle;intracellular organelle;intracellular membrane-bounded organelle;intracellular part;cell part	nucleobase, nucleoside, nucleotide and nucleic acid metabolic process;chromatin organization;transcription, DNA-dependent;regulation of transcription, DNA-dependent;nitrogen compound metabolic process;organelle organization;cell cycle;metabolic process;biosynthetic process;macromolecule biosynthetic process;regulation of biosynthetic process;cellular process;regulation of gene expression;regulati…	0	0	RCC1;BTB	BTB/POZ_fold;BTB/POZ-like;BTB_POZ;Reg_chr_condens;Reg_csome_cond/b-lactamase_inh	Q6NXM2
Fasted	UbiQapture	RNA polymerase-associated protein CTR9 homolog;SH2 domain-binding protein 1;Tetratricopeptide repeat-containing, SH2-binding phosphoprotein of 150 kDa;Ctr9 protein	Ctr9;Kiaa0155;Sh2bp1	0	nucleus	nucleus;transcription elongation factor complex;Cdc73-Paf1 complex;nuclear body;nuclear speck;macromolecular complex;organelle;membrane-bounded organelle;intracellular organelle;intracellular membrane-bounded organelle;protein complex;organelle part;intracellular part;nuclear part;intracellular organelle part;nucleoplasm part;cell part	chromatin organization;protein modification process;protein monoubiquitination;organelle organization;metabolic process;cellular process;histone monoubiquitination;cellular component organization;protein ubiquitination;chromatin modification;covalent chromatin modification;histone modification;histone ubiquitination;protein metabolic process;protein modification by small protein conjugation;histo…	binding;protein binding;protein domain specific binding;SH2 domain binding	0	Tetratricopeptide repeat	TPR_repeat;TPR-1;TPR-contain;TPR-like_helical	Q62018
Fasted	UbiQapture	RNA-binding motif protein 10;RNA-binding protein 10;Rbm10 protein;Putative uncharacterized protein	Kiaa0122;Rbm10	0	intracellular	intracellular;nucleus;chromatin remodeling complex;macromolecular complex;organelle;membrane-bounded organelle;intracellular organelle;intracellular membrane-bounded organelle;protein complex;organelle part;intracellular part;nuclear part;intracellular organelle part;cell part	0	nucleotide binding;nucleic acid binding;RNA binding;binding;zinc ion binding;ion binding;cation binding;metal ion binding;transition metal ion binding	0	RNA recognition motif. (a.k.a. RRM, RBD, or RNP domain);zf-RanBP;G-patch	G_patch;Nucleotide-bd_a/b_plait;RRM_dom;Znf_C2H2;Znf_C2H2-like;Znf_RanBP2	Q99KG3
Fasted	UbiQapture	Solute carrier family 2 (Facilitated glucose transporter), member 9;Putative uncharacterized protein;Glucose transporter 9b;GLUT9a;Slc2a9 protein	Slc2a9	0	nuclear envelope	nuclear envelope;plasma membrane;integral to plasma membrane;membrane;integral to membrane;intrinsic to membrane;intrinsic to plasma membrane;organelle envelope;envelope;organelle part;intracellular part;membrane part;nuclear part;intracellular organelle part;plasma membrane part;cell part	transport;carbohydrate transport;hexose transport;cellular process;monosaccharide transport;glucose transport;establishment of localization;transmembrane transport;organic substance transport	transporter activity;glucose transmembrane transporter activity;carbohydrate transmembrane transporter activity;monosaccharide transmembrane transporter activity;hexose transmembrane transporter activity;transmembrane transporter activity;substrate-specific transmembrane transporter activity;substrate-specific transporter activity;sugar transmembrane transporter activity	0	Sugar (and other) transporter	Major_facilitator_SF;MFS_general_subst_transpt;Sub_transporter;Sugar/inositol_transpt;Sugar_transporter_CS	B7ZNE4
Fasted	UbiQapture	Toll-like receptor 3;Putative uncharacterized protein	Tlr3	0	cytoplasm	cytoplasm;endosome;endoplasmic reticulum;endoplasmic reticulum membrane;endosome membrane;membrane;integral to membrane;organelle membrane;intrinsic to membrane;organelle;membrane-bounded organelle;intracellular organelle;intracellular membrane-bounded organelle;organelle part;intracellular part;membrane part;endoplasmic reticulum part;endosomal part;cytoplasmic part;intracellular organelle part;…	regulation of cytokine production;positive regulation of cytokine production;immune effector process;immune system process;regulation of immune system process;positive regulation of immune system process;regulation of transcription, DNA-dependent;regulation of transcription from RNA polymerase II promoter;protein modification process;protein phosphorylation;phosphorus metabolic process;phosphate …	nucleic acid binding;RNA binding;double-stranded RNA binding;signal transducer activity;receptor activity;transmembrane receptor activity;binding;protein binding;molecular transducer activity	Toll-like receptor signaling pathway;Hepatitis C	Leucine Rich Repeat;TIR	Cys-rich_flank_reg_C;Leu-rich_rpt;Leu-rich_rpt_typical-subtyp;LRR-contain_N;Toll-Interleukin_rcpt	Q99MB1
Fasted	TUBEs	Uncharacterized protein KIAA0564 homolog;Putative uncharacterized protein	Kiaa0564;1300010F03Rik	0	extracellular region	extracellular region;mitochondrion;organelle;membrane-bounded organelle;intracellular organelle;intracellular membrane-bounded organelle;intracellular part;cytoplasmic part;cell part	nucleobase, nucleoside, nucleotide and nucleic acid metabolic process;purine nucleotide metabolic process;purine nucleotide catabolic process;ATP catabolic process;nucleoside phosphate metabolic process;nitrogen compound metabolic process;metabolic process;catabolic process;nucleotide metabolic process;nucleoside triphosphate metabolic process;nucleoside triphosphate catabolic process;purine nucl…	nucleotide binding;catalytic activity;binding;ATP binding;pyrophosphatase activity;hydrolase activity;hydrolase activity, acting on acid anhydrides;hydrolase activity, acting on acid anhydrides, in phosphorus-containing anhydrides;ATPase activity;purine nucleotide binding;nucleoside-triphosphatase activity;adenyl nucleotide binding;ribonucleotide binding;purine ribonucleotide binding;adenyl ribon…	0	AAA domain (dynein-related subfamily)	ATPase_AAA+_core;ATPase_AAA-5;VWF_A	Q8CC88
