# Supplementary material for: Liver ubiquitome uncovers nutrient-stress-mediated trafficking and secretion of complement C3
Source: Cell Death Dis. 2016 Oct 13;7(10):e2411–. doi: 10.1038/cddis.2016.312 (PMC5133979; doi:10.1038/cddis.2016.312)
Supplement: Supplementary Table S3 [file cddis2016312x17.xlsx]

## Sheet: Refed
Condition	Approach	Protein Names	Gene Names	4GlyGly (K) Site Positions	GOCC_first	GOCC	GOBP	GOMF	KEGG	Pfam	InterPro	Uniprot
Refed	TUBEs	11beta-HSD1A;11-beta-hydroxysteroid dehydrogenase 1;Corticosteroid 11-beta-dehydrogenase isozyme 1;11B-hydroxysteroid dehydrogenase type 1;Hydroxysteroid 11-beta dehydrogenase 1;Putative uncharacterized protein	Hsd11;Hsd11b1	0	endoplasmic reticulum	endoplasmic reticulum;endoplasmic reticulum membrane;membrane;integral to membrane;organelle membrane;intrinsic to membrane;organelle;membrane-bounded organelle;intracellular organelle;intracellular membrane-bounded organelle;organelle part;intracellular part;membrane part;endoplasmic reticulum part;cytoplasmic part;intracellular organelle part;cell part	lipid metabolic process;metabolic process;steroid metabolic process;lung development;developmental process;primary metabolic process;organ development;anatomical structure development;oxidation-reduction process	catalytic activity;11-beta-hydroxysteroid dehydrogenase [NAD(P)] activity;binding;steroid dehydrogenase activity;oxidoreductase activity;oxidoreductase activity, acting on CH-OH group of donors;oxidoreductase activity, acting on the CH-OH group of donors, NAD or NADP as acceptor;steroid dehydrogenase activity, acting on the CH-OH group of donors, NAD or NADP as acceptor;11-beta-hydroxysteroid deh…	Steroid hormone biosynthesis;Aldosterone-regulated sodium reabsorption	adh_short	DH_sc/Rdtase_SDR;Glc/ribitol_DH;NAD(P)-bd_dom;Sc_DH/Rdtase_CS	P50172
Refed	TUBEs	17 kDa myosin light chain;Myosin light chain 3;Myosin light chain alkali 3;Myosin light polypeptide 6;Smooth muscle and nonmuscle myosin light chain alkali 6;Myosin light polypeptide 6 alkali smooth muscle and non-muscle protein;Putative uncharacterized protein;MCG140959, isoform CRA_a;Myl6 protein;Myosin, light polypeptide 6, alkali, smooth muscle and non-muscle	Myl6;Myln;Gm8894;mCG_140959	0	myosin complex	myosin complex;unconventional myosin complex;macromolecular complex;protein complex;organelle part;intracellular part;cytoskeletal part;intracellular organelle part;cell part	system process;muscle system process;muscle contraction;skeletal muscle tissue development;tissue development;cellular process;striated muscle tissue development;actin filament-based process;actin filament-based movement;muscle filament sliding;multicellular organismal process;developmental process;actin-myosin filament sliding;anatomical structure development;muscle tissue development;actin-medi…	motor activity;catalytic activity;structural molecule activity;binding;calcium ion binding;structural constituent of muscle;pyrophosphatase activity;hydrolase activity;hydrolase activity, acting on acid anhydrides;hydrolase activity, acting on acid anhydrides, in phosphorus-containing anhydrides;ATPase activity;nucleoside-triphosphatase activity;actin-dependent ATPase activity;ATPase activity, co…	Vascular smooth muscle contraction	0	EF_HAND_2;EF_hand_Ca-bd;EF-hand-like_dom	Q60605
Refed	UbiQapture	24-dehydrocholesterol reductase;3-beta-hydroxysterol delta-24-reductase	Dhcr24;Kiaa0018;mCG_2395;RP23-97O7.9-001	0	Golgi membrane	Golgi membrane;cell fraction;membrane fraction;insoluble fraction;nucleus;cytoplasm;endoplasmic reticulum;endoplasmic reticulum membrane;Golgi apparatus;cytosol;cytoskeleton;membrane;integral to membrane;organelle membrane;intrinsic to membrane;organelle;membrane-bounded organelle;non-membrane-bounded organelle;intracellular organelle;intracellular membrane-bounded organelle;intracellular non-mem…	developmental process involved in reproduction;alcohol metabolic process;proteolysis;glycoprotein catabolic process;lipid metabolic process;steroid biosynthetic process;cholesterol biosynthetic process;anti-apoptosis;response to stress;response to oxidative stress;signal transduction;small GTPase mediated signal transduction;Ras protein signal transduction;protein localization;metabolic process;s…	antigen binding;catalytic activity;binding;protein binding;oxidoreductase activity;oxidoreductase activity, acting on the CH-CH group of donors;oxidoreductase activity, acting on the CH-CH group of donors, NAD or NADP as acceptor;enzyme binding;peptide binding;peptide antigen binding;cofactor binding;delta24-sterol reductase activity;flavin adenine dinucleotide binding;coenzyme binding	Steroid biosynthesis	FAD binding domain	FAD-bd_2;FAD-linked_Oxase_FAD-bd_sub2;Oxid_FAD_bind_N	Q8VCH6
Refed	UbiQapture	26S protease regulatory subunit 10B;26S proteasome AAA-ATPase subunit RPT4;Proteasome 26S subunit ATPase 6;Proteasome subunit p42;Proteasome (Prosome, macropain) 26S subunit, ATPase, 6;Proteasome (Prosome, macropain) 26S subunit, ATPase, 6, isoform CRA_b;Psmc6 protein	Psmc6;Sug2;mCG_2025	0	proteasome complex	proteasome complex;nucleus;cytoplasm;macromolecular complex;organelle;membrane-bounded organelle;intracellular organelle;intracellular membrane-bounded organelle;protein complex;intracellular part;cell part	metabolic process;catabolic process;macromolecule catabolic process;protein metabolic process;protein catabolic process;macromolecule metabolic process;primary metabolic process	nucleotide binding;catalytic activity;binding;ATP binding;pyrophosphatase activity;hydrolase activity;hydrolase activity, acting on acid anhydrides;hydrolase activity, acting on acid anhydrides, in phosphorus-containing anhydrides;purine nucleotide binding;nucleoside-triphosphatase activity;adenyl nucleotide binding;ribonucleotide binding;purine ribonucleotide binding;adenyl ribonucleotide bindin…	Proteasome	AAA	26S_Psome_P45;ATPase_AAA_core;ATPase_AAA_CS;ATPase_AAA+_core	P62334
Refed	TUBEs	28S ribosomal protein S18-1, mitochondrial;28S ribosomal protein S18c, mitochondrial;Mitochondrial ribosomal protein S18C, isoform CRA_a;Putative uncharacterized protein	Mrps18c;mCG_1083	0	organellar small ribosomal subunit	organellar small ribosomal subunit;intracellular;mitochondrion;mitochondrial small ribosomal subunit;ribosome;small ribosomal subunit;ribonucleoprotein complex;macromolecular complex;organelle;membrane-bounded organelle;non-membrane-bounded organelle;intracellular organelle;intracellular membrane-bounded organelle;intracellular non-membrane-bounded organelle;organelle part;intracellular part;mito…	translation;metabolic process;biosynthetic process;macromolecule biosynthetic process;cellular process;protein metabolic process;cellular macromolecule biosynthetic process;macromolecule metabolic process;cellular metabolic process;primary metabolic process;cellular biosynthetic process;cellular macromolecule metabolic process;cellular protein metabolic process	structural constituent of ribosome;structural molecule activity	0	Ribosomal protein S18	Ribosomal_S18;Ribosomal_S18_CS	Q8R2L5
Refed	TUBEs	2-phospho-D-glycerate hydro-lyase;Alpha-enolase;Enolase 1;Non-neural enolase;Enolase	Eno1;Eno-1;EG433182;mCG_115657;mCG_17183;RP23-278I3.3-001;RP23-278I3.3-002	0	phosphopyruvate hydratase complex	phosphopyruvate hydratase complex;cytoplasm;plasma membrane;membrane;macromolecular complex;protein complex;intracellular part;cytoplasmic part;cytosolic part;cell part	carbohydrate metabolic process;monosaccharide metabolic process;glucose metabolic process;glucose catabolic process;alcohol metabolic process;generation of precursor metabolites and energy;glycolysis;metabolic process;catabolic process;cellular process;carbohydrate catabolic process;hexose metabolic process;hexose catabolic process;cellular metabolic process;primary metabolic process;cellular car…	magnesium ion binding;catalytic activity;phosphopyruvate hydratase activity;binding;protein binding;lyase activity;carbon-oxygen lyase activity;hydro-lyase activity;ion binding;cation binding;metal ion binding	Glycolysis / Gluconeogenesis;Methane metabolism;RNA degradation	Enolase, C-terminal TIM barrel domain;Enolase, N-terminal domain	Enolase;Enolase_C;Enolase_CS;Enolase_N	P17182
Refed	TUBEs	3-alpha-hydroxysteroid dehydrogenase type 1;Aldo-keto reductase family 1, member C14;Aldo-keto reductase family 1, member C14, isoform CRA_b;Putative uncharacterized protein	Akr1c14;mCG_1727	0	0	0	metabolic process;oxidation-reduction process	catalytic activity;steroid dehydrogenase activity;oxidoreductase activity;oxidoreductase activity, acting on CH-OH group of donors;oxidoreductase activity, acting on the CH-OH group of donors, NAD or NADP as acceptor;steroid dehydrogenase activity, acting on the CH-OH group of donors, NAD or NADP as acceptor;androsterone dehydrogenase activity	0	Aldo/keto reductase family	Aldo/ket_red;Aldo/ket_reductase_CS;Aldo/keto_reductase_sg;NADP_OxRdtase_dom	Q91WT7
Refed	TUBEs	3-hydroxy-3-methylglutaryl-coenzyme A reductase;HMGCR protein;Hmgcr protein;Putative uncharacterized protein	Hmgcr;HMGCR	0	cell fraction	cell fraction;membrane fraction;insoluble fraction;peroxisome;peroxisomal membrane;endoplasmic reticulum;endoplasmic reticulum membrane;microsome;membrane;integral to membrane;organelle membrane;intrinsic to membrane;microbody membrane;microbody;vesicular fraction;organelle;membrane-bounded organelle;intracellular organelle;intracellular membrane-bounded organelle;organelle part;intracellular par…	regulation of protein phosphorylation;system process;alcohol metabolic process;nucleobase, nucleoside, nucleotide and nucleic acid metabolic process;negative regulation of protein kinase activity;lipid metabolic process;steroid biosynthetic process;cholesterol biosynthetic process;isoprenoid metabolic process;coenzyme metabolic process;nucleoside phosphate metabolic process;nitrogen compound meta…	nucleotide binding;catalytic activity;hydroxymethylglutaryl-CoA reductase (NADPH) activity;binding;protein binding;oxidoreductase activity;oxidoreductase activity, acting on CH-OH group of donors;oxidoreductase activity, acting on the CH-OH group of donors, NAD or NADP as acceptor;hydroxymethylglutaryl-CoA reductase activity;identical protein binding;protein homodimerization activity;protein dime…	0	HMG-CoA_red;Sterol-sensing	HMG_CoA_Rdtase;HMG_CoA_Rdtase_cat;HMG_CoA_Rdtase_CS;HMG_CoA_Rdtase_eu_arc;HMG_CoA_Rdtase_metazoan;HMG_CoA_Rdtase_N;HMG_CoA_Rdtase_NAD(P)-bd;HMG_CoA_Rdtase_sub-bd;SSD	Q01237
Refed	TUBEs	3-ketoacyl-CoA thiolase;Acetyl-CoA acyltransferase;Beta-ketothiolase;TP-beta;Trifunctional enzyme subunit beta, mitochondrial	Hadhb	0	mitochondrion	mitochondrion;mitochondrial inner membrane;mitochondrial matrix;nucleoid;membrane;fatty acid beta-oxidation multienzyme complex;organelle inner membrane;organelle membrane;mitochondrial membrane;membrane-enclosed lumen;macromolecular complex;mitochondrial nucleoid;organelle;membrane-bounded organelle;non-membrane-bounded organelle;intracellular organelle;intracellular membrane-bounded organelle;i…	organic acid metabolic process;lipid metabolic process;fatty acid metabolic process;fatty acid beta-oxidation;metabolic process;catabolic process;fatty acid catabolic process;cellular process;lipid catabolic process;organic acid catabolic process;fatty acid oxidation;carboxylic acid metabolic process;lipid modification;monocarboxylic acid metabolic process;lipid oxidation;cellular ketone metaboli…	fatty-acyl-CoA binding;nucleotide binding;catalytic activity;3-hydroxyacyl-CoA dehydrogenase activity;acetyl-CoA C-acyltransferase activity;enoyl-CoA hydratase activity;binding;fatty acid binding;lipid binding;acyltransferase activity;C-acyltransferase activity;oxidoreductase activity;long-chain-enoyl-CoA hydratase activity;long-chain-3-hydroxyacyl-CoA dehydrogenase activity;oxidoreductase activi…	Fatty acid elongation in mitochondria;Fatty acid metabolism;Valine, leucine and isoleucine degradation;Benzoate degradation	Thiolase, N-terminal domain;Thiolase, C-terminal domain	Thiolase;Thiolase_acyl_enz_int_AS;Thiolase_AS;Thiolase_C;Thiolase_CS;Thiolase_N;Thiolase-like;Thiolase-like_subgr	Q99JY0
Refed	TUBEs	Actin-like protein 3;Actin-related protein 3;Putative uncharacterized protein;Actr3 protein;MCG1196	Actr3;Arp3;mCG_1196	0	Golgi membrane	Golgi membrane;podosome;cytoplasm;cytoskeleton;actin filament;membrane;lamellipodium;cell junction;cell-substrate junction;hemidesmosome;organelle membrane;cell leading edge;macromolecular complex;cell projection;organelle;non-membrane-bounded organelle;intracellular organelle;intracellular non-membrane-bounded organelle;protein complex;organelle part;intracellular part;membrane part;cytoskeletal…	regulation of actin polymerization or depolymerization;anatomical structure morphogenesis;response to carbohydrate stimulus;cellular process;response to organic substance;regulation of lamellipodium assembly;positive regulation of lamellipodium assembly;positive regulation of organelle organization;positive regulation of cell development;regulation of cell morphogenesis involved in differentiatio…	nucleotide binding;actin binding;binding;protein binding;ATP binding;cytoskeletal protein binding;purine nucleotide binding;adenyl nucleotide binding;ribonucleotide binding;purine ribonucleotide binding;adenyl ribonucleotide binding;purine ribonucleoside triphosphate binding	0	Actin	Actin/actin-like_CS;Actin-like;Arp3	Q99JY9
Refed	TUBEs	Actin-related protein 2/3 complex subunit 2;Arp2/3 complex 34 kDa subunit;Putative uncharacterized protein;Arpc2 protein	Arpc2	0	cytoplasm	cytoplasm;Golgi apparatus;cytoskeleton;Arp2-3 protein complex;adherens junction;cell-substrate adherens junction;focal adhesion;cell junction;cell-substrate junction;cell leading edge;macromolecular complex;cell projection;organelle;membrane-bounded organelle;non-membrane-bounded organelle;intracellular organelle;intracellular membrane-bounded organelle;intracellular non-membrane-bounded organell…	regulation of actin polymerization or depolymerization;positive regulation of organelle organization;cellular component organization;regulation of actin filament length;regulation of actin filament polymerization;positive regulation of actin filament polymerization;positive regulation of protein complex assembly;regulation of protein polymerization;positive regulation of protein polymerization;re…	actin binding;binding;protein binding;cytoskeletal protein binding	Fc gamma R-mediated phagocytosis;Regulation of actin cytoskeleton;Bacterial invasion of epithelial cells;Pathogenic Escherichia coli infection;Shigellosis	Arp2/3 complex, 34 kD subunit p34-Arc	P34-arc	Q9CVB6
Refed	UbiQapture	Actin-related protein 2/3 complex subunit 4;Arp2/3 complex 20 kDa subunit;Putative uncharacterized protein;Arpc4 protein	Arc20;Arpc4	0	cytoplasm	cytoplasm;cytoskeleton;Arp2-3 protein complex;macromolecular complex;cell projection;organelle;non-membrane-bounded organelle;intracellular organelle;intracellular non-membrane-bounded organelle;protein complex;organelle part;intracellular part;cytoskeletal part;intracellular organelle part;cell part	protein complex assembly;organelle organization;cytoskeleton organization;actin filament organization;actin polymerization or depolymerization;cellular process;cellular component organization;cellular component assembly;actin filament-based process;actin cytoskeleton organization;actin filament polymerization;cellular macromolecular complex subunit organization;cellular macromolecular complex ass…	actin binding;binding;protein binding;cytoskeletal protein binding	Fc gamma R-mediated phagocytosis;Regulation of actin cytoskeleton;Bacterial invasion of epithelial cells;Pathogenic Escherichia coli infection;Shigellosis	ARP2/3 complex 20 kDa subunit (ARPC4)	ARPC4	P59999
Refed	TUBEs and UbiQapture	Acyl-CoA desaturase 1;Delta(9)-desaturase 1;Fatty acid desaturase 1;Stearoyl-CoA desaturase 1;Putative uncharacterized protein;MCG131749;Scd1 protein;Stearoyl-coenzyme A desaturase 1;Fatty acid desaturase;Stearoyl-coenzyme A desaturase 3;MCG9775, isoform CRA_a	Scd1;mCG_131749;Scd3;mCG_9775	0	endoplasmic reticulum	endoplasmic reticulum;endoplasmic reticulum membrane;membrane;integral to membrane;organelle membrane;intrinsic to membrane;organelle;membrane-bounded organelle;intracellular organelle;intracellular membrane-bounded organelle;organelle part;intracellular part;membrane part;endoplasmic reticulum part;cytoplasmic part;intracellular organelle part;cell part	organic acid metabolic process;lipid metabolic process;fatty acid metabolic process;fatty acid biosynthetic process;response to stress;defense response;metabolic process;steroid metabolic process;lipid biosynthetic process;biosynthetic process;response to biotic stimulus;response to bacterium;positive regulation of metabolic process;cellular process;regulation of cholesterol esterification;positi…	catalytic activity;stearoyl-CoA 9-desaturase activity;binding;iron ion binding;CoA desaturase activity;oxidoreductase activity;oxidoreductase activity, acting on paired donors, with incorporation or reduction of molecular oxygen;oxidoreductase activity, acting on paired donors, with oxidation of a pair of donors resulting in the reduction of molecular oxygen to two molecules of water;ion binding;…	Biosynthesis of unsaturated fatty acids;PPAR signaling pathway	FA_desaturase	Fatty_acid_desaturase-1;Fatty_acid_desaturase-1_C;Fatty_acid_desaturase-1_core	P13516
Refed	TUBEs	ADP-ribosylation factor 1;ADP-ribosylation factor 3;Putative uncharacterized protein;ADP-ribosylation factor 2;ADP-ribosylation factor 2, isoform CRA_a	Arf1;Arf3;mCG_18411;Arf2;mCG_19164;RP23-416G21.1-001;RP23-416G21.1-003	0	intracellular	intracellular;cytoplasm;Golgi apparatus;cytosol;endomembrane system;sarcomere;organelle;membrane-bounded organelle;intracellular organelle;intracellular membrane-bounded organelle;organelle part;intracellular part;cytoplasmic part;contractile fiber part;cell part;perinuclear region of cytoplasm	transport;signal transduction;small GTPase mediated signal transduction;cellular process;protein transport;vesicle-mediated transport;intracellular signal transduction;establishment of protein localization;regulation of biological process;regulation of cellular process;response to stimulus;establishment of localization;cellular response to stimulus;biological regulation	nucleotide binding;binding;GTP binding;purine nucleotide binding;guanyl nucleotide binding;ribonucleotide binding;purine ribonucleotide binding;guanyl ribonucleotide binding;purine ribonucleoside triphosphate binding	Vibrio cholerae infection	ADP-ribosylation factor family	ARF;ARF/SAR;Small_GTP-bd	P84078
Refed	TUBEs	Aldehyde dehydrogenase family 7 member A1;Alpha-aminoadipic semialdehyde dehydrogenase;Antiquitin-1;Betaine aldehyde dehydrogenase;Delta1-piperideine-6-carboxylate dehydrogenase	Ald7a1;Aldh7a1	0	nucleus	nucleus;cytoplasm;mitochondrion;cytosol;organelle;membrane-bounded organelle;intracellular organelle;intracellular membrane-bounded organelle;intracellular part;cytoplasmic part;cell part	metabolic process;oxidation-reduction process	catalytic activity;aldehyde dehydrogenase (NAD) activity;L-aminoadipate-semialdehyde dehydrogenase activity;betaine-aldehyde dehydrogenase activity;oxidoreductase activity;oxidoreductase activity, acting on the aldehyde or oxo group of donors, NAD or NADP as acceptor;oxidoreductase activity, acting on the aldehyde or oxo group of donors	Glycolysis / Gluconeogenesis;Ascorbate and aldarate metabolism;Fatty acid metabolism;Glycine, serine and threonine metabolism;Valine, leucine and isoleucine degradation;Lysine biosynthesis;Lysine degradation;Arginine and proline metabolism;Histidine metabolism;Tryptophan metabolism;beta-Alanine metabolism;Glycerolipid metabolism;Pyruvate metabolism;Propanoate metabolism	Aldedh	Ald_DH/histidinol_DH;Ald_DH_C;Ald_DH_CS;Ald_DH_N;Aldehyde_DH_dom	Q3TFC7
Refed	UbiQapture	Aldolase 2;Fructose-bisphosphate aldolase B;Liver-type aldolase;Fructose-bisphosphate aldolase	Aldo2;Aldob;mCG_14281;RP23-34B24.5-001	0	cell fraction	cell fraction;lytic vacuole;membrane fraction;insoluble fraction;nucleus;cytoplasm;lysosome;vacuole;endoplasmic reticulum membrane;microsome;microtubule organizing center;cytosol;plasma membrane;membrane;rough endoplasmic reticulum membrane;smooth endoplasmic reticulum membrane;organelle membrane;centriolar satellite;vesicular fraction;organelle;membrane-bounded organelle;intracellular organelle;…	response to acid;liver development;carbohydrate metabolic process;monosaccharide metabolic process;fructose metabolic process;glucose metabolic process;glucose catabolic process;alcohol metabolic process;generation of precursor metabolites and energy;glycolysis;NADH oxidation;nucleobase, nucleoside, nucleotide and nucleic acid metabolic process;regulation of nucleotide metabolic process;protein c…	catalytic activity;fructose-bisphosphate aldolase activity;binding;protein binding;sugar binding;phospholipid binding;cytoskeletal protein binding;lipid binding;lyase activity;carbon-carbon lyase activity;aldehyde-lyase activity;enzyme binding;carbohydrate binding;phosphatidylcholine binding;identical protein binding;ion binding;cation binding;amine binding;alcohol binding;monosaccharide binding;…	Glycolysis / Gluconeogenesis;Pentose phosphate pathway;Fructose and mannose metabolism;Carbon fixation in photosynthetic organisms	Fructose-bisphosphate aldolase class-I	Aldolase_I;Aldolase_TIM	Q91Y97
Refed	TUBEs	Alpha-actinin-4;F-actin cross-linking protein;Non-muscle alpha-actinin 4;Putative uncharacterized protein;Actinin alpha 4;Alpha-actinin;Alpha-actinin cytoskeletal isoform;Alpha-actinin-1;Non-muscle alpha-actinin-1;Alpha actinin 1a;Actn1 protein	Actn4;mCG_2999;FR-17;Actn1;Actn1a	0	stress fiber	stress fiber;nucleus;nucleolus;cytoplasm;cytoskeleton;actin cytoskeleton;ribonucleoprotein complex;cortical cytoskeleton;pseudopodium;actin filament bundle;macromolecular complex;actomyosin;cell projection;organelle;membrane-bounded organelle;non-membrane-bounded organelle;intracellular organelle;intracellular membrane-bounded organelle;intracellular non-membrane-bounded organelle;protein complex…	response to hypoxia;transport;response to stress;organelle organization;cytoskeleton organization;actin filament organization;cellular process;regulation of cell death;protein transport;cellular component organization;cellular component assembly;actin filament-based process;actin cytoskeleton organization;regulation of endocytosis;regulation of localization;response to chemical stimulus;regulatio…	nucleoside binding;actin binding;binding;calcium ion binding;protein binding;cytoskeletal protein binding;protein complex binding;identical protein binding;protein homodimerization activity;ion binding;cation binding;metal ion binding;protein dimerization activity;protein N-terminus binding;actin filament binding	Focal adhesion;Adherens junction;Tight junction;Leukocyte transendothelial migration;Regulation of actin cytoskeleton;Amoebiasis;Systemic lupus erythematosus;Arrhythmogenic right ventricular cardiomyopathy (ARVC)	Calponin homology (CH) domain;Spectrin;Ca2+ insensitive EF hand	Actinin_actin-bd_CS;CH-domain;EF_Hand_1_Ca_BS;EF_HAND_2;EF_hand_Ca-bd;EF-hand_Ca_insen;EF-hand-like_dom;Spectrin/alpha-actinin;Spectrin_repeat	P57780
Refed	TUBEs	Alpha-II spectrin;Fodrin alpha chain;Spectrin alpha chain, brain;Spectrin, non-erythroid alpha chain;Putative uncharacterized protein;Spna2 protein;Spectrin alpha 2	Spna2;Spta2;Sptan1;RP23-443G7.6-001;RP23-443G7.6-004	0	cytoplasm	cytoplasm;cytoskeleton;cell-cell junction;adherens junction;cell-cell adherens junction;fascia adherens;cell cortex;membrane;lateral plasma membrane;Z disc;cell junction;cortical cytoskeleton;cuticular plate;organelle;non-membrane-bounded organelle;intracellular organelle;intracellular non-membrane-bounded organelle;organelle part;intracellular part;membrane part;cytoskeletal part;cytoplasmic par…	regulation of actin polymerization or depolymerization;negative regulation of organelle organization;cellular component organization;regulation of actin filament length;regulation of actin filament polymerization;regulation of actin filament depolymerization;negative regulation of actin filament depolymerization;negative regulation of actin filament polymerization;negative regulation of protein c…	actin binding;binding;calcium ion binding;protein binding;calmodulin binding;cytoskeletal protein binding;spectrin binding;ion binding;cation binding;metal ion binding;protein heterodimerization activity;protein dimerization activity	0	SH3 domain;EF hand;Spectrin;Ca2+ insensitive EF hand	EF_Hand_1_Ca_BS;EF_HAND_2;EF_hand_Ca-bd;EF-hand;EF-hand_Ca_insen;EF-hand-like_dom;SH3_domain;Spectrin/alpha-actinin;Spectrin_alpha_SH3;Spectrin_repeat	P16546
Refed	TUBEs	Apob protein;Apolipoprotein B;Putative uncharacterized protein;Apolipoprotein (apoB)	Apob	0	cell fraction	cell fraction;extracellular space;membrane fraction;insoluble fraction;endoplasmic reticulum;microsome;vesicle membrane;membrane;organelle membrane;membrane-enclosed lumen;vesicle lumen;macromolecular complex;protein-lipid complex;plasma lipoprotein particle;mature chylomicron;very-low-density lipoprotein particle;low-density lipoprotein particle;intermediate-density lipoprotein particle;triglyce…	in utero embryonic development;response to molecule of bacterial origin;alcohol metabolic process;lipid metabolic process;neutral lipid metabolic process;acylglycerol metabolic process;triglyceride metabolic process;triglyceride mobilization;glycerol ether metabolic process;transport;lipid transport;cellular component movement;gamete generation;spermatogenesis;nervous system development;metabolic…	pattern binding;receptor binding;transporter activity;lipid transporter activity;binding;protein binding;glycosaminoglycan binding;phospholipid binding;heparin binding;lipid binding;sterol transporter activity;cholesterol transporter activity;enzyme binding;substrate-specific transporter activity;carbohydrate binding;polysaccharide binding;protein heterodimerization activity;protein dimerization …	Fat digestion and absorption;Vitamin digestion and absorption	ApoB100_C	ApoB100_C	Q3UH74
Refed	TUBEs	Apolipoprotein L 7a;MCG23624, isoform CRA_a;Putative uncharacterized protein	Apol7a;mCG_23624;Apol3	0	extracellular region	extracellular region	transport;lipid transport;metabolic process;cellular process;lipoprotein metabolic process;macromolecule metabolic process;cellular metabolic process;cellular macromolecule metabolic process;establishment of localization;organic substance transport	binding;lipid binding	0	ApoL	ApoL	B2RT54
Refed	TUBEs	Arylacetamide deacetylase	Aada;Aadac	0	cell fraction	cell fraction;membrane fraction;insoluble fraction;endoplasmic reticulum;endoplasmic reticulum membrane;microsome;membrane;integral to membrane;organelle membrane;intrinsic to membrane;vesicular fraction;organelle;membrane-bounded organelle;intracellular organelle;intracellular membrane-bounded organelle;organelle part;intracellular part;membrane part;endoplasmic reticulum part;cytoplasmic part;i…	metabolic process;positive regulation of metabolic process;regulation of catabolic process;positive regulation of catabolic process;regulation of triglyceride catabolic process;positive regulation of triglyceride catabolic process;regulation of lipid metabolic process;regulation of metabolic process;regulation of cellular metabolic process;positive regulation of cellular metabolic process;regulat…	catalytic activity;carboxylesterase activity;triglyceride lipase activity;lipase activity;hydrolase activity;hydrolase activity, acting on ester bonds;serine hydrolase activity;deacetylase activity;carboxylic ester hydrolase activity	0	Abhydrolase_3	AB_hydrolase_3;Arylacetamide_deacetylase;Lipase_GDXG_AS	Q99PG0
Refed	UbiQapture	ATP-dependent DNA helicase 2 subunit 1;ATP-dependent DNA helicase II 70 kDa subunit;CTC box-binding factor 75 kDa subunit;DNA repair protein XRCC6;Ku autoantigen protein p70 homolog;X-ray repair cross-complementing protein 6	G22p1;Ku70;Xrcc6	0	nucleus	nucleus;chromosome;cytoplasm;DNA-dependent protein kinase-DNA ligase 4 complex;macromolecular complex;organelle;membrane-bounded organelle;non-membrane-bounded organelle;intracellular organelle;intracellular membrane-bounded organelle;intracellular non-membrane-bounded organelle;protein complex;Ku70:Ku80 complex;organelle part;intracellular part;nuclear part;intracellular organelle part;cell part…	non-recombinational repair;somatic diversification of immune receptors;immune system process;somatic diversification of immune receptors via germline recombination within a single locus;nucleobase, nucleoside, nucleotide and nucleic acid metabolic process;DNA metabolic process;DNA repair;double-strand break repair;double-strand break repair via nonhomologous end joining;DNA recombination;transcri…	nucleotide binding;nucleic acid binding;DNA binding;DNA helicase activity;catalytic activity;ATP-dependent DNA helicase activity;helicase activity;binding;ATP binding;ATP-dependent helicase activity;DNA-dependent ATPase activity;pyrophosphatase activity;hydrolase activity;hydrolase activity, acting on acid anhydrides;hydrolase activity, acting on acid anhydrides, in phosphorus-containing anhydrid…	Non-homologous end-joining	SAP;Ku;Ku_C;Ku_N	DNA_helicase_ATP-dep_Ku;DNA_helicase_ATP-dep_Ku70;Ku_C;Ku_N;SAP_DNA-bd;SPOC-like;VWF_A	P23475
Refed	TUBEs	B-cell adapter for phosphoinositide 3-kinase;B-cell phosphoinositide 3-kinase adapter protein 1;Phosphoinositide 3-kinase adapter protein 1	Bcap;Pik3ap1	0	nucleus	nucleus;cytoplasm;plasma membrane;membrane;organelle;membrane-bounded organelle;intracellular organelle;intracellular membrane-bounded organelle;intracellular part;cell part	0	binding;protein binding	B cell receptor signaling pathway	0	Ankyrin_rpt-contain_dom;DBB_domain	Q9EQ32
Refed	TUBEs	Beta-alanine synthase;Beta-ureidopropionase;N-carbamoyl-beta-alanine amidohydrolase;Putative uncharacterized protein;Ureidopropionase, beta, isoform CRA_a	Upb1;mCG_6006	0	cytoplasm	cytoplasm;intracellular part;cell part	nitrogen compound metabolic process;metabolic process	catalytic activity;beta-ureidopropionase activity;binding;hydrolase activity;hydrolase activity, acting on carbon-nitrogen (but not peptide) bonds;hydrolase activity, acting on carbon-nitrogen (but not peptide) bonds, in linear amides;ion binding;cation binding;metal ion binding	Pyrimidine metabolism;beta-Alanine metabolism;Pantothenate and CoA biosynthesis;Drug metabolism - other enzymes	Carbon-nitrogen hydrolase	Ntlse/CNhydtse	Q8VC97
Refed	TUBEs	Beta-I spectrin;Spectrin beta chain, erythrocyte;Spectrin beta 1;Spnb1 protein;Putative uncharacterized protein;Spectrin beta 1, isoform CRA_b;MKIAA4219 protein	Spnb1;Spnb-1;Sptb;Sptb1;mCG_123942;mKIAA4219	0	cytoplasm	cytoplasm;cytoskeleton;plasma membrane;cell cortex;spectrin;membrane;cortical cytoskeleton;organelle;non-membrane-bounded organelle;intracellular organelle;intracellular non-membrane-bounded organelle;organelle part;intracellular part;cytoskeletal part;cytoplasmic part;intracellular organelle part;cell cortex part;cell part	porphyrin metabolic process;porphyrin biosynthetic process;nitrogen compound metabolic process;regulation of actin polymerization or depolymerization;metabolic process;biosynthetic process;cellular process;negative regulation of organelle organization;cellular component organization;heterocycle biosynthetic process;regulation of actin filament length;regulation of actin filament polymerization;re…	actin binding;structural molecule activity;structural constituent of cytoskeleton;binding;protein binding;cytoskeletal protein binding	0	Calponin homology (CH) domain;Spectrin	Actinin_actin-bd_CS;CH-domain;Spectrin/alpha-actinin;Spectrin_bsu;Spectrin_repeat	P15508
Refed	TUBEs	Beta-II spectrin;Embryonic liver fodrin;Fodrin beta chain;Spectrin beta chain, brain 1;Spectrin, non-erythroid beta chain 1;Putative uncharacterized protein;Spnb2 protein;Brain beta-spectrin;MKIAA4049 protein	Elf;Spnb2;Spnb-2;Sptb2;Sptbn1;mKIAA4049	0	nucleus	nucleus;nucleolus;cytoplasm;cytoskeleton;plasma membrane;spectrin;membrane;sarcomere;cortical cytoskeleton;M band;cuticular plate;organelle;membrane-bounded organelle;non-membrane-bounded organelle;intracellular organelle;intracellular membrane-bounded organelle;intracellular non-membrane-bounded organelle;organelle part;intracellular part;nuclear part;cytoskeletal part;cytoplasmic part;intracell…	protein modification process;protein phosphorylation;protein targeting;protein import into nucleus;phosphorus metabolic process;phosphate metabolic process;transport;intracellular protein transport;nucleocytoplasmic transport;common-partner SMAD protein phosphorylation;SMAD protein import into nucleus;regulation of actin polymerization or depolymerization;metabolic process;cellular process;negati…	actin binding;structural molecule activity;structural constituent of cytoskeleton;binding;protein binding;calmodulin binding;cytoskeletal protein binding	0	PH;Calponin homology (CH) domain;Spectrin	Actinin_actin-bd_CS;CH-domain;PH_type;Pleckstrin_homology;Spectrin/alpha-actinin;Spectrin_bsu;Spectrin_PH;Spectrin_repeat	Q62261
Refed	TUBEs and UbiQapture	C3a anaphylatoxin;Complement C3;Complement C3 alpha chain;Complement C3 beta chain;Complement C3b alpha chain;Complement C3c alpha chain fragment 1;Complement C3c alpha chain fragment 2;Complement C3d fragment;Complement C3dg fragment;Complement C3f fragment;Complement C3g fragment;HSE-MSF;Complement component 3d;Complement component c3d;Complement component 3	C3	0	extracellular region	extracellular region;extracellular space;extracellular region part	regulation of type IIa hypersensitivity;positive regulation of type IIa hypersensitivity;regulation of cytokine production;positive regulation of cytokine production;regulation of activation of membrane attack complex;positive regulation of activation of membrane attack complex;immune effector process;activation of immune response;immune system process;regulation of acute inflammatory response;po…	enzyme inhibitor activity;endopeptidase inhibitor activity;binding;protein binding;enzyme regulator activity;peptidase inhibitor activity;peptidase regulator activity;endopeptidase regulator activity	0	A2M;NTR;Anaphylotoxin-like domain;A2M_N;A2M_recep;A2M_comp;A2M_N_2;Alpha-macro-globulin thiol-ester bond-forming region	A2M_comp;A2M_N;A2M_N_2;A-macroglobulin_rcpt-bd;Anaphylatoxin/fibulin;Anaphylatoxin_;Anaphylatoxn;Macroglobln_a2;MacrogloblnA2_CS;MacrogloblnA2_thiol-ester-bond;Netrin_domain;Netrin_module_non-TIMP;Terpenoid_cyclase/PrenylTrfase;TIMP-like_OB-fold	P01027
Refed	TUBEs and UbiQapture	CapZ alpha-2;F-actin-capping protein subunit alpha-2;Putative uncharacterized protein;Capping protein (Actin filament) muscle Z-line, alpha 2, isoform CRA_c;F-actin capping protein alpha-2 subunit	Cappa2;Capza2;mCG_13469	0	cytoskeleton	cytoskeleton;F-actin capping protein complex;membrane;cortical cytoskeleton;macromolecular complex;organelle;non-membrane-bounded organelle;intracellular organelle;intracellular non-membrane-bounded organelle;protein complex;organelle part;intracellular part;cytoskeletal part;cytoplasmic part;intracellular organelle part;cell cortex part;cell part	organelle organization;cytoskeleton organization;regulation of actin polymerization or depolymerization;cellular process;negative regulation of organelle organization;cellular component organization;actin filament-based process;actin cytoskeleton organization;regulation of actin filament length;regulation of actin filament polymerization;regulation of actin filament depolymerization;negative regu…	actin binding;binding;protein binding;cytoskeletal protein binding	0	F-actin capping protein alpha subunit	F-actin_cap_asu_CS;WASH_F-actin_cap_alpha	P47754
Refed	TUBEs	Cell division control protein 42 homolog;G25K GTP-binding protein;Putative uncharacterized protein	Cdc42	0	Golgi membrane	Golgi membrane;intracellular;cytoplasm;cytosol;plasma membrane;membrane;cytoplasmic membrane-bounded vesicle;stored secretory granule;organelle membrane;cytoplasmic vesicle;vesicle;membrane-bounded vesicle;cell projection;organelle;membrane-bounded organelle;intracellular organelle;intracellular membrane-bounded organelle;organelle part;intracellular part;Golgi apparatus part;cytoplasmic part;int…	cell fate determination;regulation of protein phosphorylation;positive regulation of protein phosphorylation;epithelial cell development;keratinocyte development;nucleobase, nucleoside, nucleotide and nucleic acid metabolic process;purine nucleotide metabolic process;GTP catabolic process;purine nucleotide catabolic process;regulation of DNA replication;nucleoside phosphate metabolic process;nitr…	nucleotide binding;catalytic activity;GTPase activity;binding;protein binding;GTP binding;pyrophosphatase activity;hydrolase activity;hydrolase activity, acting on acid anhydrides;hydrolase activity, acting on acid anhydrides, in phosphorus-containing anhydrides;purine nucleotide binding;nucleoside-triphosphatase activity;guanyl nucleotide binding;enzyme binding;kinase binding;protein kinase bind…	MAPK signaling pathway;MAPK signaling pathway - yeast;Chemokine signaling pathway;Endocytosis;Axon guidance;VEGF signaling pathway;Focal adhesion;Adherens junction;Tight junction;T cell receptor signaling pathway;Fc gamma R-mediated phagocytosis;Leukocyte transendothelial migration;Neurotrophin signaling pathway;Regulation of actin cytoskeleton;GnRH signaling pathway;Bacterial invasion of epithel…	Ras	GTPase_Rho;Ras;Ras_GTPase;Small_GTP-bd	P60766
Refed	TUBEs	Cellular myosin heavy chain, type A;Myosin heavy chain 9;Myosin heavy chain, non-muscle IIa;Myosin-9;Non-muscle myosin heavy chain A;Non-muscle myosin heavy chain IIa;Nonmuscle myosin heavy chain-A;Putative uncharacterized protein;Myh9 protein	Myh9	0	stress fiber	stress fiber;ruffle;immunological synapse;uropod;nucleus;cytoplasm;spindle;actomyosin contractile ring;cytosol;cytoskeleton;plasma membrane;cell-cell junction;adherens junction;cell-cell adherens junction;cell cortex;integrin complex;actin cytoskeleton;membrane;myosin complex;cell junction;cortical cytoskeleton;cell leading edge;neuromuscular junction;cleavage furrow;cell division site part;actin…	meiotic spindle organization;microtubule cytoskeleton organization;syncytium formation by plasma membrane fusion;cell morphogenesis;cell morphogenesis involved in differentiation;cytokinesis;angiogenesis;in utero embryonic development;establishment of lymphocyte polarity;establishment of T cell polarity;leukocyte differentiation;myeloid leukocyte differentiation;nucleobase, nucleoside, nucleotide…	microfilament motor activity;nucleotide binding;motor activity;actin binding;catalytic activity;binding;protein binding;calmodulin binding;ATP binding;cytoskeletal protein binding;pyrophosphatase activity;hydrolase activity;hydrolase activity, acting on acid anhydrides;hydrolase activity, acting on acid anhydrides, in phosphorus-containing anhydrides;ATPase activity;purine nucleotide binding;nucl…	Tight junction;Viral myocarditis	Myosin head (motor domain);IQ;Myosin tail;Myosin N-terminal SH3-like domain	IQ_motif_EF-hand-BS;Myosin_head_motor_dom;Myosin_N;Myosin_tail	Q8VDD5
Refed	TUBEs	Clathrin light polypeptide (Lca);Clathrin, light polypeptide (Lca), isoform CRA_c;Putative uncharacterized protein;Clathrin, light polypeptide (Lca);Clathrin, light polypeptide (Lca), isoform CRA_b	Clta;RP23-209M8.4-003;mCG_16456;RP23-209M8.4-002;RP23-209M8.4-005;RP23-209M8.4-001;RP23-209M8.4-004	0	coated pit	coated pit;cytoplasmic membrane-bounded vesicle;membrane coat;clathrin coat;vesicle coat;clathrin vesicle coat;clathrin coat of trans-Golgi network vesicle;clathrin coat of coated pit;coated vesicle;clathrin-coated vesicle;cytoplasmic vesicle;vesicle;membrane-bounded vesicle;macromolecular complex;organelle;membrane-bounded organelle;intracellular organelle;intracellular membrane-bounded organell…	transport;intracellular protein transport;endocytosis;cellular process;membrane invagination;protein transport;cellular component organization;cellular membrane organization;vesicle-mediated transport;establishment of protein localization;intracellular transport;establishment of localization;establishment of localization in cell;membrane organization;cellular component organization or biogenesis	structural molecule activity;binding;peptide binding	Lysosome;Endocytosis;Endocrine and other factor-regulated calcium reabsorption;Huntington's disease;Bacterial invasion of epithelial cells	Clathrin light chain	Clathrin_L-chain	B1AWD9
Refed	UbiQapture	Clathrin, heavy polypeptide (Hc);MKIAA0034 protein;Clathrin heavy chain 1;Putative uncharacterized protein;Cltc protein	Cltc;RP23-366M19.3-006;mKIAA0034	0	mitochondrion	mitochondrion;membrane coat;clathrin coat;vesicle coat;clathrin vesicle coat;clathrin coat of trans-Golgi network vesicle;clathrin coat of coated pit;macromolecular complex;organelle;membrane-bounded organelle;intracellular organelle;intracellular membrane-bounded organelle;protein complex;organelle part;intracellular part;membrane part;Golgi apparatus part;cytoplasmic vesicle part;cytoplasmic pa…	transport;intracellular protein transport;cellular process;protein transport;vesicle-mediated transport;establishment of protein localization;intracellular transport;establishment of localization;establishment of localization in cell	structural molecule activity;binding	0	Clathrin propeller repeat;Clathrin, heavy-chain linker;Clathrin	ARM-type_fold;Clathrin_H-chain/VPS_repeat;Clathrin_H-chain_link/propller;Clathrin_H-chain_linker_core;Clathrin_H-chain_propeller_N;Clathrin_H-chain_propeller_rpt;Clathrin_heavy_chain;TPR-like_helical	Q5SXR6
Refed	UbiQapture	Complex III subunit 8;Complex III subunit VIII;Cytochrome b-c1 complex subunit 8;Ubiquinol-cytochrome c reductase complex 9.5 kDa protein;Ubiquinol-cytochrome c reductase complex ubiquinone-binding protein QP-C	Uqcrq	0	mitochondrion	mitochondrion;mitochondrial inner membrane;membrane;organelle inner membrane;organelle membrane;mitochondrial membrane;organelle;membrane-bounded organelle;intracellular organelle;intracellular membrane-bounded organelle;organelle part;intracellular part;membrane part;mitochondrial part;cytoplasmic part;intracellular organelle part;cell part;respiratory chain	generation of precursor metabolites and energy;transport;metabolic process;cellular process;subthalamus development;pons development;cerebellar Purkinje cell layer development;hippocampus development;thalamus development;hypothalamus development;pyramidal neuron development;forebrain neuron development;central nervous system neuron development;electron transport chain;midbrain development;develop…	catalytic activity;transporter activity;ubiquinol-cytochrome-c reductase activity;cation transmembrane transporter activity;ion transmembrane transporter activity;monovalent inorganic cation transmembrane transporter activity;hydrogen ion transmembrane transporter activity;oxidoreductase activity;oxidoreductase activity, acting on diphenols and related substances as donors;oxidoreductase activity…	Oxidative phosphorylation;Cardiac muscle contraction;Alzheimer's disease;Parkinson's disease;Huntington's disease	UcrQ	UcrQ	Q9CQ69
Refed	UbiQapture	Cyclophilin B;CYP-S1;Peptidyl-prolyl cis-trans isomerase B;Rotamase B;S-cyclophilin;Peptidyl-prolyl cis-trans isomerase	Ppib;mCG_7681	0	endoplasmic reticulum	endoplasmic reticulum;endoplasmic reticulum lumen;cytoplasmic membrane-bounded vesicle;cytoplasmic vesicle;membrane-enclosed lumen;vesicle;membrane-bounded vesicle;melanosome;organelle;membrane-bounded organelle;intracellular organelle;intracellular membrane-bounded organelle;organelle lumen;organelle part;intracellular part;endoplasmic reticulum part;cytoplasmic part;intracellular organelle part…	protein folding;metabolic process;cellular process;protein metabolic process;macromolecule metabolic process;cellular metabolic process;primary metabolic process;cellular macromolecule metabolic process;cellular protein metabolic process	peptidyl-prolyl cis-trans isomerase activity;catalytic activity;binding;isomerase activity;cis-trans isomerase activity;peptide binding	0	Cyclophilin type peptidyl-prolyl cis-trans isomerase/CLD	Cyclophilin-like;Pep-Pro_Isoase_cyclophilin_CS;PPIase_cyclophilin	P24369
Refed	TUBEs	Cytochrome P450, family 2, subfamily d, polypeptide 40;MCG4193, isoform CRA_c	Cyp2d40;mCG_4193	0	0	0	metabolic process;oxidation-reduction process	catalytic activity;monooxygenase activity;binding;iron ion binding;electron carrier activity;oxidoreductase activity;heme binding;ion binding;cation binding;metal ion binding;tetrapyrrole binding;transition metal ion binding	0	Cytochrome P450	Cyt_P450;Cyt_P450_CS;Cyt_P450_E_grp-I	Q5M8Q6
Refed	UbiQapture	Cytokeratin endo A;Cytokeratin-8;Keratin, type II cytoskeletal 8;Keratin-8;Type-II keratin Kb8	Krt2-8;Krt8	0	nucleus	nucleus;nucleoplasm;cytoplasm;intermediate filament;plasma membrane;membrane;nuclear matrix;Z disc;macromolecular complex;sarcolemma;organelle;membrane-bounded organelle;intracellular organelle;intracellular membrane-bounded organelle;protein complex;organelle part;intracellular part;nuclear part;cytoskeletal part;cytoplasmic part;intracellular organelle part;contractile fiber part;cell part;kera…	cell morphogenesis;cell morphogenesis involved in differentiation;apoptosis;signal transduction;cell surface receptor linked signaling pathway;multicellular organismal development;cell death;response to biotic stimulus;anatomical structure morphogenesis;cellular process;response to organic substance;programmed cell death;cellular component organization;death;cytokine-mediated signaling pathway;ce…	structural molecule activity;binding;protein binding	0	Filament	F;IF;Intermediate_filament_CS;Keratin_II;Prefoldin	P11679
Refed	UbiQapture	DEAD box protein 58;Probable ATP-dependent RNA helicase DDX58;Retinoic acid-inducible gene 1 protein;Retinoic acid-inducible gene I protein;Ddx58 protein;DEAD (Asp-Glu-Ala-Asp) box polypeptide 58;Putative uncharacterized protein	Ddx58;mCG_141742;RP23-9F23.2-001	0	cytoplasm	cytoplasm;cytosol;intracellular part;cytoplasmic part;cell part	regulation of cytokine production;positive regulation of cytokine production;positive regulation of defense response to virus by host;immune system process;regulation of immune system process;regulation of immune effector process;regulation of response to biotic stimulus;response to stress;defense response;immune response;response to biotic stimulus;response to virus;regulation of defense respons…	nucleotide binding;nucleic acid binding;DNA binding;double-stranded DNA binding;RNA binding;catalytic activity;helicase activity;binding;ATP binding;ATP-dependent helicase activity;zinc ion binding;pyrophosphatase activity;hydrolase activity;hydrolase activity, acting on acid anhydrides;hydrolase activity, acting on acid anhydrides, in phosphorus-containing anhydrides;ATPase activity;purine nucle…	RIG-I-like receptor signaling pathway;Cytosolic DNA-sensing pathway;Hepatitis C;Measles	DEAD;Helicase conserved C-terminal domain;C-terminal domain of RIG-I	DEAD-like_helicase;DEATH-like;DNA/RNA_helicase_DEAD/DEAH_N;Helicase_C;RIG-I_C-RD	Q6Q899
Refed	TUBEs	Delta(5) fatty acid desaturase;Fatty acid desaturase 1	Fads1	0	cell fraction	cell fraction;membrane fraction;insoluble fraction;nucleus;endoplasmic reticulum;endoplasmic reticulum membrane;microsome;membrane;integral to membrane;organelle membrane;intrinsic to membrane;vesicular fraction;organelle;membrane-bounded organelle;intracellular organelle;intracellular membrane-bounded organelle;organelle part;intracellular part;membrane part;endoplasmic reticulum part;cytoplasmi…	very long-chain fatty acid metabolic process;organic acid metabolic process;generation of precursor metabolites and energy;lipid metabolic process;fatty acid metabolic process;fatty acid biosynthetic process;unsaturated fatty acid biosynthetic process;icosanoid metabolic process;transport;response to stress;cell communication;aging;response to nutrient;metabolic process;lipid biosynthetic process…	catalytic activity;binding;iron ion binding;oxidoreductase activity;oxidoreductase activity, acting on paired donors, with incorporation or reduction of molecular oxygen;oxidoreductase activity, acting on paired donors, with oxidation of a pair of donors resulting in the reduction of molecular oxygen to two molecules of water;heme binding;ion binding;cation binding;metal ion binding;tetrapyrrole …	Biosynthesis of unsaturated fatty acids	Cyt-b5;FA_desaturase	Cyt_B5;Fatty_acid/sphinglp_desaturase;Fatty_acid_desaturase-1	Q920L1
Refed	UbiQapture	Dihydrolipoamide dehydrogenase-binding protein of pyruvate dehydrogenase complex;Lipoyl-containing pyruvate dehydrogenase complex component X;Pyruvate dehydrogenase protein X component, mitochondrial;Pyruvate dehydrogenase complex, component X	Pdhx;mCG_9655;RP23-203N8.2-001	0	mitochondrion	mitochondrion;mitochondrial matrix;membrane-enclosed lumen;organelle;membrane-bounded organelle;intracellular organelle;intracellular membrane-bounded organelle;organelle lumen;organelle part;intracellular part;mitochondrial part;cytoplasmic part;intracellular organelle part;cell part;intracellular organelle lumen	metabolic process	catalytic activity;acyltransferase activity;transferase activity;transferase activity, transferring acyl groups;transferase activity, transferring acyl groups other than amino-acyl groups	Glycolysis / Gluconeogenesis;Citrate cycle (TCA cycle);Pyruvate metabolism	2-oxoacid dehydrogenases acyltransferase (catalytic domain);Biotin_lipoyl;e3 binding domain	2-oxoA_DH_lipoyl-BS;2-oxoacid_DH_actylTfrase;Biotin_lipoyl;CAT-like_dom;E3-bd;Single_hybrid_motif	Q8BKZ9
Refed	UbiQapture	Dimethylglycine dehydrogenase, mitochondrial;ME2GLYDH;Dimethylglycine dehydrogenase	Dmgdh	0	cytoplasm	cytoplasm;mitochondrion;organelle;membrane-bounded organelle;intracellular organelle;intracellular membrane-bounded organelle;intracellular part;cytoplasmic part;cell part	organic acid metabolic process;cellular amino acid metabolic process;glycine metabolic process;glycine catabolic process;nitrogen compound metabolic process;metabolic process;catabolic process;cellular amino acid catabolic process;serine family amino acid metabolic process;serine family amino acid catabolic process;amine metabolic process;amine catabolic process;cellular process;organic acid cata…	catalytic activity;aminomethyltransferase activity;binding;folic acid binding;methyltransferase activity;oxidoreductase activity;amino acid binding;oxidoreductase activity, acting on the CH-NH group of donors;transferase activity;transferase activity, transferring one-carbon groups;vitamin binding;carboxylic acid binding;amine binding;dimethylglycine dehydrogenase activity	Glycine, serine and threonine metabolism	DAO;Aminomethyltransferase folate-binding domain;GCV_T_C	FAD-dep_OxRdtase;GCV_T_C;GCV_T_N	Q9DBT9
Refed	UbiQapture	DNA topoisomerase 3-beta-1;DNA topoisomerase III beta-1;DNA topoisomerase	Top3b;Top3b1;mCG_131163	0	condensed chromosome	condensed chromosome;chromosome;organelle;non-membrane-bounded organelle;intracellular organelle;intracellular non-membrane-bounded organelle;intracellular part;cell part	nucleobase, nucleoside, nucleotide and nucleic acid metabolic process;DNA metabolic process;DNA topological change;DNA unwinding involved in replication;nitrogen compound metabolic process;chromosome segregation;metabolic process;cellular process;DNA geometric change;DNA duplex unwinding;cellular nitrogen compound metabolic process;macromolecule metabolic process;cellular metabolic process;primar…	nucleotide binding;nucleic acid binding;DNA binding;catalytic activity;DNA topoisomerase activity;DNA topoisomerase type I activity;binding;ATP binding;isomerase activity;purine nucleotide binding;adenyl nucleotide binding;ribonucleotide binding;purine ribonucleotide binding;adenyl ribonucleotide binding;purine ribonucleoside triphosphate binding	Homologous recombination	DNA topoisomerase;Toprim	Topo_IA;Topo_IA_2;Topo_IA_AS;Topo_IA_cen;Topo_IA_cen_sub1;Topo_IA_cen_sub3;Topo_IA_core_domain;Topo_IA_DNA-bd;Toprim_domain	Q9Z321
Refed	UbiQapture	DnaJ homolog subfamily B member 1;Heat shock 40 kDa protein 1;Putative uncharacterized protein;DnaJ (Hsp40) homolog, subfamily B, member 1	Dnajb1;Hsp40;Hspf1;mCG_11044	0	nucleus	nucleus;nucleolus;cytoplasm;organelle;membrane-bounded organelle;non-membrane-bounded organelle;intracellular organelle;intracellular membrane-bounded organelle;intracellular non-membrane-bounded organelle;organelle part;intracellular part;nuclear part;intracellular organelle part;cell part	protein folding;'de novo' protein folding;response to stress;metabolic process;cellular process;protein metabolic process;protein refolding;macromolecule metabolic process;cellular metabolic process;primary metabolic process;cellular macromolecule metabolic process;cellular protein metabolic process;response to stimulus;'de novo' posttranslational protein folding;chaperone mediated protein foldin…	binding;protein binding;heat shock protein binding;unfolded protein binding	Protein processing in endoplasmic reticulum	DnaJ;DnaJ C terminal domain	DnaJ_C;DnaJ_N;Heat_shock_DnaJ_CS;Hsp_DnaJ;HSP40/DnaJ_pept-bd	Q9QYJ3
Refed	TUBEs	DR-nm23;nm23-M3;Nucleoside diphosphate kinase 3;Nucleoside diphosphate kinase C;Nucleoside diphosphate kinase	Nme3;Ndk3	0	mitochondrion	mitochondrion;organelle;membrane-bounded organelle;intracellular organelle;intracellular membrane-bounded organelle;intracellular part;cytoplasmic part;cell part	nucleobase, nucleoside, nucleotide and nucleic acid metabolic process;purine nucleotide metabolic process;purine nucleotide biosynthetic process;nucleoside diphosphate phosphorylation;GTP biosynthetic process;pyrimidine nucleoside metabolic process;pyrimidine nucleotide metabolic process;pyrimidine nucleotide biosynthetic process;UTP biosynthetic process;CTP biosynthetic process;nucleoside phosph…	nucleotide binding;catalytic activity;nucleoside diphosphate kinase activity;binding;ATP binding;kinase activity;transferase activity;transferase activity, transferring phosphorus-containing groups;phosphotransferase activity, phosphate group as acceptor;purine nucleotide binding;nucleobase, nucleoside, nucleotide kinase activity;adenyl nucleotide binding;ribonucleotide binding;purine ribonucleot…	Purine metabolism;Pyrimidine metabolism	NDK	Nucleoside_diP_kinase;Nucleoside_diP_kinase_AS	Q9WV85
Refed	UbiQapture	Dynamin UDNM;Dynamin-2;Putative uncharacterized protein;Dnm2 protein;Dynamin-1;Dynamin-3	Dnm2;Dyn2;Dnm;Dnm1;Kiaa4093;Dnm3;Kiaa0820	0	nucleus	nucleus;cytoplasm;cytoskeleton;microtubule;plasma membrane;postsynaptic density;membrane;cytoplasmic membrane-bounded vesicle;cell junction;coated vesicle;clathrin-coated vesicle;endocytic vesicle;cytoplasmic vesicle;vesicle;membrane-bounded vesicle;macromolecular complex;organelle;membrane-bounded organelle;non-membrane-bounded organelle;intracellular organelle;intracellular membrane-bounded org…	nucleobase, nucleoside, nucleotide and nucleic acid metabolic process;purine nucleotide metabolic process;GTP catabolic process;purine nucleotide catabolic process;nucleoside phosphate metabolic process;nitrogen compound metabolic process;transport;endocytosis;receptor-mediated endocytosis;metabolic process;catabolic process;nucleotide metabolic process;nucleoside triphosphate metabolic process;n…	nucleotide binding;motor activity;catalytic activity;GTPase activity;binding;protein binding;GTP binding;pyrophosphatase activity;hydrolase activity;hydrolase activity, acting on acid anhydrides;hydrolase activity, acting on acid anhydrides, in phosphorus-containing anhydrides;purine nucleotide binding;nucleoside-triphosphatase activity;guanyl nucleotide binding;enzyme binding;kinase binding;prot…	0	PH;Dynamin family;Dynamin central region;Dynamin GTPase effector domain	Dynamin;Dynamin_central;Dynamin_GTPase;Dynamin_GTPase_CS;GED;GTPase_effector_domain_GED;PH_type;Pleckstrin_homology	P39054
Refed	UbiQapture	E3 ubiquitin-protein ligase HUWE1;E3Histone;HECT, UBA and WWE domain-containing protein 1;Upstream regulatory element-binding protein 1;HECT, UBA and WWE domain containing 1;Mcl-1 ubiquitin ligase;Putative uncharacterized protein	Huwe1;Kiaa0312;Ureb1;RP23-211L10.4-002;Mule;RP23-211L10.4-001	0	intracellular	intracellular;nucleus;cytoplasm;organelle;membrane-bounded organelle;intracellular organelle;intracellular membrane-bounded organelle;intracellular part;cell part	protein polyubiquitination;nucleobase, nucleoside, nucleotide and nucleic acid metabolic process;DNA metabolic process;DNA repair;base-excision repair;chromatin organization;protein modification process;protein monoubiquitination;nitrogen compound metabolic process;response to stress;response to DNA damage stimulus;organelle organization;metabolic process;cellular process;cellular component organ…	nucleic acid binding;DNA binding;catalytic activity;ubiquitin-protein ligase activity;binding;ligase activity;ligase activity, forming carbon-nitrogen bonds;acid-amino acid ligase activity;small conjugating protein ligase activity	Ubiquitin mediated proteolysis	UBA;HECT;WWE;Domain of Unknown Function (DUF908);Domain of Unknown Function (DUF913)	ARM-type_fold;E3_Ub_ligase_DUF908;E3_Ub_ligase_DUF913;HECT;UBA/transl_elong_EF1B_N;UBA/transl_elong_EF1B_N_euk;UBA-like;WWE-dom	Q7TMY8
Refed	TUBEs	EF hand domain containing 2;Efhd2 protein;Putative uncharacterized protein	Efhd2;RP23-423G13.3-001	0	0	0	0	binding;calcium ion binding;protein binding;ion binding;cation binding;metal ion binding	0	0	EF_HAND_2;EF_hand_Ca-bd;EF-hand-like_dom	Q8C845
Refed	TUBEs	eIF3 p42;eIF3 p44;eIF-3-delta;Eukaryotic translation initiation factor 3 RNA-binding subunit;Eukaryotic translation initiation factor 3 subunit 4;Eukaryotic translation initiation factor 3 subunit G;Putative uncharacterized protein;Eukaryotic translation initiation factor 3, subunit 4 (Delta)	Eif3g;Eif3p42;Eif3s4;mCG_67920	0	nucleus	nucleus;cytoplasm;eukaryotic translation initiation factor 3 complex;macromolecular complex;organelle;membrane-bounded organelle;intracellular organelle;intracellular membrane-bounded organelle;protein complex;intracellular part;cytoplasmic part;cell part;perinuclear region of cytoplasm	translation;translational initiation;metabolic process;biosynthetic process;macromolecule biosynthetic process;cellular process;protein metabolic process;cellular macromolecule biosynthetic process;macromolecule metabolic process;cellular metabolic process;primary metabolic process;cellular biosynthetic process;cellular macromolecule metabolic process;cellular protein metabolic process	nucleotide binding;nucleic acid binding;RNA binding;translation initiation factor activity;binding;translation factor activity, nucleic acid binding	RNA transport	RNA recognition motif. (a.k.a. RRM, RBD, or RNP domain);eIF3g	Nucleotide-bd_a/b_plait;RRM_dom;Transl_init_eIF-3_RNA-bind	Q9Z1D1
Refed	UbiQapture	Endonuclease G-like 1;Nuclease EXOG, mitochondrial	Endogl1;Exog	0	mitochondrion	mitochondrion;mitochondrial inner membrane;membrane;organelle inner membrane;organelle membrane;mitochondrial membrane;organelle;membrane-bounded organelle;intracellular organelle;intracellular membrane-bounded organelle;organelle part;intracellular part;mitochondrial part;cytoplasmic part;intracellular organelle part;cell part	0	nucleic acid binding;catalytic activity;nuclease activity;endonuclease activity;binding;hydrolase activity;hydrolase activity, acting on ester bonds;ion binding;cation binding;metal ion binding	Apoptosis	DNA/RNA non-specific endonuclease	DNA/RNA_non-sp_Endonuclease;Extracellular_endonuc_su_A	Q8C163
Refed	TUBEs	Epithelial protein lost in neoplasm;LIM domain and actin-binding protein 1;Putative uncharacterized protein;LIM domain and actin binding 1;Lima1 protein	D15Ertd366e;Eplin;Lima1;mCG_20141	0	stress fiber	stress fiber;cytoplasm;cytoskeleton;adherens junction;cell-substrate adherens junction;focal adhesion;actin cytoskeleton;cell junction;cell-substrate junction;actin filament bundle;actomyosin;organelle;non-membrane-bounded organelle;intracellular organelle;intracellular non-membrane-bounded organelle;organelle part;intracellular part;membrane part;cytoskeletal part;intracellular organelle part;pl…	organelle organization;cytoskeleton organization;actin filament organization;regulation of actin polymerization or depolymerization;cellular process;negative regulation of organelle organization;cellular component organization;cellular component assembly;actin filament-based process;cell projection organization;actin cytoskeleton organization;regulation of actin filament length;regulation of acti…	actin binding;actin monomer binding;binding;protein binding;cytoskeletal protein binding;zinc ion binding;ion binding;cation binding;metal ion binding;transition metal ion binding;actin filament binding	0	LIM	Znf_LIM	Q9ERG0
Refed	TUBEs	Erythroid alpha-spectrin;Spectrin alpha chain, erythrocyte;Putative uncharacterized protein	Spna1;Spta;Spta1	0	cytoplasm	cytoplasm;cytoskeleton;cell cortex;spectrin;spectrin-associated cytoskeleton;membrane;cortical cytoskeleton;cuticular plate;organelle;non-membrane-bounded organelle;intracellular organelle;intracellular non-membrane-bounded organelle;organelle part;intracellular part;cytoskeletal part;cytoplasmic part;intracellular organelle part;cell cortex part;cell part	porphyrin metabolic process;porphyrin biosynthetic process;nitrogen compound metabolic process;regulation of actin polymerization or depolymerization;metabolic process;regulation of cell shape;biosynthetic process;cellular process;negative regulation of organelle organization;cellular component organization;heterocycle biosynthetic process;hemopoiesis;regulation of actin filament length;regulatio…	actin binding;binding;calcium ion binding;protein binding;cytoskeletal protein binding;ion binding;cation binding;metal ion binding	0	SH3 domain;Spectrin;Ca2+ insensitive EF hand	EF_HAND_2;EF-hand_Ca_insen;EF-hand-like_dom;SH3_domain;Spectrin/alpha-actinin;Spectrin_alpha_SH3;Spectrin_repeat	P08032
Refed	TUBEs	ES-male;Liver carboxylesterase 31	Es31	0	endoplasmic reticulum	endoplasmic reticulum;endoplasmic reticulum lumen;membrane-enclosed lumen;organelle;membrane-bounded organelle;intracellular organelle;intracellular membrane-bounded organelle;organelle lumen;organelle part;intracellular part;endoplasmic reticulum part;cytoplasmic part;intracellular organelle part;cell part;intracellular organelle lumen	0	catalytic activity;carboxylesterase activity;hydrolase activity;hydrolase activity, acting on ester bonds;carboxylic ester hydrolase activity;methyl indole-3-acetate esterase activity;methyl salicylate esterase activity;methyl jasmonate esterase activity	Tropane, piperidine and pyridine alkaloid biosynthesis;Drug metabolism - other enzymes	Carboxylesterase family	CarbesteraseB;Carboxylesterase_B_AS;Carboxylesterase_B_CS	Q63880
Refed	UbiQapture	Fn1 protein;Putative uncharacterized protein;Fibronectin;Anastellin	Fn1	0	extracellular region	extracellular region	0	0	0	Fibronectin type I domain;Fibronectin type II domain;Fibronectin type III domain	Complement_control_module;Fibrnctn1;Fibronectin_III_dom;FN_III;FN_type2_col-bd;Ig-like_fold;Kringle-like	B9EHT6
Refed	UbiQapture	Gamma-taxilin;LRPW;Putative uncharacterized protein;4932441K18Rik protein;Novel protein;LRPS	Txlng;4932441K18Rik;Rbbp7;RP23-436I3.6-002;Lrp;RP23-436I3.6-003;RP23-436I3.6-004	0	nucleus	nucleus;cytoplasm;cytosol;membrane;organelle membrane;nuclear membrane;organelle;membrane-bounded organelle;intracellular organelle;intracellular membrane-bounded organelle;organelle part;intracellular part;nuclear part;cytoplasmic part;intracellular organelle part;cell part	nucleobase, nucleoside, nucleotide and nucleic acid metabolic process;transcription, DNA-dependent;regulation of transcription, DNA-dependent;nitrogen compound metabolic process;cell cycle;metabolic process;biosynthetic process;macromolecule biosynthetic process;regulation of biosynthetic process;cellular process;regulation of gene expression;regulation of macromolecule biosynthetic process;RNA m…	0	0	Myosin-like coiled-coil protein	Taxilin	Q8BHN1
Refed	TUBEs	H-2 class I histocompatibility antigen, Q10 alpha chain;MHC class I transplantation antigen (haplotype q),	H2-Q10	0	membrane	membrane;integral to membrane;intrinsic to membrane;macromolecular complex;MHC protein complex;MHC class I protein complex;protein complex;membrane part;plasma membrane part;cell part	immune system process;antigen processing and presentation of peptide antigen via MHC class I;immune response;antigen processing and presentation;antigen processing and presentation of peptide antigen;response to stimulus	0	Endocytosis;Phagosome;Cell adhesion molecules (CAMs);Antigen processing and presentation;Natural killer cell mediated cytotoxicity;Type I diabetes mellitus;Autoimmune thyroid disease;Allograft rejection;Graft-versus-host disease;Viral myocarditis	Class I Histocompatibility antigen, domains alpha 1 and 2;C1-set	Ig/MHC_CS;Ig_C1-set;Ig-like;Ig-like_fold;MHC_I/II-like_Ag-recog;MHC_I_a_a1/a2;MHC_I-like_Ag-recog	P01898
Refed	TUBEs	Heat shock 86 kDa;Heat shock protein HSP 90-alpha;Tumor-specific transplantation 86 kDa antigen;Hsp90aa1 protein;Putative uncharacterized protein;Heat shock protein 90, alpha (Cytosolic), class A member 1;Heat shock protein 90kDa alpha (Cytosolic), class A member 1;MCG14932, isoform CRA_b	Hsp86;Hsp86-1;Hsp90aa1;Hspca;mCG_14932;RP23-60K23.1-001	0	intracellular	intracellular;cytoplasm;cytosol;cytoplasmic membrane-bounded vesicle;cytoplasmic vesicle;vesicle;membrane-bounded vesicle;melanosome;organelle;membrane-bounded organelle;intracellular organelle;intracellular membrane-bounded organelle;intracellular part;cytoplasmic part;cell part;pigment granule	regulation of immune system process;positive regulation of immune system process;regulation of leukocyte activation;positive regulation of leukocyte activation;protein folding;protein complex assembly;protein targeting;protein targeting to membrane;protein targeting to mitochondrion;nitrogen compound metabolic process;nitric oxide biosynthetic process;transport;mitochondrial transport;intracellul…	nucleotide binding;binding;protein binding;ATP binding;purine nucleotide binding;protein domain specific binding;enzyme regulator activity;nitric-oxide synthase regulator activity;adenyl nucleotide binding;TPR domain binding;ribonucleotide binding;purine ribonucleotide binding;adenyl ribonucleotide binding;purine ribonucleoside triphosphate binding;identical protein binding;protein homodimerizati…	Protein processing in endoplasmic reticulum;Antigen processing and presentation;NOD-like receptor signaling pathway;Plant-pathogen interaction;Progesterone-mediated oocyte maturation;Pathways in cancer;Prostate cancer	HSP90;HATPase_c	ATPase-like_ATP-bd;Heat_shock_protein_90_CS;Hsp90;Hsp90_N;Ribosomal_S5_D2-typ_fold	P07901
Refed	TUBEs	Immunoglobulin J chain	Igj	0	extracellular region	extracellular region	0	0	0	0	0	P01592
Refed	UbiQapture	Iron regulatory protein 2;Iron-responsive element-binding protein 2;Putative uncharacterized protein	Ireb2;Irp2	0	cytoplasm	cytoplasm;mitochondrion;cytosol;organelle;membrane-bounded organelle;intracellular organelle;intracellular membrane-bounded organelle;intracellular part;cytoplasmic part;cell part	leukocyte differentiation;myeloid leukocyte differentiation;system process;regulation of translation;cellular aromatic compound metabolic process;porphyrin metabolic process;porphyrin biosynthetic process;protoporphyrinogen IX biosynthetic process;nitrogen compound metabolic process;cellular ion homeostasis;cellular metal ion homeostasis;cellular iron ion homeostasis;metabolic process;biosyntheti…	nucleic acid binding;RNA binding;mRNA binding;binding;iron-responsive element binding;translation repressor activity;ion binding;cation binding;translation regulator activity;metal ion binding;iron-sulfur cluster binding;4 iron, 4 sulfur cluster binding;metal cluster binding	0	Aconitase;Aconitase C-terminal domain	Acnase/IPM_dHydase_lsu_aba_1/3;Acoase/IPM_deHydtase;Acoase/IPM_deHydtase_lsu_aba;Aconitase/3IPM_dehydase_swvl;Aconitase/Fe_reg_prot_2;Aconitase/Fe_reg_prot_2/AcnD;Aconitase/IPMdHydase_lsu_aba_2;Aconitase_4Fe-4S_BS;AconitaseA/IPMdHydase_ssu_swvl	Q811J3
Refed	UbiQapture	MCG15924, isoform CRA_a;Putative uncharacterized protein SKI;Putative uncharacterized protein;Superkiller viralicidic activity 2-like (S. cerevisiae);Skiv2l protein	mCG_15924;SKI;Skiv2l;Stk19	0	0	0	0	nucleotide binding;nucleic acid binding;catalytic activity;helicase activity;binding;ATP binding;ATP-dependent helicase activity;pyrophosphatase activity;hydrolase activity;hydrolase activity, acting on acid anhydrides;hydrolase activity, acting on acid anhydrides, in phosphorus-containing anhydrides;ATPase activity;purine nucleotide binding;nucleoside-triphosphatase activity;adenyl nucleotide bi…	0	DEAD;Helicase conserved C-terminal domain;DSHCT	DEAD-like_helicase;DNA/RNA_helicase_DEAD/DEAH_N;DSH_C;Helicase_C;RNA_helicase_ATP-dep_SK12/DOB1	O70349
Refed	UbiQapture	MCG5400;Putative uncharacterized protein;2900073G15Rik protein;Myosin regulatory light chain 12B;Myosin regulatory light chain 20 kDa;Myosin regulatory light chain 2-B, smooth muscle isoform;Myosin regulatory light chain MRLC2;Myosin regulatory light chain 2, smooth muscle isoform;Myosin regulatory light chain 9;Myosin regulatory light polypeptide 9;MCG5232;Myosin light polypeptide 9, regulatory	2900073G15Rik;mCG_5400;Mrlc2;Myl12b;Mylc2b;Myl9;Myrl2;mCG_5232;RP24-482A24.1-001	0	macromolecular complex	macromolecular complex;protein complex	0	binding;calcium ion binding;ion binding;cation binding;metal ion binding	Focal adhesion;Tight junction;Leukocyte transendothelial migration;Regulation of actin cytoskeleton	EF hand	EF_Hand_1_Ca_BS;EF_HAND_2;EF_hand_Ca-bd;EF-hand;EF-hand-like_dom	Q6ZWQ9
Refed	TUBEs	Methionine--tRNA ligase;Methionyl-tRNA synthetase, cytoplasmic	Mars	0	cytoplasm	cytoplasm;mitochondrion;organelle;membrane-bounded organelle;intracellular organelle;intracellular membrane-bounded organelle;intracellular part;cytoplasmic part;cell part	organic acid metabolic process;nucleobase, nucleoside, nucleotide and nucleic acid metabolic process;tRNA metabolic process;translation;tRNA aminoacylation for protein translation;methionyl-tRNA aminoacylation;cellular amino acid metabolic process;nitrogen compound metabolic process;metabolic process;biosynthetic process;macromolecule biosynthetic process;amine metabolic process;cellular process;…	tRNA binding;nucleotide binding;nucleic acid binding;RNA binding;catalytic activity;aminoacyl-tRNA ligase activity;methionine-tRNA ligase activity;binding;ATP binding;ligase activity;ligase activity, forming carbon-oxygen bonds;ligase activity, forming aminoacyl-tRNA and related compounds;purine nucleotide binding;adenyl nucleotide binding;ribonucleotide binding;purine ribonucleotide binding;aden…	Selenocompound metabolism;Aminoacyl-tRNA biosynthesis	WHEP-TRS;tRNA synthetases class I (M)	aa-tRNA-synth_I_CS;Aminoacyl-tRNA-synt_I;Glutathione_S_Trfase/Cl_chnl_C;Glutathione-S-Trfase_C-like;Met-tRNA_synth;Met-tRNA_synth_1;Rossmann-like_a/b/a_fold;S15_NS1_RNA-bd;tRNAsynth_1a_anticodon-bd;WHEP-TRS	Q68FL6
Refed	UbiQapture	Mitochondrial 20 kDa outer membrane protein;Mitochondrial import receptor subunit TOM20 homolog;Outer mitochondrial membrane receptor Tom20;MCG10089;MCG114456;Putative uncharacterized protein;Translocase of outer mitochondrial membrane 20 homolog (Yeast)	Tomm20;mCG_10089;mCG_114456	0	mitochondrion	mitochondrion;mitochondrial envelope;mitochondrial outer membrane;mitochondrial outer membrane translocase complex;membrane;integral to membrane;outer membrane;organelle membrane;intrinsic to membrane;mitochondrial membrane;organelle envelope;organelle outer membrane;envelope;macromolecular complex;organelle;membrane-bounded organelle;intracellular organelle;intracellular membrane-bounded organel…	protein targeting;protein targeting to mitochondrion;transport;mitochondrial transport;intracellular protein transport;protein transport;protein import;establishment of protein localization;intracellular transport;establishment of localization;establishment of localization in cell;establishment of protein localization to organelle;establishment of protein localization in mitochondrion	transporter activity;binding;protein binding;protein transmembrane transporter activity;protein transporter activity;primary active transmembrane transporter activity;P-P-bond-hydrolysis-driven transmembrane transporter activity;P-P-bond-hydrolysis-driven protein transmembrane transporter activity;active transmembrane transporter activity;transmembrane transporter activity;macromolecule transmemb…	0	MAS20	MAS20_rcpt_metazoan;MAS20_rcpt-related;Tom20_dom	Q9DCC8
Refed	UbiQapture	Monocarboxylate transporter 2;Solute carrier family 16 member 7;Slc16a7 protein;Solute carrier family 16 (Monocarboxylic acid transporters), member 7, isoform CRA_a	Mct2;Slc16a7;mCG_21748	0	cell fraction	cell fraction;membrane fraction;insoluble fraction;plasma membrane;membrane;integral to membrane;intrinsic to membrane;membrane part;cell part	transport;ion transport;anion transport;cellular process;organic anion transport;establishment of localization;transmembrane transport	transporter activity;organic acid transmembrane transporter activity;monocarboxylic acid transmembrane transporter activity;secondary active transmembrane transporter activity;symporter activity;secondary active monocarboxylate transmembrane transporter activity;active transmembrane transporter activity;transmembrane transporter activity;substrate-specific transmembrane transporter activity;subst…	0	Major Facilitator Superfamily	Major_facilitator_SF;MFS_1;MFS_general_subst_transpt;Monocarb_transpt	O70451
Refed	TUBEs	Myosin I beta;Myosin-Ic	Myo1c	0	nucleus	nucleus;nuclear pore;nucleoplasm;nucleolus;cytoplasm;plasma membrane;microvillus;brush border;membrane;myosin complex;unconventional myosin complex;cell projection membrane;microvillus membrane;stereocilium;macromolecular complex;cell projection;organelle;membrane-bounded organelle;non-membrane-bounded organelle;intracellular organelle;intracellular membrane-bounded organelle;intracellular non-me…	transport;cellular process;protein transport;nucleobase, nucleoside, nucleotide and nucleic acid transport;establishment of protein localization;nucleic acid transport;RNA transport;mRNA transport;establishment of localization;establishment of RNA localization;transmembrane transport	nucleotide binding;motor activity;actin binding;catalytic activity;binding;protein binding;calmodulin binding;ATP binding;phospholipid binding;protein C-terminus binding;cytoskeletal protein binding;lipid binding;pyrophosphatase activity;hydrolase activity;hydrolase activity, acting on acid anhydrides;hydrolase activity, acting on acid anhydrides, in phosphorus-containing anhydrides;purine nucleo…	0	Myosin head (motor domain);IQ;Myosin tail	IQ_motif_EF-hand-BS;Myosin_head_motor_dom;Myosin_tail_2	Q9WTI7
Refed	TUBEs	Myosin regulatory light chain 12B;Myosin regulatory light chain 20 kDa;Myosin regulatory light chain 2-B, smooth muscle isoform;Myosin regulatory light chain MRLC2;MCG5400;Putative uncharacterized protein;2900073G15Rik protein;Myosin regulatory light chain 2, smooth muscle isoform;Myosin regulatory light chain 9;Myosin regulatory light polypeptide 9;MCG5232;Myosin light polypeptide 9, regulatory	Mrlc2;Myl12b;Mylc2b;2900073G15Rik;mCG_5400;Myl9;Myrl2;mCG_5232;RP24-482A24.1-001	0	myosin complex	myosin complex;macromolecular complex;protein complex;organelle part;intracellular part;cytoskeletal part;intracellular organelle part;cell part;apical part of cell	0	motor activity;catalytic activity;binding;calcium ion binding;pyrophosphatase activity;hydrolase activity;hydrolase activity, acting on acid anhydrides;hydrolase activity, acting on acid anhydrides, in phosphorus-containing anhydrides;nucleoside-triphosphatase activity;ion binding;cation binding;metal ion binding	Focal adhesion;Tight junction;Leukocyte transendothelial migration;Regulation of actin cytoskeleton	EF hand	EF_Hand_1_Ca_BS;EF_HAND_2;EF_hand_Ca-bd;EF-hand;EF-hand-like_dom	Q3THE2
Refed	UbiQapture	Nuclear factor 1;CCAAT-box-binding transcription factor;Nuclear factor 1 X-type;Nuclear factor I/X;TGGCA-binding protein;Nuclear factor 1 A-type;Nuclear factor I/A;Nuclear factor I\/A	Nfix;Nfia;RP23-67D6.1-007;RP23-67D6.1-005	0	intracellular	intracellular;nucleus;organelle;membrane-bounded organelle;intracellular organelle;intracellular membrane-bounded organelle;intracellular part;cell part	nucleobase, nucleoside, nucleotide and nucleic acid metabolic process;DNA metabolic process;DNA replication;transcription, DNA-dependent;regulation of transcription, DNA-dependent;regulation of transcription from RNA polymerase II promoter;nitrogen compound metabolic process;metabolic process;biosynthetic process;macromolecule biosynthetic process;regulation of biosynthetic process;positive regul…	nucleic acid binding transcription factor activity;nucleic acid binding;DNA binding;sequence-specific DNA binding transcription factor activity;binding;transcription activator activity;transcription regulator activity	0	CTF/NF-I family transcription modulation region;MH1;NfI_DNAbd_pre-N	CTF/NFI;CTF/NFI_DNA-bd_CS;CTF/NFI_DNA-bd_N;CTF/NFI_DNA-bd-dom;MAD_homology1_Dwarfin-type	Q5CZY4
Refed	TUBEs	Osgin1 protein;Oxidative stress induced growth inhibitor 1;RIKEN cDNA 1700012B18, isoform CRA_b;Putative uncharacterized protein	Osgin1;mCG_19046	0	0	0	0	0	0	Pyr_redox_2	FAD_pyr_nucl-diS_OxRdtase	Q58ET4
Refed	TUBEs	Phosphodeoxyriboaldolase;Putative deoxyribose-phosphate aldolase;Putative uncharacterized protein	Dera	0	cytoplasm	cytoplasm;intracellular part;cell part	nucleobase, nucleoside, nucleotide and nucleic acid metabolic process;nucleoside phosphate metabolic process;nitrogen compound metabolic process;metabolic process;catabolic process;nucleoside metabolic process;nucleotide metabolic process;deoxyribonucleoside metabolic process;nucleoside catabolic process;nucleotide catabolic process;deoxyribonucleotide metabolic process;deoxyribonucleotide catabo…	catalytic activity;deoxyribose-phosphate aldolase activity;lyase activity;carbon-carbon lyase activity;aldehyde-lyase activity	Pentose phosphate pathway	DeoC	Aldolase_TIM;DeoC;DeoC/AroFGH_arch	Q91YP3
Refed	TUBEs	Protein C20orf11 homolog;Two hybrid-associated protein 1 with RanBPM;Novel protein;RIKEN cDNA 2310003C23, isoform CRA_a	2310003C23Rik;mCG_6738;RP24-209P15.2;RP24-209P15.2-001	0	nucleus	nucleus;organelle;membrane-bounded organelle;intracellular organelle;intracellular membrane-bounded organelle;intracellular part;cell part	0	0	0	LisH;Ran binding protein in the microtubule-organising centre	CTLH_C;LisH_dimerisation;LisH_dimerisation_sub;Ran-bd_prot_CRA_domain;Ran-bd_prot-like_CRA_domain	Q9D7M1
Refed	UbiQapture	Protein FAM82A1;Regulator of microtubule dynamics protein 2	Fam82a;Fam82a1	0	spindle pole	spindle pole;cytoplasm;mitochondrion;spindle;cytoskeleton;microtubule;membrane;integral to membrane;intrinsic to membrane;macromolecular complex;organelle;membrane-bounded organelle;non-membrane-bounded organelle;intracellular organelle;intracellular membrane-bounded organelle;intracellular non-membrane-bounded organelle;protein complex;organelle part;intracellular part;membrane part;cytoskeletal…	0	binding	0	0	TPR-like_helical	Q8BSE0
Refed	TUBEs	Protein QIL1	Qil1	0	mitochondrion	mitochondrion;organelle;membrane-bounded organelle;intracellular organelle;intracellular membrane-bounded organelle;intracellular part;cytoplasmic part;cell part	0	0	0	0	0	Q8R404
Refed	UbiQapture	Protein-glutamine gamma-glutamyltransferase 2;Tissue transglutaminase;Transglutaminase C;Transglutaminase-2	Tgm2	0	proteinaceous extracellular matrix	proteinaceous extracellular matrix;cytosol;membrane;extracellular matrix;extracellular region part;intracellular part;cytoplasmic part;cell part	morphogenesis of a branching structure;morphogenesis of an epithelium;protein modification process;transport;endocytosis;phagocytosis;signal transduction;cell surface receptor linked signaling pathway;G-protein coupled receptor protein signaling pathway;metabolic process;anatomical structure morphogenesis;cellular process;membrane invagination;cellular component organization;cellular membrane org…	nucleotide binding;protein-glutamine gamma-glutamyltransferase activity;catalytic activity;binding;calcium ion binding;GTP binding;acyltransferase activity;transferase activity;transferase activity, transferring acyl groups;transferase activity, transferring acyl groups other than amino-acyl groups;transferase activity, transferring amino-acyl groups;purine nucleotide binding;guanyl nucleotide bi…	Huntington's disease	Transglut_N;Transglut_C;Transglut_core	Gln_gamma-glutamylTfrase_euk;Ig_E-set;Ig-like_fold;Transglutaminase_C;Transglutaminase_CS;Transglutaminase_N;Transglutaminase-like	P21981
Refed	UbiQapture	Putative uncharacterized protein;C4b-binding protein alpha-chain;C4b-bindng protein alpha-chain;Complement component 4 binding protein;Complement component 4 binding protein, isoform CRA_a	C4bp;C4bpa;mCG_2634;AC109283.1-001	0	0	0	0	0	0	Sushi	Complement_control_module;Sushi_SCR_CCP	Q3UW06
Refed	TUBEs	Putative uncharacterized protein;Growth hormone receptor;Growth hormone-binding protein;Serum-binding protein;Somatotropin receptor;Growth hormone binding protein;Growth hormone receptor/binding protein, low molecular weight	Ghr;mCG_141048	0	nucleus	nucleus;plasma membrane;membrane;extrinsic to membrane;organelle;membrane-bounded organelle;intracellular organelle;intracellular membrane-bounded organelle;intracellular part;membrane part;cell part	signal transduction;cell surface receptor linked signaling pathway;cellular process;response to organic substance;cytokine-mediated signaling pathway;response to cytokine stimulus;response to chemical stimulus;regulation of biological process;regulation of cellular process;response to stimulus;cellular response to stimulus;biological regulation;cellular response to chemical stimulus;cellular resp…	signal transducer activity;receptor activity;transmembrane receptor activity;cytokine receptor activity;growth hormone receptor activity;binding;protein binding;peptide hormone binding;cytokine binding;peptide binding;hormone binding;molecular transducer activity	Cytokine-cytokine receptor interaction;Neuroactive ligand-receptor interaction;Jak-STAT signaling pathway	EpoR_lig-bind;GHBP	Fibronectin_III_dom;FN_III;Growth/epo_recpt_lig-bind;Ig-like_fold;Long_hematopoietin_rcpt_CS	Q3UNY8
Refed	UbiQapture	Putative uncharacterized protein;MCG1271;SECIS binding protein 2	Secisbp2;mCG_1271	0	mitochondrion	mitochondrion;organelle;membrane-bounded organelle;intracellular organelle;intracellular membrane-bounded organelle;intracellular part;cytoplasmic part;cell part	0	0	0	Ribosomal protein L7Ae/L30e/S12e/Gadd45 family	Ribosomal_L7Ae/L30e/S12e/Gad45	Q3TGQ4
Refed	UbiQapture	Putative uncharacterized protein;MKIAA0372 protein	AK129128;Ttc37;mKIAA0372	0	0	0	0	binding	0	0	TPR_repeat;TPR-contain;TPR-like_helical	Q3UYZ5
Refed	TUBEs	Ras-related protein Rab-1B;Rab1B;RAB1B, member RAS oncogene family, isoform CRA_c;Putative uncharacterized protein;Ras-related protein Rab-15;Rab15;Ras-related protein Rab-8B;Rab8B;RAB8B, member RAS oncogene family;RAB8B, member RAS oncogene family, isoform CRA_c;Oncogene c-mel;Ras-related protein Rab-8A;Rab8A;RAB8A, member RAS oncogene family, isoform CRA_a;Ras-related protein Rab-1A;YPT1-relate…	Rab1b;mCG_8376;Rab1B;Rab15;Rab8a;Rab8b;mCG_48944;Rab8B;Mel;Rab8;mCG_17157;Rab8A;Rab1;Rab1A;mCG_11056;RP23-19L22.4-001;mKIAA3012;Rab35;mCG_20711;Rab10;mCG_7949	0	cytoplasm	cytoplasm;mitochondrion;Golgi apparatus;membrane;organelle;membrane-bounded organelle;intracellular organelle;intracellular membrane-bounded organelle;intracellular part;cytoplasmic part;cell part	transport;signal transduction;small GTPase mediated signal transduction;cellular process;protein transport;intracellular signal transduction;establishment of protein localization;regulation of biological process;regulation of cellular process;response to stimulus;establishment of localization;cellular response to stimulus;biological regulation	nucleotide binding;binding;GTP binding;purine nucleotide binding;guanyl nucleotide binding;ribonucleotide binding;purine ribonucleotide binding;guanyl ribonucleotide binding;purine ribonucleoside triphosphate binding	0	Ras	GTPase_Rab;Ras;Ras_GTPase;Small_GTPase;Small_GTP-bd	Q9D1G1
Refed	UbiQapture	Sorting nexin-9;Putative uncharacterized protein	Snx9	0	cell fraction	cell fraction;ruffle;membrane fraction;soluble fraction;insoluble fraction;cytoplasm;microsome;Golgi apparatus;trans-Golgi network;plasma membrane;vesicle membrane;membrane;cytoplasmic membrane-bounded vesicle;extrinsic to plasma membrane;extrinsic to membrane;coated vesicle;clathrin-coated vesicle;cytoplasmic vesicle membrane;organelle membrane;extrinsic to internal side of plasma membrane;cytop…	regulation of nucleotide metabolic process;transport;intracellular protein transport;endocytosis;receptor-mediated endocytosis;cell communication;regulation of catabolic process;cellular process;membrane invagination;protein transport;cellular component organization;cellular membrane organization;vesicle-mediated transport;regulation of nucleobase, nucleoside, nucleotide and nucleic acid metaboli…	binding;protein binding;phospholipid binding;1-phosphatidylinositol binding;lipid binding;enzyme binding;ubiquitin protein ligase binding;phosphatidylinositol binding	0	SH3 domain;PX;BAR_3_WASP_bdg	Phox;SH3_domain;Snx9;Sorting_nexin_WASP-bd-dom	Q91VH2
Refed	TUBEs and UbiQapture	Spectrin alpha 2;Spna2 protein;Alpha-II spectrin;Fodrin alpha chain;Spectrin alpha chain, brain;Spectrin, non-erythroid alpha chain;Putative uncharacterized protein	RP23-443G7.6-001;Spna2;RP23-443G7.6-004;Spta2;Sptan1	0	cytoskeleton	cytoskeleton;cell-cell junction;adherens junction;cell-cell adherens junction;fascia adherens;membrane;lateral plasma membrane;Z disc;cell junction;cortical cytoskeleton;cuticular plate;organelle;non-membrane-bounded organelle;intracellular organelle;intracellular non-membrane-bounded organelle;organelle part;intracellular part;membrane part;cytoskeletal part;cytoplasmic part;intracellular organe…	0	binding;calcium ion binding;protein binding;cytoskeletal protein binding;spectrin binding;ion binding;cation binding;metal ion binding;protein heterodimerization activity;protein dimerization activity	0	SH3 domain;EF hand;Spectrin;Ca2+ insensitive EF hand	EF_Hand_1_Ca_BS;EF_HAND_2;EF_hand_Ca-bd;EF-hand;EF-hand_Ca_insen;EF-hand-like_dom;SH3_domain;Spectrin/alpha-actinin;Spectrin_alpha_SH3;Spectrin_repeat	A3KGU5
Refed	TUBEs	Spot 14 protein;Thyroid hormone-inducible hepatic protein;Putative uncharacterized protein;Thyroid hormone responsive SPOT14 homolog (Rattus), isoform CRA_c	S14;Thrsp;mCG_7050	0	nucleus	nucleus;cytoplasm;cytosol;organelle;membrane-bounded organelle;intracellular organelle;intracellular membrane-bounded organelle;intracellular part;cytoplasmic part;cell part	nucleobase, nucleoside, nucleotide and nucleic acid metabolic process;transcription, DNA-dependent;regulation of transcription, DNA-dependent;lipid metabolic process;nitrogen compound metabolic process;metabolic process;lipid biosynthetic process;biosynthetic process;macromolecule biosynthetic process;regulation of biosynthetic process;cellular process;regulation of gene expression;regulation of …	binding;protein binding;identical protein binding;protein homodimerization activity;protein dimerization activity	0	Spot_14	Spot_14	Q62264
Refed	TUBEs	Stromal cell-derived factor 2-like protein 1	Sdf2l1	0	endoplasmic reticulum	endoplasmic reticulum;endoplasmic reticulum lumen;membrane;membrane-enclosed lumen;organelle;membrane-bounded organelle;intracellular organelle;intracellular membrane-bounded organelle;organelle lumen;organelle part;intracellular part;endoplasmic reticulum part;cytoplasmic part;intracellular organelle part;cell part;intracellular organelle lumen	0	0	0	MIR	MIR;MIR_motif	Q9ESP1
Refed	TUBEs	Synaptobrevin-like protein 1;Vesicle-associated membrane protein 7;Putative uncharacterized protein	Sybl1;Vamp7	0	lytic vacuole	lytic vacuole;lysosome;lysosomal membrane;endosome;vacuole;vacuolar membrane;endoplasmic reticulum;endoplasmic reticulum membrane;Golgi apparatus;endosome membrane;vesicle membrane;membrane;integral to membrane;cytoplasmic membrane-bounded vesicle;endocytic vesicle;transport vesicle membrane;cytoplasmic vesicle membrane;endocytic vesicle membrane;phagocytic vesicle membrane;organelle membrane;SNA…	cell activation;immune effector process;cell activation involved in immune response;myeloid leukocyte activation;myeloid cell activation involved in immune response;eosinophil activation involved in immune response;neutrophil activation involved in immune response;leukocyte activation involved in immune response;immune system process;transport;exocytosis;ER to Golgi vesicle-mediated transport;ves…	0	SNARE interactions in vesicular transport	Synaptobrevin	Longin;Longin-like;Synaptobrevin	P70280
Refed	UbiQapture	Transmembrane protein 135;Putative uncharacterized protein;Transmembrane protein 135, isoform CRA_b	Tmem135;mCG_15145	0	membrane	membrane;integral to membrane;intrinsic to membrane;membrane part;cell part	0	0	0	0	0	Q9CYV5
Refed	TUBEs	Transmembrane protein 160	Tmem160	0	mitochondrion	mitochondrion;membrane;integral to membrane;intrinsic to membrane;organelle;membrane-bounded organelle;intracellular organelle;intracellular membrane-bounded organelle;intracellular part;membrane part;cytoplasmic part;cell part	0	0	0	0	0	Q9D938
Refed	TUBEs	Tropomodulin-3;Ubiquitous tropomodulin;Putative uncharacterized protein	Tmod3	0	cytoplasm	cytoplasm;cytoskeleton;actin cytoskeleton;organelle;non-membrane-bounded organelle;intracellular organelle;intracellular non-membrane-bounded organelle;intracellular part;cell part	0	actin binding;binding;protein binding;tropomyosin binding;cytoskeletal protein binding	0	Tropomodulin	Tropomodulin	Q9JHJ0
Refed	TUBEs	Ubiquitin-like protein 7;Putative uncharacterized protein;Ubiquitin-like 7 (Bone marrow stromal cell-derived)	Ubl7	0	0	0	0	0	0	ubiquitin;UBA	UBA/transl_elong_EF1B_N;UBA/transl_elong_EF1B_N_euk;UBA-like;Ubiquilin;Ubiquitin;Ubiquitin_supergroup	Q91W67
Refed	UbiQapture	Uncharacterized protein C18orf19 homolog	0	0	mitochondrion	mitochondrion;membrane;integral to membrane;intrinsic to membrane;organelle;membrane-bounded organelle;intracellular organelle;intracellular membrane-bounded organelle;intracellular part;membrane part;cytoplasmic part;cell part	0	0	0	DUF1279	DUF1279	Q8BGY7
Refed	TUBEs	Uncharacterized protein C1orf50 homolog;Expressed sequence AU022252, isoform CRA_c;Novel protein	230696;AU022252;mCG_6295;RP23-344D2.9;RP23-344D2.9-002	0	0	0	0	0	0	DUF2452	DUF2452	Q5EBG8
Refed	UbiQapture	Uncharacterized protein C21orf70 homolog;Putative uncharacterized protein;RIKEN cDNA 1810008A18, isoform CRA_a	1810008A18Rik;mCG_3376	0	0	0	0	0	0	0	0	P58468
Refed	UbiQapture	Uncharacterized protein KIAA1797;MCG6580, isoform CRA_d;Novel protein containing HEAT repeats;MKIAA1797 protein	Kiaa1797;BC057079;mCG_6580;RP23-300P20.4-003;mKIAA1797	0	membrane	membrane;integral to membrane;intrinsic to membrane;membrane part;cell part	0	binding	0	DUF3028;DUF3730	ARM-type_fold;DUF3028;DUF3730	A2AKG8
Refed	TUBEs and UbiQapture	Urate oxidase;Uricase	Uox;mCG_11801	0	mitochondrion	mitochondrion;peroxisome;microbody;organelle;membrane-bounded organelle;intracellular organelle;intracellular membrane-bounded organelle;intracellular part;cytoplasmic part;cell part	nucleobase, nucleoside, nucleotide and nucleic acid metabolic process;purine base metabolic process;cellular aromatic compound metabolic process;nitrogen compound metabolic process;metabolic process;nucleobase metabolic process;cellular process;cellular nitrogen compound metabolic process;cellular metabolic process;primary metabolic process;small molecule metabolic process;heterocycle metabolic p…	catalytic activity;urate oxidase activity;oxidoreductase activity;oxidoreductase activity, acting on other nitrogenous compounds as donors;oxidoreductase activity, acting on other nitrogenous compounds as donors, oxygen as acceptor	Purine metabolism;Caffeine metabolism	Uricase	Uricase;Uricase_CS	P25688
Refed	UbiQapture	Vimentin;Vim protein;Putative uncharacterized protein;Vimentin, isoform CRA_b	Vim;mCG_15706;RP23-185P20.1-001	0	cytoplasm	cytoplasm;cytosol;cytoskeleton;intermediate filament;plasma membrane;membrane;axon;cell leading edge;macromolecular complex;cell projection;neuron projection;organelle;non-membrane-bounded organelle;intracellular organelle;intracellular non-membrane-bounded organelle;protein complex;organelle part;intracellular part;cytoskeletal part;cytoplasmic part;intracellular organelle part;cell part;type II…	organelle organization;cytoskeleton organization;cellular process;glial cell differentiation;regulation of neuron projection development;negative regulation of neuron projection development;astrocyte development;cellular component organization;glial cell development;cell differentiation;regulation of cell projection organization;negative regulation of cell projection organization;developmental pr…	structural molecule activity;structural constituent of cytoskeleton;structural constituent of eye lens;binding;protein binding;protein C-terminus binding;enzyme binding;kinase binding;protein kinase binding	0	Filament;Filament_head	F;IF;Intermed_filament_DNA-bd;Intermediate_filament_CS	P20152
